# Supplementary material for: The Burden of Primary Liver Cancer and Underlying Etiologies From 1990 to 2015 at the Global, Regional, and National Level: Results From the Global Burden of Disease Study 2015
Source: JAMA Oncol. 2017 Oct 5;3(12):1683–91. doi: 10.1001/jamaoncol.2017.3055 (PMC5824275; doi:10.1001/jamaoncol.2017.3055)
Supplement: Supplement 2. — Web Tables. Incidence, Mortality, and DALYs (absolute numbers and rates) by sex, 1990-2015. [file jamaoncol-3-1683-s002.xlsx]

## Sheet: Web tables combined
Global Burden of Disease Liver Cancer Collaboration
The burden of primary liver cancer and underlying etiologies from 1990 to 2015 at the global, regional, and national level: results from the Global Burden of Disease Study 2015
Published online October 5, 2017
doi: 10.1001/jamaoncol.2017.3055
© 2017 Global Burden of Disease Liver Cancer Collaboration. JAMA Oncology.
Metric	Sex	Location name	Location type	Cause	ASR 1990	95% UI ASR 1990	ASR 2015	95% UI ASR 2015	% change ASR 1990 2015	% change 95% UI	Absolute number 1990	95% UI absolute number 1990	Absolute number 2015	95% UI absolute number 2015	% change absolute number 1990 2015	% change absolute number 95% UI
incidence	male	Moldova	country/territory	Liver cancer due to other causes	0.2	(0.1, 0.2)	0.8	(0.6, 1.2)	361.1	(177.2, 653.1)	3	(2, 4)	16	(11, 25)	437.1	(224.1, 779.2)
incidence	both	Moldova	country/territory	Liver cancer due to other causes	0.2	(0.1, 0.2)	0.7	(0.5, 1.0)	358	(190.8, 604.2)	6	(5, 9)	33	(23, 49)	431.5	(239.1, 707.2)
incidence	female	Moldova	country/territory	Liver cancer due to other causes	0.1	(0.1, 0.2)	0.6	(0.4, 1.1)	348.5	(130.7, 765.0)	3	(2, 5)	17	(9, 31)	426.5	(165.8, 922.9)
incidence	female	England	country/territory	Liver cancer due to hepatitis C	0.7	(0.6, 1.1)	2.9	(1.5, 4.6)	310.5	(97.9, 595.5)	298	(246, 543)	1669	(750, 2,752)	459.6	(131.2, 915.2)
incidence	female	United Kingdom	country/territory	Liver cancer due to hepatitis C	0.7	(0.6, 1.2)	2.9	(1.5, 4.6)	302.7	(95.0, 583.9)	367	(303, 668)	2015	(912, 3,313)	448.4	(127.6, 898.1)
incidence	male	Moldova	country/territory	Liver cancer due to hepatitis C	0.6	(0.4, 0.9)	2.3	(1.7, 3.6)	295	(126.8, 570.6)	9	(7, 14)	46	(33, 74)	401.5	(194.4, 744.5)
incidence	both	Moldova	country/territory	Liver cancer due to hepatitis C	0.5	(0.4, 0.8)	2.1	(1.4, 3.2)	293.6	(130.9, 543.6)	21	(15, 31)	100	(67, 150)	378.3	(180.8, 679.5)
incidence	female	Scotland	country/territory	Liver cancer due to hepatitis C	0.8	(0.7, 1.3)	3.1	(1.6, 5.2)	285.9	(89.9, 596.2)	36	(29, 64)	181	(82, 318)	410.4	(122.1, 896.2)
incidence	female	Moldova	country/territory	Liver cancer due to hepatitis C	0.5	(0.3, 0.9)	1.9	(1.0, 3.6)	283.8	(77.0, 713.7)	12	(7, 21)	53	(28, 100)	359.9	(115.1, 860.1)
incidence	female	Wales	country/territory	Liver cancer due to hepatitis C	0.8	(0.6, 1.4)	3	(1.5, 5.1)	277.9	(80.2, 586.5)	22	(17, 43)	112	(48, 202)	408.6	(103.6, 914.1)
incidence	female	Croatia	country/territory	Liver cancer due to other causes	0.3	(0.3, 0.6)	1.3	(0.7, 2.4)	277.3	(64.8, 678.9)	12	(9, 21)	63	(30, 126)	445.6	(118.9, 1,116.5)
incidence	both	Croatia	country/territory	Liver cancer due to other causes	0.3	(0.3, 0.5)	1.2	(0.8, 1.9)	276.6	(96.5, 552.9)	18	(15, 28)	94	(59, 160)	423.3	(174.0, 840.2)
incidence	male	Croatia	country/territory	Liver cancer due to other causes	0.3	(0.2, 0.4)	1	(0.7, 1.7)	264.8	(101.2, 543.3)	7	(5, 10)	32	(21, 52)	383.9	(175.7, 741.0)
incidence	female	England	country/territory	Liver cancer due to other causes	0.2	(0.1, 0.3)	0.6	(0.3, 1.0)	262.8	(87.6, 489.9)	68	(54, 122)	349	(158, 581)	415.3	(118.6, 824.4)
incidence	both	England	country/territory	Liver cancer due to hepatitis C	0.7	(0.6, 1.0)	2.5	(1.7, 3.6)	258.9	(116.0, 432.7)	497	(430, 748)	2486	(1,479, 3,649)	400	(175.3, 672.7)
incidence	female	United Kingdom	country/territory	Liver cancer due to other causes	0.2	(0.2, 0.3)	0.6	(0.4, 1.0)	254.4	(86.3, 476.6)	84	(68, 150)	424	(194, 698)	403.5	(120.2, 796.5)
incidence	both	United Kingdom	country/territory	Liver cancer due to hepatitis C	0.7	(0.6, 1.1)	2.6	(1.7, 3.6)	253.7	(112.9, 425.7)	612	(530, 919)	3009	(1,798, 4,375)	391.9	(173.1, 663.2)
incidence	female	England	country/territory	Liver cancer	1.6	(1.4, 2.3)	5.5	(3.0, 8.5)	253.1	(88.0, 469.3)	623	(534, 1,046)	3035	(1,453, 4,893)	387.4	(115.5, 745.3)
incidence	both	Croatia	country/territory	Liver cancer due to hepatitis C	0.6	(0.4, 0.9)	1.9	(1.2, 3.2)	249.1	(81.3, 503.7)	31	(24, 49)	155	(90, 263)	394.3	(159.1, 801.7)
incidence	male	Moldova	country/territory	Liver cancer due to hepatitis B	0.8	(0.6, 1.2)	2.8	(1.9, 4.5)	247.3	(110.3, 466.3)	15	(11, 23)	63	(41, 103)	309.9	(142.9, 596.5)
incidence	female	Croatia	country/territory	Liver cancer due to hepatitis C	0.6	(0.4, 1.1)	2	(1.0, 3.8)	246.6	(48.1, 632.2)	20	(14, 37)	100	(45, 201)	402.7	(93.7, 1,035.1)
incidence	female	United Kingdom	country/territory	Liver cancer	1.6	(1.4, 2.4)	5.6	(3.1, 8.7)	246.1	(86.0, 456.0)	770	(665, 1,285)	3672	(1,771, 5,937)	376.9	(115.3, 726.2)
incidence	male	Croatia	country/territory	Liver cancer due to hepatitis C	0.5	(0.4, 0.9)	1.8	(1.1, 3.0)	244	(77.6, 539.5)	11	(9, 18)	55	(35, 93)	379.9	(173.5, 757.8)
incidence	male	Lithuania	country/territory	Liver cancer due to alcohol use	1.8	(1.4, 2.6)	6.1	(4.0, 9.3)	240.8	(98.7, 468.8)	28	(22, 40)	114	(75, 176)	308.5	(134.7, 587.6)
incidence	female	Philippines	country/territory	Liver cancer due to hepatitis B	0.5	(0.3, 0.7)	1.6	(1.1, 2.3)	240.7	(145.1, 369.0)	68	(49, 92)	560	(382, 791)	728	(514.2, 1,026.1)
incidence	female	Wales	country/territory	Liver cancer due to other causes	0.2	(0.2, 0.3)	0.7	(0.4, 1.1)	239.8	(70.2, 496.4)	5	(4, 9)	23	(10, 42)	371.1	(91.8, 850.3)
incidence	both	Scotland	country/territory	Liver cancer due to hepatitis C	0.9	(0.7, 1.2)	2.9	(1.9, 4.2)	239.5	(110.2, 419.8)	61	(53, 90)	282	(170, 428)	358.4	(168.1, 639.9)
incidence	female	Scotland	country/territory	Liver cancer due to other causes	0.2	(0.2, 0.3)	0.7	(0.4, 1.2)	239.4	(80.3, 475.9)	9	(7, 15)	40	(19, 70)	365.7	(106.7, 781.8)
incidence	both	Lithuania	country/territory	Liver cancer due to alcohol use	1.1	(0.8, 1.5)	3.7	(2.6, 5.1)	238.2	(112.1, 418.9)	44	(34, 60)	187	(128, 266)	321.7	(163.8, 558.7)
incidence	both	Wales	country/territory	Liver cancer due to hepatitis C	0.8	(0.7, 1.2)	2.6	(1.6, 3.9)	237.8	(97.8, 428.0)	35	(28, 56)	163	(94, 250)	368.2	(155.9, 671.3)
incidence	both	Moldova	country/territory	Liver cancer due to hepatitis B	0.5	(0.4, 0.8)	1.8	(1.3, 2.6)	236.8	(122.8, 393.4)	23	(17, 32)	89	(62, 132)	289.4	(152.4, 483.6)
incidence	female	Philippines	country/territory	Liver cancer due to other causes	0.6	(0.4, 0.9)	2	(1.4, 3.0)	234.2	(119.8, 389.7)	76	(56, 106)	626	(432, 895)	722.2	(495.1, 1,046.4)
incidence	female	Scotland	country/territory	Liver cancer	1.8	(1.6, 2.8)	6.1	(3.4, 9.7)	231.1	(74.6, 460.2)	76	(64, 129)	336	(163, 575)	340.5	(106.1, 716.2)
incidence	both	Philippines	country/territory	Liver cancer due to hepatitis B	0.8	(0.6, 1.1)	2.8	(2.0, 3.6)	230.4	(162.0, 321.7)	249	(188, 322)	1985	(1,468, 2,583)	695.5	(517.1, 919.6)
incidence	both	England	country/territory	Liver cancer due to other causes	0.2	(0.2, 0.3)	0.6	(0.4, 0.9)	229.8	(115.6, 360.9)	125	(105, 181)	580	(356, 852)	363.5	(174.3, 590.1)
incidence	female	Lithuania	country/territory	Liver cancer due to alcohol use	0.7	(0.4, 1.2)	2.1	(1.1, 3.4)	227.3	(48.3, 580.8)	16	(10, 29)	73	(37, 120)	344.1	(82.7, 871.9)
incidence	female	Wales	country/territory	Liver cancer	1.8	(1.5, 2.9)	5.9	(3.2, 9.4)	226.3	(67.2, 457.9)	46	(36, 85)	204	(94, 350)	342.2	(90.1, 737.4)
incidence	both	United Kingdom	country/territory	Liver cancer due to other causes	0.2	(0.2, 0.3)	0.6	(0.4, 0.9)	225.3	(113.7, 352.3)	155	(131, 227)	708	(436, 1,033)	356.1	(172.4, 572.8)
incidence	male	Philippines	country/territory	Liver cancer due to hepatitis B	1.3	(0.9, 1.7)	4.1	(2.9, 5.6)	224.6	(148.7, 336.8)	182	(135, 245)	1424	(1,001, 1,959)	683.4	(467.6, 984.2)
incidence	both	Philippines	country/territory	Liver cancer due to other causes	0.7	(0.5, 1.0)	2.3	(1.7, 3.1)	223.7	(139.0, 321.0)	174	(132, 236)	1372	(1,023, 1,834)	688.5	(509.7, 872.8)
incidence	both	Croatia	country/territory	Liver cancer due to hepatitis B	0.7	(0.6, 1.0)	2.4	(1.7, 3.4)	220.5	(105.0, 379.5)	42	(32, 56)	167	(110, 247)	296	(153.1, 511.4)
incidence	female	Philippines	country/territory	Liver cancer	2.1	(1.7, 2.9)	6.7	(4.9, 9.3)	220.4	(118.4, 366.6)	266	(226, 345)	2111	(1,596, 2,854)	693.7	(474.9, 1,018.8)
incidence	male	Croatia	country/territory	Liver cancer due to hepatitis B	1	(0.7, 1.4)	3.1	(2.0, 4.9)	218.2	(78.5, 425.2)	25	(18, 34)	95	(59, 148)	285.6	(117.8, 528.2)
incidence	both	Scotland	country/territory	Liver cancer due to other causes	0.2	(0.2, 0.3)	0.8	(0.5, 1.1)	218	(114.0, 368.7)	16	(14, 23)	70	(44, 104)	328.1	(169.2, 569.6)
incidence	male	Philippines	country/territory	Liver cancer due to other causes	0.8	(0.6, 1.2)	2.5	(1.8, 3.6)	213.7	(122.6, 348.2)	98	(71, 137)	746	(523, 1,027)	662.2	(470.0, 917.9)
incidence	both	Wales	country/territory	Liver cancer due to other causes	0.2	(0.2, 0.3)	0.6	(0.4, 0.9)	212.9	(99.7, 365.4)	9	(7, 13)	37	(22, 57)	334.5	(153.5, 608.7)
incidence	female	Croatia	country/territory	Liver cancer due to hepatitis B	0.5	(0.4, 0.8)	1.7	(1.0, 2.9)	211.3	(64.2, 457.2)	18	(13, 26)	72	(38, 136)	310.4	(99.9, 721.4)
incidence	female	Philippines	country/territory	Liver cancer due to alcohol use	0.5	(0.4, 0.7)	1.5	(1.0, 2.3)	209.1	(108.8, 356.2)	61	(45, 86)	468	(318, 689)	670.4	(425.2, 1,027.4)
incidence	both	Maldives	country/territory	Liver cancer	5.7	(4.4, 7.1)	2.8	(2.2, 3.8)	-50.8	(-63.8, -28.9)	5	(4, 6)	6	(4, 7)	21.4	(-11.1, 71.7)
incidence	female	England	country/territory	Liver cancer due to hepatitis B	0.3	(0.2, 0.4)	0.9	(0.5, 1.3)	207.7	(84.1, 362.1)	102	(82, 159)	436	(223, 692)	327.9	(121.4, 598.2)
incidence	both	Trinidad and Tobago	country/territory	Liver cancer	6.6	(5.8, 8.3)	3.5	(2.9, 4.7)	-46.9	(-59.1, -25.9)	49	(44, 58)	47	(39, 59)	-4.5	(-23.8, 27.1)
incidence	female	Moldova	country/territory	Liver cancer due to hepatitis B	0.3	(0.2, 0.5)	1	(0.6, 1.7)	205.3	(60.8, 457.7)	8	(5, 12)	27	(15, 47)	248.7	(78.9, 573.7)
incidence	female	Northern Ireland	country/territory	Liver cancer due to hepatitis C	1	(0.8, 1.8)	3	(1.6, 5.0)	204.6	(45.8, 445.7)	12	(9, 23)	53	(24, 92)	351.6	(90.0, 786.7)
incidence	both	Bermuda	country/territory	Liver cancer	7.3	(6.4, 9.0)	4.1	(3.3, 5.6)	-43.9	(-57.0, -22.2)	3	(2, 3)	3	(2, 4)	-6.1	(-27.4, 31.6)
incidence	female	United Kingdom	country/territory	Liver cancer due to hepatitis B	0.3	(0.3, 0.4)	0.9	(0.6, 1.4)	202.6	(82.9, 353.7)	127	(103, 194)	531	(274, 843)	319	(119.8, 580.6)
incidence	both	Turkey	country/territory	Liver cancer	5.7	(4.3, 7.6)	3.6	(3.1, 4.5)	-36.9	(-52.7, -10.9)	1932	(1,454, 2,556)	2391	(2,048, 2,938)	23.7	(-7.2, 71.4)
incidence	male	Croatia	country/territory	Liver cancer	5	(4.2, 7.7)	15	(10.3, 23.5)	202.4	(74.0, 407.2)	117	(97, 168)	468	(320, 727)	301.1	(136.6, 577.2)
incidence	male	Philippines	country/territory	Liver cancer	5	(4.3, 6.4)	15.1	(12.3, 19.4)	201.1	(125.7, 311.6)	590	(512, 697)	4441	(3,573, 5,531)	652.7	(476.3, 888.6)
incidence	female	Philippines	country/territory	Liver cancer due to hepatitis C	0.5	(0.4, 0.8)	1.6	(1.1, 2.5)	198	(93.8, 368.7)	61	(45, 88)	457	(312, 687)	643.5	(399.0, 981.1)
incidence	female	Scotland	country/territory	Liver cancer due to hepatitis B	0.4	(0.3, 0.5)	1.1	(0.6, 1.6)	197.4	(75.5, 360.1)	13	(10, 19)	51	(26, 84)	289.6	(104.9, 573.0)
incidence	both	Scotland	country/territory	Liver cancer due to hepatitis B	0.5	(0.5, 0.7)	1.6	(1.2, 2.2)	197.1	(122.8, 285.1)	35	(29, 44)	132	(93, 182)	275.9	(171.7, 409.8)
incidence	both	England	country/territory	Liver cancer due to hepatitis B	0.4	(0.4, 0.5)	1.3	(0.9, 1.7)	194.6	(122.1, 277.2)	266	(221, 342)	1046	(738, 1,443)	292.9	(181.3, 428.8)
incidence	both	Saint Lucia	country/territory	Liver cancer	6.7	(5.8, 8.0)	4.3	(3.6, 5.7)	-35.8	(-49.9, -14.6)	6	(6, 8)	8	(6, 10)	18.7	(-6.5, 59.9)
incidence	both	Philippines	country/territory	Liver cancer due to alcohol use	1.2	(1.0, 1.6)	3.6	(2.9, 4.6)	193	(129.7, 273.2)	293	(236, 359)	2180	(1,707, 2,748)	643.3	(499.6, 834.8)
incidence	both	United Kingdom	country/territory	Liver cancer due to hepatitis B	0.4	(0.4, 0.6)	1.3	(1.0, 1.7)	192.9	(121.0, 273.1)	329	(273, 422)	1281	(908, 1,758)	288.9	(177.9, 420.2)
incidence	female	Wales	country/territory	Liver cancer due to hepatitis B	0.3	(0.3, 0.5)	1	(0.6, 1.5)	192.7	(72.0, 355.4)	7	(6, 12)	29	(15, 49)	294.3	(96.2, 593.6)
incidence	both	Philippines	country/territory	Liver cancer due to hepatitis C	0.6	(0.5, 0.9)	1.9	(1.4, 2.6)	191.7	(109.2, 293.6)	139	(106, 197)	1015	(754, 1,347)	629.7	(471.0, 824.7)
incidence	both	Mauritania	country/territory	Liver cancer	24.5	(16.3, 31.7)	15.8	(8.8, 25.6)	-35.2	(-64.2, 10.0)	229	(146, 299)	320	(167, 558)	39.6	(-28.8, 161.9)
incidence	male	Moldova	country/territory	Liver cancer	5.6	(4.4, 8.4)	16.2	(11.6, 25.1)	191.2	(72.3, 383.6)	94	(73, 139)	339	(239, 537)	262	(111.3, 503.3)
incidence	male	Philippines	country/territory	Liver cancer due to alcohol use	2.2	(1.7, 2.9)	6.2	(4.9, 8.1)	188.2	(121.7, 289.2)	233	(188, 290)	1713	(1,347, 2,169)	636.2	(478.0, 861.0)
incidence	female	Croatia	country/territory	Liver cancer	2.9	(2.3, 4.7)	8.2	(4.5, 14.1)	186.7	(39.1, 445.3)	97	(77, 165)	381	(192, 710)	293.3	(75.9, 722.9)
incidence	male	England	country/territory	Liver cancer due to hepatitis C	0.7	(0.6, 0.8)	2	(1.6, 3.4)	186.3	(121.3, 362.2)	199	(178, 225)	817	(632, 1,449)	310.6	(216.3, 597.8)
incidence	both	Northern Ireland	country/territory	Liver cancer due to hepatitis C	0.9	(0.8, 1.5)	2.7	(1.7, 4.0)	186.2	(71.7, 345.3)	18	(15, 30)	78	(47, 121)	330.6	(144.0, 598.5)
incidence	female	Mongolia	country/territory	Liver cancer due to alcohol use	2.9	(1.9, 4.0)	8.2	(3.0, 12.9)	186	(25.1, 343.4)	16	(10, 22)	69	(27, 104)	334.9	(104.8, 548.9)
incidence	male	Philippines	country/territory	Liver cancer due to hepatitis C	0.8	(0.6, 1.2)	2.2	(1.6, 3.2)	186	(93.0, 321.9)	78	(57, 109)	558	(400, 758)	618.8	(456.5, 844.2)
incidence	male	Croatia	country/territory	Liver cancer due to alcohol use	3.2	(2.6, 5.0)	9.1	(6.2, 14.2)	185.3	(63.9, 381.7)	74	(61, 109)	286	(193, 447)	286.8	(127.3, 552.9)
incidence	male	Australia	country/territory	Liver cancer due to other causes	0.3	(0.3, 0.4)	0.8	(0.6, 1.3)	184.1	(90.0, 332.5)	24	(20, 29)	130	(88, 205)	434.8	(257.3, 737.9)
incidence	male	United Kingdom	country/territory	Liver cancer due to hepatitis C	0.7	(0.7, 0.8)	2.1	(1.6, 3.4)	183.5	(120.3, 353.2)	244	(218, 275)	994	(771, 1,731)	307	(212.6, 585.5)
incidence	both	Wales	country/territory	Liver cancer due to hepatitis B	0.5	(0.4, 0.6)	1.3	(1.0, 1.8)	183.4	(106.3, 274.2)	18	(15, 24)	67	(46, 95)	269.8	(158.3, 416.8)
incidence	both	The Bahamas	country/territory	Liver cancer	8.8	(6.5, 10.8)	5.9	(4.7, 8.9)	-32.6	(-51.2, 23.3)	12	(9, 14)	21	(17, 31)	75.9	(32.4, 227.7)
incidence	male	England	country/territory	Liver cancer due to other causes	0.2	(0.2, 0.2)	0.6	(0.5, 0.9)	183.1	(118.6, 350.9)	57	(50, 66)	231	(175, 383)	302.4	(208.4, 589.0)
incidence	male	Australia	country/territory	Liver cancer due to hepatitis C	1.1	(1.0, 1.3)	3.1	(2.1, 5.1)	181.6	(85.6, 354.3)	90	(78, 105)	494	(330, 794)	446.5	(259.3, 781.0)
incidence	male	United Kingdom	country/territory	Liver cancer due to other causes	0.2	(0.2, 0.2)	0.6	(0.5, 0.9)	181.3	(117.3, 348.8)	71	(61, 81)	283	(216, 462)	299.6	(208.3, 575.3)
incidence	female	England	country/territory	Liver cancer due to alcohol use	0.4	(0.3, 0.5)	1.1	(0.6, 1.7)	180	(59.1, 344.8)	155	(131, 239)	581	(296, 943)	275.3	(86.7, 530.6)
incidence	male	Scotland	country/territory	Liver cancer due to hepatitis B	0.8	(0.7, 1.0)	2.2	(1.6, 3.1)	179.5	(104.1, 284.7)	22	(18, 27)	81	(58, 116)	267.8	(173.8, 420.0)
incidence	male	Australasia	region	Liver cancer due to other causes	0.3	(0.3, 0.4)	0.8	(0.6, 1.2)	178.4	(94.2, 302.7)	29	(25, 35)	153	(110, 233)	420	(260.1, 665.2)
incidence	male	Australasia	region	Liver cancer due to hepatitis C	1.1	(1.0, 1.3)	3.1	(2.2, 4.7)	177.6	(91.5, 321.7)	107	(94, 124)	574	(402, 877)	436.1	(272.8, 726.3)
incidence	male	Wales	country/territory	Liver cancer due to hepatitis C	0.7	(0.6, 0.9)	2	(1.5, 3.3)	176.7	(101.5, 353.4)	13	(11, 15)	51	(38, 89)	298.9	(187.5, 584.1)
incidence	male	Scotland	country/territory	Liver cancer due to other causes	0.3	(0.2, 0.3)	0.8	(0.6, 1.1)	176.3	(105.5, 307.0)	8	(6, 9)	30	(22, 46)	286.2	(184.7, 490.3)
incidence	male	England	country/territory	Liver cancer due to hepatitis B	0.6	(0.5, 0.7)	1.7	(1.2, 2.3)	175.4	(109.7, 281.1)	164	(134, 200)	610	(451, 880)	271.2	(182.0, 438.6)
incidence	male	United Kingdom	country/territory	Liver cancer due to hepatitis B	0.6	(0.5, 0.8)	1.7	(1.3, 2.4)	175	(109.6, 279.1)	203	(166, 248)	751	(556, 1,067)	270.1	(182.1, 435.0)
incidence	both	Australia	country/territory	Liver cancer due to hepatitis C	0.9	(0.7, 1.0)	2.4	(1.6, 3.6)	174.3	(87.8, 311.2)	156	(135, 190)	804	(553, 1,291)	416.5	(248.1, 733.1)
incidence	female	United Kingdom	country/territory	Liver cancer due to alcohol use	0.4	(0.3, 0.6)	1.1	(0.6, 1.7)	173.9	(55.9, 334.2)	192	(162, 296)	702	(360, 1,140)	266.5	(83.1, 513.9)
incidence	both	Croatia	country/territory	Liver cancer due to alcohol use	2.1	(1.8, 2.8)	5.8	(4.1, 8.3)	172.9	(72.6, 313.3)	122	(102, 161)	433	(306, 630)	254.7	(123.2, 444.5)
incidence	both	Australasia	region	Liver cancer due to hepatitis C	0.9	(0.8, 1.0)	2.4	(1.7, 3.4)	172.6	(92.1, 295.0)	188	(165, 223)	955	(690, 1,445)	409.5	(255.9, 671.8)
incidence	both	Australia	country/territory	Liver cancer due to other causes	0.3	(0.2, 0.4)	0.8	(0.6, 1.2)	172.3	(84.9, 335.4)	53	(44, 66)	270	(183, 448)	407.9	(239.5, 790.3)
incidence	male	Wales	country/territory	Liver cancer due to other causes	0.2	(0.2, 0.3)	0.6	(0.4, 0.9)	171.7	(101.6, 334.7)	4	(3, 4)	14	(10, 23)	285.4	(184.9, 553.3)
incidence	male	Scotland	country/territory	Liver cancer due to hepatitis C	0.9	(0.8, 1.1)	2.5	(1.8, 3.9)	170.4	(99.6, 312.3)	26	(22, 30)	100	(74, 161)	287.1	(184.4, 501.3)
incidence	both	Australasia	region	Liver cancer due to other causes	0.3	(0.3, 0.4)	0.8	(0.6, 1.2)	170.1	(94.2, 302.4)	66	(56, 78)	327	(237, 511)	399	(251.5, 716.4)
incidence	both	Northern Ireland	country/territory	Liver cancer due to other causes	0.3	(0.2, 0.4)	0.8	(0.5, 1.1)	169.4	(76.6, 296.2)	5	(4, 7)	21	(13, 32)	300.7	(147.0, 520.2)
incidence	female	New Zealand	country/territory	Liver cancer due to other causes	0.4	(0.3, 0.5)	1	(0.6, 1.7)	169.2	(39.2, 375.5)	7	(5, 10)	34	(18, 63)	368.5	(127.6, 802.3)
incidence	female	New Zealand	country/territory	Liver cancer due to hepatitis C	0.8	(0.6, 1.0)	2	(1.1, 3.5)	168.2	(26.0, 392.6)	15	(12, 21)	71	(35, 134)	369.7	(110.9, 822.0)
incidence	male	Wales	country/territory	Liver cancer due to hepatitis B	0.6	(0.5, 0.8)	1.7	(1.2, 2.3)	166.2	(94.3, 275.5)	11	(9, 13)	38	(27, 55)	253	(155.3, 414.8)
incidence	female	Northern Ireland	country/territory	Liver cancer due to other causes	0.3	(0.2, 0.4)	0.8	(0.4, 1.2)	165	(39.0, 354.8)	3	(2, 6)	13	(6, 22)	303	(78.0, 658.2)
incidence	male	Australia	country/territory	Liver cancer due to hepatitis B	0.4	(0.3, 0.4)	0.9	(0.6, 1.3)	163.6	(76.0, 288.0)	30	(25, 36)	137	(91, 201)	359.6	(203.9, 578.4)
incidence	both	New Zealand	country/territory	Liver cancer due to hepatitis C	0.9	(0.8, 1.1)	2.4	(1.6, 3.5)	163.3	(66.9, 294.0)	32	(26, 40)	152	(100, 229)	375.2	(196.8, 638.5)
incidence	female	Northern Ireland	country/territory	Liver cancer	2.3	(1.9, 3.7)	5.9	(3.3, 9.5)	163.1	(41.3, 349.5)	25	(21, 45)	98	(48, 167)	290.7	(81.3, 620.6)
incidence	both	England	country/territory	Liver cancer due to alcohol use	0.8	(0.8, 1.0)	2.2	(1.7, 2.9)	162.4	(101.3, 242.7)	561	(507, 667)	1932	(1,456, 2,676)	244.1	(156.7, 370.8)
incidence	female	Moldova	country/territory	Liver cancer	2.9	(1.9, 4.8)	7.6	(4.1, 13.8)	162.3	(26.8, 430.6)	67	(43, 115)	210	(114, 383)	212.1	(48.4, 533.3)
incidence	female	Mongolia	country/territory	Liver cancer due to hepatitis C	13.7	(8.9, 19.3)	35.9	(12.4, 58.9)	162.3	(7.2, 347.1)	73	(48, 101)	287	(110, 444)	294.6	(77.4, 515.4)
incidence	male	England	country/territory	Liver cancer	2.9	(2.7, 3.2)	7.7	(6.1, 11.5)	162.2	(102.6, 289.8)	827	(772, 897)	3008	(2,371, 4,708)	263.7	(181.3, 459.3)
incidence	male	Australia	country/territory	Liver cancer	3.6	(3.2, 4.1)	9.4	(6.5, 14.2)	161.7	(72.4, 297.4)	297	(268, 332)	1465	(997, 2,260)	393.4	(227.5, 663.8)
incidence	both	New Zealand	country/territory	Liver cancer due to other causes	0.4	(0.3, 0.4)	0.9	(0.6, 1.4)	160.9	(69.1, 297.3)	12	(10, 15)	57	(37, 89)	361.1	(184.1, 641.4)
incidence	female	Australasia	region	Liver cancer due to other causes	0.3	(0.3, 0.4)	0.8	(0.5, 1.4)	160.2	(65.7, 374.7)	36	(30, 48)	174	(111, 353)	381.8	(188.7, 931.5)
incidence	male	United Kingdom	country/territory	Liver cancer	3	(2.8, 3.3)	7.9	(6.3, 11.6)	159.9	(101.3, 284.4)	1019	(953, 1,100)	3678	(2,900, 5,635)	260.8	(179.4, 447.4)
incidence	male	Ireland	country/territory	Liver cancer due to hepatitis C	0.8	(0.6, 1.0)	2	(1.3, 3.4)	159.7	(71.7, 337.2)	12	(10, 16)	52	(34, 87)	316.6	(175.0, 590.1)
incidence	male	Seychelles	country/territory	Liver cancer due to alcohol use	1.2	(0.9, 2.2)	3.2	(1.7, 4.3)	159.2	(-1.0, 290.1)	0	(0, 0)	1	(1, 2)	404.1	(87.3, 669.3)
incidence	both	United Kingdom	country/territory	Liver cancer due to alcohol use	0.9	(0.8, 1.0)	2.2	(1.7, 3.0)	159.1	(98.0, 240.1)	693	(627, 821)	2353	(1,777, 3,235)	239.5	(153.1, 358.1)
incidence	female	Australia	country/territory	Liver cancer due to other causes	0.3	(0.2, 0.4)	0.8	(0.5, 1.5)	158.3	(48.4, 424.5)	29	(22, 41)	140	(83, 320)	385.1	(163.8, 1,081.3)
incidence	both	Sudan	country/territory	Liver cancer	11.5	(4.9, 21.8)	7.8	(4.4, 12.3)	-32.3	(-59.5, 30.9)	828	(362, 1,554)	1254	(707, 1,975)	51.4	(-9.7, 192.1)
incidence	male	Northern Ireland	country/territory	Liver cancer due to other causes	0.3	(0.2, 0.3)	0.7	(0.5, 1.1)	157.8	(88.6, 288.8)	2	(2, 3)	8	(6, 13)	297.4	(188.6, 521.0)
incidence	male	Moldova	country/territory	Liver cancer due to alcohol use	4	(3.1, 6.2)	10.3	(7.4, 16.3)	157.7	(55.1, 331.6)	66	(51, 100)	214	(149, 339)	223.6	(87.3, 441.0)
incidence	both	Seychelles	country/territory	Liver cancer due to alcohol use	0.7	(0.5, 1.3)	1.8	(1.0, 2.5)	157.4	(3.0, 281.4)	0	(0, 1)	2	(1, 2)	373.6	(84.2, 608.7)
incidence	female	Scotland	country/territory	Liver cancer due to alcohol use	0.5	(0.4, 0.6)	1.2	(0.7, 1.9)	157.2	(42.0, 329.6)	19	(16, 28)	64	(33, 106)	233.8	(66.9, 486.5)
incidence	male	Ireland	country/territory	Liver cancer due to alcohol use	1.2	(0.9, 1.5)	3	(2.0, 4.7)	156.1	(73.7, 307.7)	20	(16, 25)	81	(54, 126)	308.9	(176.8, 546.9)
incidence	male	Australasia	region	Liver cancer due to hepatitis B	0.4	(0.3, 0.4)	1	(0.7, 1.3)	155.1	(78.1, 256.5)	38	(32, 44)	168	(120, 233)	340.9	(206.2, 523.2)
incidence	female	Wales	country/territory	Liver cancer due to alcohol use	0.5	(0.4, 0.7)	1.2	(0.7, 1.9)	155	(38.8, 329.6)	12	(9, 20)	40	(19, 68)	236.8	(59.4, 499.9)
incidence	both	Northern Ireland	country/territory	Liver cancer due to hepatitis B	0.6	(0.5, 0.7)	1.5	(1.1, 2.0)	154.7	(89.3, 233.2)	10	(8, 13)	37	(27, 51)	262.9	(164.3, 385.7)
incidence	male	Australasia	region	Liver cancer	3.7	(3.4, 4.2)	9.5	(6.9, 13.8)	154.5	(78.3, 265.4)	368	(337, 406)	1756	(1,264, 2,552)	377.4	(237.2, 591.5)
incidence	male	Northern Ireland	country/territory	Liver cancer due to hepatitis B	0.7	(0.6, 0.9)	1.9	(1.4, 2.7)	154.2	(87.2, 250.1)	6	(5, 7)	22	(16, 31)	278.6	(180.9, 432.0)
incidence	both	Barbados	country/territory	Liver cancer	6.8	(6.0, 8.3)	4.6	(3.9, 5.9)	-32.2	(-45.6, -8.6)	17	(15, 21)	18	(15, 23)	7.3	(-16.1, 47.4)
incidence	male	New Zealand	country/territory	Liver cancer due to hepatitis C	1.1	(0.8, 1.6)	2.8	(1.8, 4.6)	153.9	(45.0, 356.7)	17	(13, 23)	81	(52, 137)	380.2	(183.8, 765.1)
incidence	female	Australasia	region	Liver cancer due to hepatitis C	0.7	(0.5, 0.9)	1.7	(1.1, 3.1)	153.7	(54.3, 391.2)	80	(66, 112)	381	(237, 802)	374	(171.0, 960.3)
incidence	male	Ireland	country/territory	Liver cancer	2.7	(2.4, 3.2)	6.9	(5.0, 10.7)	153.4	(72.2, 303.7)	45	(40, 53)	183	(133, 283)	305.4	(177.3, 540.5)
incidence	male	Wales	country/territory	Liver cancer	3.1	(2.7, 3.4)	7.8	(6.0, 11.5)	152.8	(87.0, 270.9)	55	(48, 61)	191	(147, 301)	249.9	(157.0, 439.6)
incidence	both	Jordan	country/territory	Liver cancer	3.4	(2.7, 4.7)	2.4	(1.9, 3.1)	-30.1	(-49.9, -2.0)	46	(37, 61)	81	(67, 103)	77.2	(31.0, 140.7)
incidence	both	Australia	country/territory	Liver cancer due to hepatitis B	0.3	(0.2, 0.3)	0.6	(0.5, 0.9)	151.3	(76.5, 242.0)	46	(38, 55)	200	(141, 280)	334.8	(200.4, 515.7)
incidence	both	Wales	country/territory	Liver cancer due to alcohol use	0.9	(0.8, 1.1)	2.3	(1.8, 3.1)	151	(84.6, 239.8)	39	(34, 49)	129	(94, 179)	225.9	(134.2, 358.2)
incidence	male	Scotland	country/territory	Liver cancer	3.9	(3.5, 4.3)	9.7	(7.4, 14.0)	151	(87.2, 259.1)	110	(100, 122)	381	(291, 567)	246.2	(155.4, 412.6)
incidence	female	Australia	country/territory	Liver cancer due to hepatitis C	0.6	(0.5, 0.9)	1.6	(1.0, 3.4)	150.5	(36.3, 444.1)	65	(52, 95)	310	(180, 734)	375	(143.1, 1,084.5)
incidence	male	New Zealand	country/territory	Liver cancer due to other causes	0.3	(0.3, 0.5)	0.8	(0.5, 1.3)	150	(51.6, 323.0)	5	(4, 7)	23	(15, 38)	350.7	(177.0, 673.3)
incidence	male	Northern Ireland	country/territory	Liver cancer due to hepatitis C	0.8	(0.7, 1.0)	2.1	(1.6, 3.4)	149.3	(82.3, 295.2)	7	(6, 8)	26	(19, 42)	293.3	(187.1, 521.9)
incidence	both	Scotland	country/territory	Liver cancer due to alcohol use	1.1	(0.9, 1.2)	2.6	(2.0, 3.4)	148.2	(88.7, 232.3)	74	(65, 84)	234	(172, 315)	218	(136.3, 337.7)
incidence	male	Finland	country/territory	Liver cancer due to hepatitis C	1.1	(0.9, 1.5)	2.8	(1.8, 4.8)	147.4	(57.8, 333.6)	27	(21, 35)	125	(80, 212)	364.3	(202.9, 721.8)
incidence	male	Andorra	country/territory	Liver cancer due to other causes	0.2	(0.1, 0.3)	0.4	(0.2, 0.8)	146.8	(22.2, 432.9)	0	(0, 0)	0	(0, 1)	488.4	(180.2, 1,283.5)
incidence	male	Australia	country/territory	Liver cancer due to alcohol use	1.8	(1.6, 2.1)	4.5	(3.0, 6.7)	145.6	(61.5, 273.3)	152	(134, 173)	704	(469, 1,049)	361.9	(203.4, 612.3)
incidence	male	Ireland	country/territory	Liver cancer due to other causes	0.2	(0.2, 0.3)	0.5	(0.3, 0.9)	145.3	(67.6, 288.7)	4	(3, 5)	14	(9, 23)	290.1	(164.7, 513.6)
incidence	both	Australasia	region	Liver cancer due to hepatitis B	0.3	(0.2, 0.3)	0.7	(0.5, 0.9)	145.1	(82.8, 220.1)	59	(51, 68)	249	(185, 335)	321.2	(210.0, 469.8)
incidence	female	Guatemala	country/territory	Liver cancer due to other causes	1.9	(1.5, 2.7)	4.7	(3.4, 6.9)	144.5	(60.1, 273.6)	37	(31, 48)	222	(162, 317)	496.9	(323.2, 780.3)
incidence	male	Ireland	country/territory	Liver cancer due to hepatitis B	0.6	(0.4, 0.9)	1.4	(0.8, 2.3)	142.6	(67.3, 267.7)	10	(6, 14)	37	(22, 63)	289.5	(167.4, 500.0)
incidence	male	Slovenia	country/territory	Liver cancer due to other causes	0.3	(0.2, 0.4)	0.7	(0.4, 1.2)	142	(28.3, 324.3)	2	(2, 3)	10	(7, 17)	324.8	(144.0, 618.8)
incidence	both	Australia	country/territory	Liver cancer due to alcohol use	1	(0.9, 1.2)	2.5	(1.7, 3.5)	141.8	(64.4, 247.5)	187	(164, 212)	816	(557, 1,174)	335.7	(195.5, 532.8)
incidence	both	Moldova	country/territory	Liver cancer due to alcohol use	2.8	(2.1, 4.0)	6.7	(4.7, 9.7)	141.8	(50.8, 264.8)	111	(84, 158)	327	(231, 473)	194.8	(83.3, 356.8)
incidence	male	England	country/territory	Liver cancer due to alcohol use	1.4	(1.3, 1.6)	3.4	(2.7, 5.0)	141.4	(86.2, 255.5)	407	(369, 449)	1351	(1,055, 2,045)	232.2	(157.6, 408.3)
incidence	female	Mongolia	country/territory	Liver cancer	28.6	(19.2, 39.2)	68.6	(25.4, 109.4)	140.2	(3.4, 296.1)	158	(112, 210)	582	(241, 866)	267.6	(74.0, 458.4)
incidence	male	Finland	country/territory	Liver cancer due to other causes	0.3	(0.2, 0.4)	0.7	(0.4, 1.3)	139.8	(56.3, 315.3)	7	(5, 10)	32	(19, 58)	334.6	(183.7, 661.7)
incidence	male	United Kingdom	country/territory	Liver cancer due to alcohol use	1.5	(1.3, 1.6)	3.5	(2.7, 5.1)	138.6	(84.9, 251.2)	502	(455, 553)	1651	(1,286, 2,477)	229.1	(154.9, 394.1)
incidence	male	Australasia	region	Liver cancer due to alcohol use	2	(1.8, 2.2)	4.7	(3.3, 6.6)	137.7	(66.4, 241.0)	193	(173, 216)	860	(604, 1,234)	345.6	(212.2, 542.2)
incidence	male	United States	country/territory	Liver cancer due to other causes	0.9	(0.8, 1.0)	2.1	(1.7, 2.6)	136.8	(90.2, 195.9)	1049	(967, 1,131)	4375	(3,481, 5,541)	317	(230.5, 428.5)
incidence	both	Finland	country/territory	Liver cancer due to hepatitis C	1.1	(0.9, 1.3)	2.6	(1.8, 3.9)	135.7	(67.4, 262.4)	70	(58, 86)	273	(190, 449)	289.2	(171.7, 543.4)
incidence	female	Guatemala	country/territory	Liver cancer due to hepatitis C	4.1	(3.3, 5.8)	9.6	(6.9, 14.3)	135.7	(50.0, 276.5)	71	(59, 94)	433	(313, 635)	510.2	(320.3, 832.4)
incidence	female	Northern Ireland	country/territory	Liver cancer due to hepatitis B	0.4	(0.4, 0.6)	1.1	(0.7, 1.6)	135.6	(42.4, 266.2)	4	(4, 7)	15	(8, 25)	242.7	(86.4, 495.1)
incidence	male	United States	country/territory	Liver cancer due to hepatitis B	0.6	(0.6, 0.7)	1.4	(1.1, 1.8)	135.6	(82.3, 202.5)	740	(675, 824)	2966	(2,306, 3,766)	300.5	(209.6, 420.5)
incidence	male	High-income North America	region	Liver cancer due to other causes	0.9	(0.8, 0.9)	2.1	(1.7, 2.5)	135.5	(91.5, 188.2)	1160	(1,071, 1,250)	4852	(3,907, 5,979)	318.4	(238.1, 422.3)
incidence	female	New Zealand	country/territory	Liver cancer	2	(1.6, 2.7)	4.7	(2.6, 7.6)	134.8	(17.5, 313.9)	39	(31, 52)	159	(85, 279)	307.4	(93.9, 652.9)
incidence	female	Guatemala	country/territory	Liver cancer	7.4	(6.3, 10.4)	17.4	(12.7, 25.6)	134.6	(53.3, 261.6)	138	(119, 173)	810	(593, 1,159)	487.4	(310.9, 770.8)
incidence	male	High-income North America	region	Liver cancer due to hepatitis B	0.6	(0.5, 0.6)	1.4	(1.1, 1.7)	134.6	(83.9, 194.9)	802	(732, 885)	3217	(2,562, 4,053)	301.2	(212.9, 410.5)
incidence	both	Guatemala	country/territory	Liver cancer due to other causes	1.7	(1.4, 2.2)	4	(3.2, 5.3)	134.1	(74.7, 215.2)	66	(56, 79)	357	(287, 457)	444.3	(325.9, 609.1)
incidence	both	Australasia	region	Liver cancer due to alcohol use	1.1	(1.0, 1.2)	2.6	(1.9, 3.5)	134.1	(68.8, 223.3)	240	(216, 268)	1007	(728, 1,389)	320.5	(200.6, 483.2)
incidence	female	Belarus	country/territory	Liver cancer due to alcohol use	0.9	(0.7, 1.1)	2.1	(1.1, 3.5)	133.8	(22.8, 304.9)	65	(52, 82)	190	(101, 342)	191.7	(48.5, 449.7)
incidence	both	United States	country/territory	Liver cancer due to hepatitis B	0.4	(0.4, 0.4)	0.9	(0.7, 1.1)	133.3	(85.6, 189.4)	1031	(952, 1,123)	3844	(3,060, 4,815)	272.9	(194.5, 370.6)
incidence	male	Wales	country/territory	Liver cancer due to alcohol use	1.5	(1.3, 1.8)	3.6	(2.7, 5.1)	133.2	(70.1, 242.0)	28	(24, 32)	89	(66, 132)	221.3	(132.7, 387.2)
incidence	both	Canada	country/territory	Liver cancer due to alcohol use	0.8	(0.7, 0.9)	1.9	(1.4, 2.7)	132.4	(62.8, 237.3)	238	(212, 280)	1009	(724, 1,465)	323.8	(195.8, 518.0)
incidence	both	High-income North America	region	Liver cancer due to hepatitis B	0.4	(0.3, 0.4)	0.9	(0.7, 1.0)	132.2	(86.5, 183.9)	1114	(1,033, 1,207)	4169	(3,379, 5,116)	274.3	(200.7, 365.7)
incidence	female	Australasia	region	Liver cancer	1.5	(1.3, 2.0)	3.6	(2.4, 6.2)	131.7	(44.1, 310.3)	184	(157, 243)	783	(509, 1,532)	325.6	(152.7, 767.1)
incidence	male	Northern Ireland	country/territory	Liver cancer	3.5	(3.1, 4.0)	8.1	(6.3, 11.8)	131.5	(71.7, 241.8)	27	(24, 31)	97	(75, 144)	256	(165.4, 434.5)
incidence	female	Australia	country/territory	Liver cancer	1.5	(1.2, 2.0)	3.4	(2.1, 6.3)	131.2	(32.0, 348.9)	145	(119, 205)	625	(379, 1,377)	330.5	(131.4, 902.6)
incidence	both	South Sudan	country/territory	Liver cancer	15.4	(4.4, 40.8)	10.9	(4.0, 28.2)	-29.3	(-80.5, 192.2)	410	(103, 1,160)	635	(222, 1,770)	55	(-62.7, 623.5)
incidence	female	Guatemala	country/territory	Liver cancer due to hepatitis B	0.7	(0.4, 1.0)	1.5	(0.9, 2.4)	130.8	(62.5, 226.6)	15	(10, 21)	78	(48, 120)	426	(276.3, 647.2)
incidence	female	Switzerland	country/territory	Liver cancer due to hepatitis C	0.9	(0.6, 1.5)	2	(1.1, 4.1)	130.2	(3.2, 421.2)	51	(36, 93)	180	(88, 416)	254.3	(32.1, 824.6)
incidence	male	Canada	country/territory	Liver cancer due to hepatitis B	0.4	(0.4, 0.5)	1	(0.7, 1.4)	130.1	(60.2, 227.0)	61	(53, 71)	250	(173, 354)	310	(182.7, 494.8)
incidence	female	Seychelles	country/territory	Liver cancer due to alcohol use	0.3	(0.2, 0.7)	0.7	(0.4, 1.2)	130	(-21.0, 334.7)	0	(0, 0)	0	(0, 1)	287.1	(34.4, 644.8)
incidence	both	Ireland	country/territory	Liver cancer due to alcohol use	0.8	(0.6, 1.1)	1.8	(1.3, 2.7)	129.6	(53.2, 245.2)	29	(22, 41)	102	(71, 154)	247.4	(132.6, 420.5)
incidence	female	Croatia	country/territory	Liver cancer due to alcohol use	1.4	(1.1, 2.2)	3.2	(1.6, 5.4)	129.5	(13.5, 330.7)	48	(37, 79)	146	(73, 266)	205.1	(41.8, 507.0)
incidence	female	Bosnia and Herzegovina	country/territory	Liver cancer due to other causes	0.7	(0.4, 1.2)	1.5	(0.5, 3.2)	128	(-35.4, 397.3)	14	(8, 23)	49	(14, 106)	255.2	(-2.2, 742.4)
incidence	both	Finland	country/territory	Liver cancer due to other causes	0.3	(0.2, 0.4)	0.6	(0.4, 1.0)	127.3	(63.1, 233.4)	18	(13, 23)	65	(43, 109)	271.2	(160.9, 496.1)
incidence	both	Canada	country/territory	Liver cancer due to hepatitis B	0.3	(0.2, 0.3)	0.6	(0.5, 0.9)	127.2	(65.8, 211.3)	82	(72, 98)	323	(233, 448)	292.8	(183.7, 446.4)
incidence	male	France	country/territory	Liver cancer due to other causes	0.7	(0.5, 0.9)	1.6	(1.0, 2.4)	127.1	(72.9, 218.3)	212	(151, 291)	748	(474, 1,169)	253.1	(164.7, 404.5)
incidence	male	Canada	country/territory	Liver cancer due to other causes	0.8	(0.7, 0.9)	1.9	(1.4, 2.8)	126.7	(57.6, 233.0)	110	(97, 125)	475	(332, 700)	332.1	(199.6, 535.1)
incidence	both	United States	country/territory	Liver cancer due to other causes	0.8	(0.7, 0.8)	1.8	(1.4, 2.4)	125.9	(84.4, 207.0)	2220	(2,081, 2,360)	8022	(6,488, 11,619)	261.4	(191.9, 424.4)
incidence	male	Finland	country/territory	Liver cancer	4.4	(3.8, 5.2)	10	(6.9, 15.7)	125.8	(53.0, 266.8)	108	(93, 127)	438	(305, 696)	306.5	(175.2, 565.8)
incidence	male	Scotland	country/territory	Liver cancer due to alcohol use	1.9	(1.7, 2.1)	4.2	(3.2, 6.2)	125.7	(68.5, 223.6)	55	(48, 62)	170	(127, 251)	212.5	(131.0, 357.8)
incidence	both	France	country/territory	Liver cancer due to other causes	0.4	(0.3, 0.6)	1	(0.7, 1.5)	124.9	(65.5, 215.8)	318	(235, 467)	1084	(720, 1,783)	241	(132.2, 450.0)
incidence	both	Venezuela	country/territory	Liver cancer	6.9	(6.2, 8.6)	4.9	(4.0, 6.7)	-29.1	(-46.1, -3.0)	567	(518, 662)	1036	(867, 1,348)	82.7	(46.7, 139.7)
incidence	both	High-income North America	region	Liver cancer due to other causes	0.8	(0.7, 0.8)	1.8	(1.5, 2.3)	124.8	(84.6, 199.7)	2430	(2,281, 2,600)	8861	(7,282, 12,526)	264.7	(197.5, 418.5)
incidence	male	Romania	country/territory	Liver cancer due to alcohol use	4.1	(3.2, 6.2)	9.2	(6.2, 14.9)	124.8	(31.9, 278.9)	474	(363, 741)	1237	(843, 2,017)	161	(48.8, 341.4)
incidence	male	Canada	country/territory	Liver cancer due to alcohol use	1.5	(1.4, 1.7)	3.4	(2.4, 5.2)	124.7	(53.4, 239.5)	202	(180, 231)	876	(609, 1,326)	334.1	(193.0, 558.1)
incidence	male	New Zealand	country/territory	Liver cancer due to hepatitis B	0.5	(0.4, 0.7)	1.1	(0.7, 1.6)	124.6	(40.2, 255.6)	8	(6, 11)	31	(20, 46)	273.4	(130.4, 505.7)
incidence	male	Finland	country/territory	Liver cancer due to hepatitis B	0.8	(0.5, 1.3)	1.8	(1.1, 3.2)	124.5	(50.5, 245.7)	21	(13, 31)	78	(44, 137)	277.8	(151.3, 496.8)
incidence	both	New Zealand	country/territory	Liver cancer due to hepatitis B	0.4	(0.3, 0.5)	0.9	(0.6, 1.2)	123.8	(57.3, 213.9)	13	(11, 16)	49	(34, 68)	273.5	(155.8, 437.8)
incidence	male	New Zealand	country/territory	Liver cancer	4.5	(3.7, 6.1)	10	(6.6, 15.1)	123.8	(35.8, 270.4)	71	(59, 90)	291	(191, 449)	310.5	(149.1, 576.4)
incidence	both	United States	country/territory	Liver cancer due to alcohol use	1.4	(1.3, 1.5)	3.1	(2.5, 3.8)	122.7	(77.7, 176.9)	3867	(3,661, 4,081)	13957	(11,200, 17,416)	260.9	(187.4, 353.4)
incidence	both	Guatemala	country/territory	Liver cancer due to hepatitis C	3.7	(3.1, 4.8)	8.3	(6.5, 11.1)	122.7	(65.8, 200.5)	123	(104, 150)	683	(542, 896)	453.6	(326.4, 628.8)
incidence	female	New Zealand	country/territory	Liver cancer due to hepatitis B	0.3	(0.2, 0.4)	0.6	(0.4, 0.9)	122.5	(28.2, 263.8)	5	(4, 6)	18	(11, 29)	273.6	(104.9, 540.4)
incidence	both	High-income North America	region	Liver cancer due to alcohol use	1.3	(1.3, 1.4)	2.9	(2.4, 3.6)	122.3	(80.3, 172.2)	4107	(3,901, 4,338)	14973	(12,125, 18,493)	264.6	(195.8, 353.1)
incidence	both	Romania	country/territory	Liver cancer due to other causes	0.4	(0.3, 0.6)	0.9	(0.6, 1.4)	122.2	(40.3, 252.4)	104	(77, 147)	281	(183, 437)	169.3	(65.5, 345.7)
incidence	female	Australia	country/territory	Liver cancer due to hepatitis B	0.2	(0.1, 0.2)	0.4	(0.2, 0.6)	121.9	(30.5, 280.8)	16	(12, 21)	63	(39, 117)	289.1	(122.4, 648.1)
incidence	male	Romania	country/territory	Liver cancer due to other causes	0.4	(0.3, 0.6)	0.9	(0.6, 1.5)	121.9	(34.6, 269.4)	47	(35, 69)	117	(78, 192)	147.5	(45.1, 313.9)
incidence	female	Australasia	region	Liver cancer due to hepatitis B	0.2	(0.2, 0.2)	0.4	(0.3, 0.6)	121.8	(46.4, 246.3)	21	(17, 26)	81	(55, 133)	285.5	(146.0, 553.4)
incidence	male	Canada	country/territory	Liver cancer	3.9	(3.5, 4.4)	8.6	(6.1, 12.7)	120.9	(51.7, 230.6)	511	(464, 569)	2163	(1,531, 3,189)	323.5	(190.3, 532.3)
incidence	both	Romania	country/territory	Liver cancer due to hepatitis C	1.2	(0.8, 1.9)	2.7	(1.7, 4.3)	120.6	(32.6, 267.4)	312	(210, 492)	873	(521, 1,430)	180.2	(62.2, 381.0)
incidence	both	Ghana	country/territory	Liver cancer	21.8	(13.9, 31.5)	15.6	(8.7, 26.1)	-28.2	(-63.6, 49.7)	1428	(888, 2,150)	2197	(1,132, 3,863)	53.8	(-26.6, 237.1)
incidence	male	Romania	country/territory	Liver cancer	7	(5.5, 10.4)	15.4	(10.7, 24.3)	120.3	(30.5, 265.6)	813	(641, 1,243)	2052	(1,420, 3,270)	152.3	(44.7, 319.1)
incidence	male	Seychelles	country/territory	Liver cancer	3.4	(2.7, 6.0)	7.6	(4.2, 10.4)	120.1	(-16.4, 236.4)	1	(1, 1)	3	(2, 4)	332.8	(64.3, 561.2)
incidence	female	Finland	country/territory	Liver cancer due to hepatitis C	1.1	(0.8, 1.3)	2.3	(1.4, 4.3)	119.8	(29.0, 312.6)	43	(35, 54)	148	(88, 322)	242.2	(99.6, 645.0)
incidence	female	Switzerland	country/territory	Liver cancer due to other causes	0.2	(0.1, 0.4)	0.5	(0.2, 1.0)	119.8	(2.8, 376.4)	12	(8, 22)	40	(19, 96)	248.8	(34.6, 800.8)
incidence	male	Andorra	country/territory	Liver cancer due to hepatitis C	0.7	(0.4, 1.4)	1.5	(0.8, 3.3)	119.8	(4.5, 404.6)	0	(0, 0)	1	(1, 2)	435.6	(158.1, 1,218.9)
incidence	both	China	country/territory	Liver cancer	33.4	(25.8, 40.9)	24	(19.3, 30.8)	-28	(-46.1, -2.0)	264790	(202,685, 326,001)	375402	(299,763, 480,339)	41.8	(4.3, 95.8)
incidence	both	Andorra	country/territory	Liver cancer due to other causes	0.1	(0.1, 0.2)	0.3	(0.2, 0.5)	119.1	(5.7, 350.9)	0	(0, 0)	0	(0, 1)	408.4	(120.2, 1,103.2)
incidence	female	Romania	country/territory	Liver cancer due to hepatitis C	1.2	(0.7, 2.1)	2.6	(1.3, 4.9)	119	(1.6, 359.3)	167	(98, 296)	500	(244, 1,011)	199.6	(34.8, 582.1)
incidence	male	United States	country/territory	Liver cancer	5.5	(5.1, 5.8)	12	(9.6, 14.9)	119	(74.2, 174.5)	6537	(6,164, 6,923)	25323	(20,196, 32,029)	287.4	(206.4, 388.4)
incidence	both	Finland	country/territory	Liver cancer due to hepatitis B	0.6	(0.4, 0.9)	1.3	(0.8, 2.1)	118.9	(62.7, 203.8)	36	(24, 53)	121	(72, 201)	235.4	(142.8, 393.1)
incidence	female	Mongolia	country/territory	Liver cancer due to other causes	5	(3.3, 7.0)	10.9	(4.0, 18.2)	118.8	(-7.7, 273.6)	28	(20, 37)	92	(38, 140)	233.1	(58.7, 419.5)
incidence	both	Northern Ireland	country/territory	Liver cancer due to alcohol use	1	(0.9, 1.2)	2.2	(1.7, 2.9)	118.6	(64.4, 188.8)	19	(16, 23)	59	(44, 78)	213.8	(133.0, 324.9)
incidence	male	High-income North America	region	Liver cancer	5.3	(5.0, 5.6)	11.6	(9.4, 14.3)	118.5	(76.1, 170.2)	7051	(6,673, 7,452)	27499	(22,240, 34,476)	290	(213.0, 388.0)
incidence	both	Guatemala	country/territory	Liver cancer due to hepatitis B	0.8	(0.6, 1.1)	1.7	(1.1, 2.5)	118.3	(73.9, 171.7)	36	(25, 49)	172	(116, 244)	382	(283.0, 502.7)
incidence	male	Spain	country/territory	Liver cancer due to other causes	0.6	(0.4, 0.7)	1.2	(0.8, 2.0)	118.1	(46.0, 258.9)	119	(93, 152)	431	(276, 756)	263.2	(140.1, 539.5)
incidence	male	Romania	country/territory	Liver cancer due to hepatitis C	1.3	(0.9, 2.0)	2.8	(1.7, 4.9)	118.1	(23.7, 287.3)	144	(98, 233)	372	(229, 650)	157.7	(47.9, 351.2)
incidence	both	Canada	country/territory	Liver cancer due to other causes	0.7	(0.6, 1.0)	1.6	(1.2, 2.2)	118	(51.7, 213.5)	209	(184, 299)	836	(626, 1,272)	299.6	(172.8, 508.1)
incidence	both	Cameroon	country/territory	Liver cancer	39	(26.4, 51.0)	28.1	(14.7, 49.1)	-27.9	(-61.5, 29.2)	2300	(1,530, 3,077)	3042	(1,498, 5,685)	32.3	(-33.3, 152.9)
incidence	female	Romania	country/territory	Liver cancer due to other causes	0.4	(0.3, 0.7)	0.9	(0.5, 1.6)	117.8	(11.2, 327.3)	57	(36, 97)	164	(87, 310)	187.3	(40.9, 505.7)
incidence	both	Romania	country/territory	Liver cancer due to alcohol use	2.7	(2.0, 3.8)	5.8	(4.1, 8.6)	117.7	(35.5, 234.1)	696	(530, 1,006)	1817	(1,276, 2,663)	160.9	(66.8, 300.4)
incidence	both	Antigua and Barbuda	country/territory	Liver cancer	7.1	(6.2, 8.8)	5.2	(4.3, 6.7)	-27.6	(-43.4, -3.7)	3	(3, 4)	4	(3, 5)	15.8	(-9.4, 51.1)
incidence	both	Finland	country/territory	Liver cancer due to alcohol use	1.2	(1.0, 1.5)	2.7	(1.9, 3.8)	117.4	(58.1, 204.7)	78	(63, 93)	267	(188, 388)	241.5	(147.1, 391.9)
incidence	male	Lithuania	country/territory	Liver cancer	4.4	(3.5, 6.4)	9.5	(6.4, 14.8)	117.4	(26.6, 261.3)	70	(55, 100)	179	(118, 277)	155.9	(45.9, 330.0)
incidence	both	Vanuatu	country/territory	Liver cancer	15.9	(8.3, 27.2)	11.6	(7.6, 17.6)	-27	(-62.5, 57.1)	10	(5, 18)	16	(10, 26)	57.9	(-20.5, 253.4)
incidence	male	United States	country/territory	Liver cancer due to hepatitis C	1.2	(1.2, 1.3)	2.6	(2.1, 3.3)	115	(75.6, 167.7)	1459	(1,369, 1,562)	5590	(4,513, 7,066)	283	(209.4, 383.0)
incidence	male	High-income North America	region	Liver cancer due to hepatitis C	1.2	(1.1, 1.3)	2.6	(2.1, 3.2)	113.9	(75.8, 160.7)	1598	(1,504, 1,710)	6154	(5,004, 7,618)	285.1	(212.8, 374.4)
incidence	male	Slovenia	country/territory	Liver cancer due to hepatitis C	1	(0.7, 1.7)	2.1	(1.2, 3.7)	113.8	(8.4, 302.6)	8	(6, 12)	32	(19, 56)	296.1	(119.0, 613.9)
incidence	female	Lesotho	country/territory	Liver cancer due to alcohol use	0.9	(0.5, 1.5)	1.8	(0.7, 3.9)	113.2	(-7.9, 367.8)	4	(2, 6)	10	(4, 22)	187.4	(24.6, 527.0)
incidence	both	East Asia	region	Liver cancer	33.2	(25.8, 40.4)	24.3	(19.6, 30.9)	-26.7	(-44.5, -1.6)	272980	(209,917, 334,077)	393513	(317,148, 498,542)	44.2	(7.3, 97.0)
incidence	male	Finland	country/territory	Liver cancer due to alcohol use	2.1	(1.7, 2.6)	4.6	(3.0, 7.1)	112.7	(41.7, 238.4)	53	(42, 64)	202	(132, 309)	284.2	(158.5, 520.9)
incidence	male	Slovenia	country/territory	Liver cancer due to hepatitis B	0.8	(0.5, 1.1)	1.6	(1.0, 2.5)	112.7	(33.0, 230.8)	7	(5, 10)	24	(15, 39)	241.2	(121.7, 427.8)
incidence	male	Guatemala	country/territory	Liver cancer due to other causes	1.5	(1.2, 1.8)	3.1	(2.4, 4.0)	111.9	(59.9, 170.4)	28	(23, 34)	135	(104, 172)	375.3	(257.1, 513.1)
incidence	male	United States	country/territory	Liver cancer due to alcohol use	2.7	(2.6, 2.9)	5.8	(4.6, 7.3)	111.5	(67.4, 167.2)	3288	(3,099, 3,490)	12393	(9,858, 15,738)	276.9	(197.2, 377.2)
incidence	male	High-income North America	region	Liver cancer due to alcohol use	2.6	(2.5, 2.8)	5.5	(4.5, 6.9)	111.3	(69.0, 164.0)	3492	(3,301, 3,698)	13276	(10,635, 16,717)	280.2	(201.0, 378.1)
incidence	female	Namibia	country/territory	Liver cancer due to alcohol use	0.1	(0.1, 0.2)	0.3	(0.1, 0.6)	110.9	(2.9, 364.2)	0	(0, 1)	2	(1, 4)	307.5	(97.8, 801.9)
incidence	female	Sierra Leone	country/territory	Liver cancer due to alcohol use	2.4	(1.3, 3.9)	5	(2.3, 8.9)	110.8	(-7.9, 366.6)	20	(10, 34)	61	(27, 112)	208.3	(26.2, 607.4)
incidence	male	Guatemala	country/territory	Liver cancer due to hepatitis B	0.9	(0.6, 1.4)	2	(1.3, 2.9)	110.4	(57.3, 175.6)	21	(15, 30)	95	(61, 138)	351.2	(228.9, 513.4)
incidence	female	Moldova	country/territory	Liver cancer due to alcohol use	1.9	(1.2, 3.3)	4	(2.2, 7.5)	109.8	(-1.1, 332.6)	45	(28, 78)	113	(61, 209)	152.1	(18.2, 423.9)
incidence	female	Sri Lanka	country/territory	Liver cancer due to alcohol use	0.1	(0.1, 0.2)	0.3	(0.2, 0.4)	109.4	(28.5, 236.9)	6	(4, 9)	29	(17, 47)	363.6	(193.4, 639.0)
incidence	female	Guatemala	country/territory	Liver cancer due to alcohol use	0.8	(0.7, 1.1)	1.7	(1.2, 2.4)	109	(43.8, 215.2)	15	(12, 19)	77	(55, 110)	415.2	(261.9, 661.8)
incidence	female	Finland	country/territory	Liver cancer due to other causes	0.3	(0.2, 0.4)	0.6	(0.3, 1.0)	108.9	(26.6, 279.5)	10	(7, 14)	33	(19, 70)	225.6	(90.5, 576.1)
incidence	both	United States	country/territory	Liver cancer due to hepatitis C	1.1	(1.0, 1.2)	2.3	(1.9, 3.2)	108.7	(70.9, 196.0)	3189	(3,029, 3,395)	10629	(8,676, 16,032)	233.3	(169.9, 400.3)
incidence	female	Canada	country/territory	Liver cancer due to alcohol use	0.2	(0.2, 0.4)	0.5	(0.3, 0.8)	108.2	(11.5, 281.7)	36	(30, 62)	132	(79, 241)	266.4	(87.3, 580.9)
incidence	female	Romania	country/territory	Liver cancer	3.8	(2.4, 6.3)	7.8	(4.3, 13.8)	107.9	(2.7, 302.9)	527	(342, 918)	1428	(765, 2,687)	170.9	(30.2, 457.0)
incidence	both	High-income North America	region	Liver cancer due to hepatitis C	1.1	(1.0, 1.2)	2.2	(1.9, 3.1)	107.6	(70.7, 186.0)	3461	(3,283, 3,688)	11653	(9,571, 17,048)	236.7	(175.0, 391.1)
incidence	both	Belarus	country/territory	Liver cancer due to alcohol use	1.6	(1.3, 1.8)	3.3	(2.3, 4.6)	107.5	(44.1, 196.5)	184	(154, 212)	462	(325, 665)	151.5	(73.9, 269.7)
incidence	male	New Zealand	country/territory	Liver cancer due to alcohol use	2.6	(2.1, 3.4)	5.3	(3.5, 8.0)	107.5	(23.9, 237.6)	41	(34, 51)	156	(100, 236)	284	(134.2, 525.5)
incidence	male	Spain	country/territory	Liver cancer due to hepatitis C	4.3	(3.6, 5.2)	8.9	(5.9, 14.7)	107.4	(37.2, 252.2)	917	(762, 1,108)	3179	(2,103, 5,529)	246.8	(128.1, 526.9)
incidence	female	Northern Ireland	country/territory	Liver cancer due to alcohol use	0.5	(0.4, 0.8)	1.1	(0.6, 1.7)	107.3	(17.2, 247.2)	6	(5, 9)	18	(9, 29)	199.8	(49.4, 430.9)
incidence	male	Northern Ireland	country/territory	Liver cancer due to alcohol use	1.6	(1.4, 1.9)	3.4	(2.5, 4.8)	107.3	(53.9, 202.7)	13	(11, 15)	41	(31, 60)	220.2	(137.5, 372.3)
incidence	male	Canada	country/territory	Liver cancer due to hepatitis C	1.1	(0.9, 1.2)	2.2	(1.5, 3.4)	107.2	(40.8, 222.8)	138	(123, 157)	562	(390, 850)	307.1	(177.7, 525.9)
incidence	male	Romania	country/territory	Liver cancer due to hepatitis B	1.2	(0.8, 1.9)	2.6	(1.6, 4.2)	107.2	(21.9, 234.2)	148	(97, 230)	326	(200, 535)	120.9	(26.8, 262.6)
incidence	male	Namibia	country/territory	Liver cancer due to alcohol use	0.8	(0.5, 1.3)	1.6	(0.8, 3.0)	107	(-12.8, 357.8)	2	(1, 3)	8	(3, 15)	287.1	(51.2, 815.1)
incidence	both	New Zealand	country/territory	Liver cancer due to alcohol use	1.5	(1.3, 1.8)	3.1	(2.1, 4.4)	106.3	(35.4, 204.0)	52	(45, 63)	192	(129, 272)	266	(138.7, 452.1)
incidence	both	Ireland	country/territory	Liver cancer due to hepatitis B	0.5	(0.3, 0.7)	1	(0.6, 1.5)	106.3	(41.8, 199.1)	17	(11, 26)	54	(33, 86)	218.2	(115.3, 367.7)
incidence	female	United States	country/territory	Liver cancer due to other causes	0.7	(0.7, 0.8)	1.5	(1.1, 2.5)	105.7	(51.5, 249.2)	1170	(1,080, 1,271)	3647	(2,634, 7,270)	211.6	(124.9, 519.2)
incidence	both	Mongolia	country/territory	Liver cancer due to hepatitis C	19.1	(13.0, 23.5)	39.2	(17.0, 55.0)	105.5	(20.6, 185.1)	191	(131, 232)	580	(265, 759)	203	(89.8, 290.9)
incidence	both	France	country/territory	Liver cancer due to hepatitis C	1.7	(1.3, 2.4)	3.5	(2.5, 5.1)	105.2	(48.7, 197.2)	1271	(1,008, 1,960)	4009	(2,933, 6,638)	215.3	(107.4, 445.9)
incidence	both	Ireland	country/territory	Liver cancer due to hepatitis C	0.9	(0.6, 1.5)	1.8	(1.2, 3.2)	105.1	(7.7, 280.8)	33	(24, 57)	103	(71, 194)	213	(64.9, 500.3)
incidence	female	High-income North America	region	Liver cancer due to other causes	0.7	(0.6, 0.8)	1.4	(1.1, 2.3)	105.1	(51.5, 236.5)	1270	(1,170, 1,387)	4010	(2,940, 7,595)	215.6	(128.6, 500.9)
incidence	male	Seychelles	country/territory	Liver cancer due to hepatitis B	0.9	(0.6, 1.6)	1.8	(1.0, 2.7)	105.1	(-21.9, 212.6)	0	(0, 0)	1	(0, 1)	330.4	(60.9, 565.0)
incidence	female	Romania	country/territory	Liver cancer due to alcohol use	1.5	(1.0, 2.8)	3.2	(1.7, 5.9)	104.1	(-1.7, 309.8)	223	(138, 407)	580	(306, 1,113)	160.5	(19.8, 436.8)
incidence	male	Sri Lanka	country/territory	Liver cancer due to alcohol use	0.6	(0.4, 0.7)	1.1	(0.7, 1.7)	104.1	(31.8, 199.4)	28	(21, 37)	101	(65, 149)	258.4	(133.2, 412.5)
incidence	both	Bosnia and Herzegovina	country/territory	Liver cancer due to other causes	0.7	(0.5, 1.1)	1.4	(0.7, 2.5)	104	(-4.2, 264.4)	26	(19, 37)	81	(39, 141)	215.6	(53.1, 466.8)
incidence	both	Andorra	country/territory	Liver cancer due to hepatitis C	0.6	(0.4, 1.1)	1.2	(0.7, 2.2)	102.8	(-8.2, 341.4)	0	(0, 1)	2	(1, 4)	370.5	(93.2, 1,067.8)
incidence	both	Burundi	country/territory	Liver cancer	14.6	(8.2, 23.6)	10.7	(6.0, 17.3)	-26.6	(-65.3, 52.1)	355	(194, 588)	497	(265, 827)	39.9	(-37.7, 205.8)
incidence	male	France	country/territory	Liver cancer due to hepatitis C	2.7	(2.1, 3.3)	5.4	(3.9, 8.1)	102.7	(55.2, 183.9)	820	(644, 1,029)	2629	(1,888, 4,007)	220.7	(145.0, 369.1)
incidence	female	Canada	country/territory	Liver cancer due to other causes	0.6	(0.5, 1.1)	1.2	(0.8, 2.2)	102.6	(14.0, 268.2)	99	(82, 188)	361	(225, 800)	263.5	(89.3, 682.7)
incidence	both	Canada	country/territory	Liver cancer due to hepatitis C	0.9	(0.8, 1.3)	1.8	(1.4, 2.7)	102.1	(31.1, 197.6)	270	(238, 391)	1019	(747, 1,572)	276.8	(142.5, 485.4)
incidence	female	Estonia	country/territory	Liver cancer due to alcohol use	1.2	(0.9, 1.7)	2.4	(1.3, 4.3)	102	(-3.1, 296.0)	14	(10, 21)	37	(19, 70)	162.2	(18.2, 470.9)
incidence	both	Namibia	country/territory	Liver cancer due to alcohol use	0.4	(0.3, 0.6)	0.8	(0.4, 1.5)	101.7	(-6.9, 292.3)	2	(2, 4)	9	(5, 17)	290.3	(69.6, 707.5)
incidence	both	Romania	country/territory	Liver cancer due to hepatitis B	0.9	(0.6, 1.3)	1.8	(1.2, 2.7)	101.3	(33.0, 196.8)	228	(156, 334)	510	(332, 766)	123.5	(45.7, 237.1)
incidence	female	Canada	country/territory	Liver cancer due to hepatitis B	0.1	(0.1, 0.2)	0.3	(0.2, 0.4)	100.7	(22.1, 225.8)	21	(18, 34)	73	(47, 131)	243.5	(101.3, 509.2)
incidence	female	France	country/territory	Liver cancer due to other causes	0.2	(0.2, 0.4)	0.5	(0.3, 1.0)	100.7	(8.6, 319.1)	106	(74, 239)	336	(198, 978)	216.8	(41.3, 810.0)
incidence	male	Western Europe	region	Liver cancer due to other causes	0.6	(0.5, 0.6)	1.1	(0.9, 1.4)	100.7	(73.3, 136.8)	1185	(999, 1,370)	3748	(3,030, 4,635)	216.2	(172.1, 278.4)
incidence	female	Finland	country/territory	Liver cancer	2.4	(2.0, 2.9)	4.8	(3.1, 8.3)	100.3	(19.9, 257.7)	95	(80, 113)	289	(177, 603)	206.1	(79.5, 523.2)
incidence	both	Italy	country/territory	Liver cancer due to other causes	0.7	(0.6, 0.8)	1.4	(0.9, 2.0)	100.1	(43.1, 201.6)	532	(439, 626)	1729	(1,156, 2,974)	225	(121.0, 457.9)
incidence	male	Guatemala	country/territory	Liver cancer due to hepatitis C	3.3	(2.7, 4.2)	6.7	(5.1, 8.5)	99.8	(51.1, 153.9)	52	(42, 65)	250	(193, 322)	376.8	(269.3, 510.1)
incidence	male	Seychelles	country/territory	Liver cancer due to hepatitis C	0.6	(0.4, 1.1)	1.3	(0.7, 1.9)	99.5	(-24.5, 219.1)	0	(0, 0)	0	(0, 1)	271.9	(38.7, 473.5)
incidence	female	United States	country/territory	Liver cancer due to hepatitis B	0.2	(0.2, 0.2)	0.4	(0.3, 0.6)	99	(42.9, 194.3)	291	(261, 325)	878	(631, 1,434)	202.3	(116.3, 397.0)
incidence	male	Fiji	country/territory	Liver cancer due to hepatitis C	0.6	(0.3, 1.1)	1.3	(0.9, 1.8)	98.9	(-1.5, 363.4)	1	(0, 2)	3	(2, 5)	291.3	(100.9, 781.6)
incidence	both	Mongolia	country/territory	Liver cancer due to alcohol use	8.6	(5.7, 10.4)	17	(8.0, 21.7)	98.5	(30.5, 148.2)	90	(59, 110)	281	(134, 350)	210.9	(109.0, 287.7)
incidence	female	High-income North America	region	Liver cancer due to hepatitis B	0.2	(0.2, 0.2)	0.4	(0.3, 0.5)	98.5	(46.5, 186.1)	312	(281, 349)	952	(689, 1,524)	205.1	(121.9, 390.9)
incidence	female	Canada	country/territory	Liver cancer	1.7	(1.5, 3.1)	3.4	(2.2, 6.1)	98.3	(5.7, 259.4)	289	(241, 533)	1024	(642, 2,189)	254	(78.4, 640.6)
incidence	female	Bosnia and Herzegovina	country/territory	Liver cancer due to hepatitis C	1.7	(1.0, 3.2)	3.4	(1.0, 7.1)	97.9	(-48.3, 369.7)	34	(20, 60)	112	(32, 239)	233.5	(-13.7, 740.9)
incidence	both	Ireland	country/territory	Liver cancer due to other causes	0.2	(0.2, 0.4)	0.5	(0.3, 0.8)	97.7	(10.0, 242.6)	9	(6, 15)	27	(18, 46)	200.8	(67.6, 447.0)
incidence	female	Latvia	country/territory	Liver cancer due to hepatitis C	1	(0.8, 1.4)	2	(1.1, 3.5)	97.4	(-5.4, 276.9)	22	(16, 30)	53	(25, 104)	145.5	(11.1, 410.4)
incidence	both	France	country/territory	Liver cancer due to hepatitis B	1.2	(0.7, 1.7)	2.3	(1.4, 3.5)	97.2	(49.4, 166.1)	811	(512, 1,205)	2284	(1,378, 3,521)	181.5	(111.9, 301.4)
incidence	female	Fiji	country/territory	Liver cancer due to alcohol use	0.2	(0.1, 0.4)	0.4	(0.3, 0.7)	97	(4.6, 278.0)	0	(0, 0)	1	(1, 2)	349.6	(141.8, 760.0)
incidence	male	Guatemala	country/territory	Liver cancer	7.6	(6.7, 9.0)	14.9	(12.2, 18.7)	96.9	(47.9, 149.8)	133	(118, 152)	599	(484, 744)	351.8	(247.0, 475.9)
incidence	male	France	country/territory	Liver cancer due to hepatitis B	2.1	(1.3, 3.2)	4.1	(2.5, 6.6)	96.8	(44.8, 178.8)	645	(404, 971)	1865	(1,091, 2,965)	189.1	(112.6, 316.4)
incidence	male	Thailand	country/territory	Liver cancer due to alcohol use	11.7	(9.2, 15.5)	23.1	(13.7, 33.5)	96.4	(5.6, 197.4)	1740	(1,363, 2,188)	8403	(4,950, 12,040)	383.1	(172.3, 604.5)
incidence	male	Italy	country/territory	Liver cancer due to other causes	0.8	(0.7, 1.0)	1.6	(1.1, 2.3)	96.2	(41.7, 188.3)	275	(221, 333)	835	(582, 1,299)	203.4	(122.6, 378.5)
incidence	female	United States	country/territory	Liver cancer	2.3	(2.1, 2.4)	4.4	(3.3, 7.4)	96.1	(44.2, 229.1)	3770	(3,522, 4,046)	11128	(8,141, 21,699)	195.2	(113.1, 474.4)
incidence	female	High-income North America	region	Liver cancer	2.2	(2.1, 2.4)	4.3	(3.2, 7.0)	95.7	(44.5, 217.1)	4061	(3,788, 4,396)	12157	(8,950, 22,791)	199.4	(118.5, 461.0)
incidence	male	Fiji	country/territory	Liver cancer due to alcohol use	1	(0.5, 1.7)	1.9	(1.4, 2.4)	95.7	(-0.7, 337.5)	1	(1, 2)	6	(4, 8)	299.1	(103.3, 798.6)
incidence	both	Slovenia	country/territory	Liver cancer due to hepatitis B	0.5	(0.4, 0.8)	1	(0.7, 1.5)	95.2	(21.9, 187.5)	12	(8, 17)	34	(23, 53)	189.1	(82.5, 338.8)
incidence	female	Italy	country/territory	Liver cancer due to other causes	0.6	(0.5, 0.7)	1.1	(0.6, 2.1)	95.2	(9.6, 279.0)	257	(211, 316)	894	(457, 2,106)	248	(76.2, 733.0)
incidence	male	Puerto Rico	country/territory	Liver cancer due to alcohol use	3.5	(2.9, 4.2)	6.8	(4.3, 10.6)	94.9	(26.8, 208.8)	53	(44, 64)	144	(93, 227)	172.9	(77.3, 336.6)
incidence	male	Spain	country/territory	Liver cancer due to hepatitis B	1.2	(0.9, 1.4)	2.2	(1.4, 3.4)	94.7	(28.2, 190.6)	241	(185, 301)	750	(474, 1,175)	210.7	(103.4, 376.8)
incidence	female	United States	country/territory	Liver cancer due to hepatitis C	1	(0.9, 1.1)	2	(1.4, 3.5)	94.5	(42.4, 244.2)	1730	(1,616, 1,879)	5039	(3,662, 10,275)	191.3	(109.5, 495.2)
incidence	female	High-income North America	region	Liver cancer due to hepatitis C	1	(0.9, 1.1)	1.9	(1.4, 3.2)	93.7	(43.0, 229.2)	1863	(1,736, 2,028)	5499	(4,022, 10,742)	195.1	(113.7, 482.7)
incidence	both	Western Europe	region	Liver cancer due to other causes	0.5	(0.4, 0.5)	0.9	(0.7, 1.1)	93.7	(65.0, 128.7)	2332	(2,028, 2,672)	6868	(5,561, 8,621)	194.5	(146.6, 265.8)
incidence	female	Mongolia	country/territory	Liver cancer due to hepatitis B	7	(4.9, 9.2)	13.6	(5.7, 20.6)	93.6	(-5.6, 195.8)	42	(32, 54)	134	(63, 186)	218.2	(67.3, 358.5)
incidence	female	France	country/territory	Liver cancer due to hepatitis C	0.9	(0.7, 2.0)	1.8	(1.3, 4.1)	93.5	(-5.7, 330.2)	452	(348, 1,104)	1380	(901, 4,157)	205.5	(27.8, 813.6)
incidence	male	Netherlands	country/territory	Liver cancer due to hepatitis C	0.6	(0.5, 0.8)	1.2	(0.9, 1.8)	93.4	(37.4, 174.4)	47	(37, 62)	153	(118, 222)	227.1	(136.6, 364.9)
incidence	male	Portugal	country/territory	Liver cancer due to hepatitis C	1.5	(1.1, 2.6)	2.9	(2.0, 5.4)	93.4	(-1.3, 271.6)	80	(60, 127)	241	(164, 460)	200	(64.3, 488.1)
incidence	both	Spain	country/territory	Liver cancer due to other causes	0.4	(0.3, 0.6)	0.8	(0.6, 1.2)	93.3	(12.6, 200.2)	208	(159, 326)	667	(426, 1,117)	220.2	(77.0, 452.7)
incidence	both	Fiji	country/territory	Liver cancer due to hepatitis C	0.6	(0.4, 1.0)	1.2	(0.9, 1.6)	93.1	(13.9, 247.5)	2	(1, 2)	7	(5, 9)	306.4	(147.9, 578.4)
incidence	both	Seychelles	country/territory	Liver cancer due to hepatitis B	0.6	(0.4, 1.2)	1.2	(0.7, 1.8)	92.6	(-22.1, 188.1)	0	(0, 1)	1	(1, 2)	281.9	(50.3, 484.1)
incidence	male	Portugal	country/territory	Liver cancer due to other causes	0.4	(0.3, 0.7)	0.9	(0.5, 1.6)	92.5	(4.5, 266.1)	23	(16, 36)	67	(42, 128)	193.2	(64.6, 477.5)
incidence	both	Nigeria	country/territory	Liver cancer	17.2	(9.2, 30.2)	12.7	(6.8, 22.8)	-26.4	(-59.0, 34.1)	7842	(4,072, 14,359)	9912	(5,187, 18,790)	26.4	(-32.8, 148.7)
incidence	male	Netherlands	country/territory	Liver cancer due to other causes	0.2	(0.1, 0.3)	0.4	(0.3, 0.5)	92.1	(39.8, 157.4)	14	(10, 20)	45	(31, 65)	209.3	(130.8, 322.4)
incidence	female	Canada	country/territory	Liver cancer due to hepatitis C	0.8	(0.6, 1.4)	1.5	(0.9, 2.8)	91.7	(-3.9, 263.4)	132	(109, 257)	457	(285, 1,028)	245.2	(63.4, 682.3)
incidence	female	Kuwait	country/territory	Liver cancer due to alcohol use	0.1	(0.1, 0.2)	0.3	(0.2, 0.5)	91.7	(31.9, 184.3)	0	(0, 0)	1	(1, 2)	349.9	(221.3, 512.7)
incidence	female	Kuwait	country/territory	Liver cancer due to hepatitis C	1	(0.7, 1.5)	1.9	(1.3, 3.0)	91.2	(16.8, 218.5)	2	(1, 2)	7	(5, 10)	312.8	(182.6, 485.9)
incidence	female	Dominican Republic	country/territory	Liver cancer due to alcohol use	0.6	(0.5, 0.9)	1.2	(0.8, 1.8)	90.8	(14.8, 193.4)	10	(8, 13)	47	(30, 70)	384.6	(192.9, 631.0)
incidence	female	Finland	country/territory	Liver cancer due to hepatitis B	0.4	(0.3, 0.6)	0.8	(0.4, 1.5)	90.6	(15.7, 222.3)	15	(10, 22)	43	(22, 83)	178.9	(67.8, 434.6)
incidence	female	Kuwait	country/territory	Liver cancer due to other causes	0.5	(0.4, 0.8)	1	(0.6, 1.8)	90.1	(19.5, 217.7)	1	(1, 2)	4	(3, 7)	256.6	(151.1, 404.2)
incidence	male	Seychelles	country/territory	Liver cancer due to other causes	0.7	(0.5, 1.2)	1.3	(0.7, 1.9)	89.6	(-28.6, 198.8)	0	(0, 0)	1	(0, 1)	266.7	(37.2, 456.4)
incidence	male	Germany	country/territory	Liver cancer due to other causes	0.7	(0.5, 0.8)	1.3	(0.9, 1.7)	89.3	(44.8, 147.0)	287	(227, 361)	909	(673, 1,225)	216.5	(141.2, 323.2)
incidence	both	Fiji	country/territory	Liver cancer due to alcohol use	0.6	(0.3, 1.0)	1.1	(0.8, 1.4)	89.2	(7.3, 260.0)	2	(1, 3)	7	(5, 9)	308.1	(128.1, 685.8)
incidence	female	Romania	country/territory	Liver cancer due to hepatitis B	0.6	(0.4, 1.0)	1.2	(0.6, 1.9)	89.2	(2.5, 242.6)	80	(46, 138)	183	(95, 328)	128.2	(17.2, 341.2)
incidence	both	Sri Lanka	country/territory	Liver cancer due to alcohol use	0.3	(0.3, 0.4)	0.6	(0.4, 0.9)	89.1	(31.2, 160.3)	34	(25, 45)	129	(87, 187)	277.4	(161.9, 410.2)
incidence	both	Switzerland	country/territory	Liver cancer due to other causes	0.3	(0.2, 0.5)	0.6	(0.4, 1.0)	88.8	(22.6, 208.5)	30	(22, 43)	88	(54, 153)	196	(79.9, 443.8)
incidence	both	Thailand	country/territory	Liver cancer due to alcohol use	7	(5.5, 8.7)	13.2	(7.9, 18.1)	88.7	(8.2, 163.5)	2227	(1,748, 2,765)	10395	(6,304, 14,120)	366.8	(177.0, 540.3)
incidence	male	Western Europe	region	Liver cancer due to hepatitis C	2.6	(2.3, 2.9)	4.9	(4.1, 6.1)	88.7	(58.9, 133.7)	5590	(4,997, 6,237)	16894	(13,890, 21,251)	202.2	(152.8, 280.1)
incidence	female	Austria	country/territory	Liver cancer due to hepatitis C	1.2	(1.0, 1.5)	2.3	(1.4, 4.1)	88.2	(13.3, 244.2)	81	(64, 102)	202	(123, 449)	150.9	(50.1, 451.3)
incidence	female	Fiji	country/territory	Liver cancer due to hepatitis C	0.6	(0.3, 1.0)	1.1	(0.7, 1.8)	87.9	(-2.4, 284.8)	1	(0, 1)	3	(2, 5)	324.5	(126.6, 692.8)
incidence	both	Slovenia	country/territory	Liver cancer due to other causes	0.3	(0.2, 0.6)	0.6	(0.4, 1.0)	87.8	(-10.0, 247.7)	7	(5, 12)	21	(14, 39)	212.4	(52.0, 520.7)
incidence	both	Latvia	country/territory	Liver cancer due to hepatitis C	1.2	(1.0, 1.5)	2.2	(1.4, 3.4)	87.7	(13.4, 205.7)	38	(31, 48)	86	(53, 141)	125.8	(31.6, 296.3)
incidence	male	Guam	country/territory	Liver cancer due to alcohol use	2	(1.6, 3.0)	3.8	(2.7, 5.2)	87.4	(10.0, 178.9)	1	(1, 1)	3	(2, 4)	329.1	(151.0, 530.5)
incidence	male	Mongolia	country/territory	Liver cancer due to alcohol use	15.2	(9.8, 18.7)	28.4	(13.5, 36.1)	87.1	(25.9, 146.4)	74	(47, 92)	211	(100, 268)	184.4	(93.9, 277.0)
incidence	female	Andorra	country/territory	Liver cancer due to other causes	0.1	(0.1, 0.3)	0.2	(0.1, 0.5)	86.4	(-38.0, 469.7)	0	(0, 0)	0	(0, 1)	339.4	(15.7, 1,603.4)
incidence	female	Kuwait	country/territory	Liver cancer	2.2	(1.8, 3.1)	4.1	(3.0, 6.5)	86.4	(20.2, 201.4)	5	(4, 6)	18	(13, 23)	271.5	(166.1, 414.3)
incidence	both	Switzerland	country/territory	Liver cancer due to hepatitis C	1.3	(1.0, 1.7)	2.4	(1.6, 3.9)	86.1	(16.2, 212.2)	124	(97, 170)	360	(226, 626)	191.5	(70.2, 432.4)
incidence	female	Bosnia and Herzegovina	country/territory	Liver cancer due to hepatitis B	0.8	(0.5, 1.4)	1.5	(0.4, 3.0)	85.6	(-40.1, 270.8)	18	(10, 30)	45	(12, 90)	148.9	(-23.4, 420.2)
incidence	male	Andorra	country/territory	Liver cancer due to hepatitis B	0.6	(0.3, 1.1)	1.1	(0.5, 2.1)	84	(4.7, 249.6)	0	(0, 0)	1	(0, 1)	303.1	(129.6, 732.9)
incidence	female	Angola	country/territory	Liver cancer due to alcohol use	1.8	(0.5, 3.6)	3.2	(1.0, 7.8)	83.6	(-49.1, 549.2)	37	(10, 79)	139	(40, 358)	279.5	(-1.6, 1,431.0)
incidence	both	Hungary	country/territory	Liver cancer	8.8	(7.6, 10.1)	6.5	(5.4, 7.6)	-25.6	(-39.2, -10.2)	1166	(1,007, 1,351)	1082	(894, 1,265)	-7.2	(-24.8, 12.6)
incidence	female	Eastern Europe	region	Liver cancer due to alcohol use	1	(0.8, 1.4)	1.8	(1.3, 2.8)	83.3	(15.2, 205.8)	1599	(1,228, 2,331)	3627	(2,597, 5,832)	126.8	(38.1, 302.6)
incidence	male	Fiji	country/territory	Liver cancer	4.1	(2.0, 7.0)	7.5	(5.4, 9.8)	83.1	(-7.3, 310.5)	7	(3, 12)	24	(17, 31)	231.2	(71.5, 662.9)
incidence	both	Western Europe	region	Liver cancer due to hepatitis C	2.1	(1.9, 2.4)	3.8	(3.2, 4.7)	82.9	(52.1, 122.4)	11144	(10,171, 12,595)	31122	(25,175, 39,437)	179.3	(126.8, 258.2)
incidence	female	Andorra	country/territory	Liver cancer due to hepatitis C	0.5	(0.2, 1.3)	1	(0.4, 2.3)	82.8	(-44.4, 497.0)	0	(0, 1)	1	(0, 3)	318.8	(6.4, 1,598.8)
incidence	female	Russia	country/territory	Liver cancer due to alcohol use	1	(0.8, 1.6)	1.9	(1.2, 3.4)	82.8	(-7.6, 253.2)	1088	(834, 1,750)	2574	(1,643, 4,697)	136.6	(17.0, 380.2)
incidence	male	Slovenia	country/territory	Liver cancer	5.7	(4.8, 8.7)	10.3	(6.9, 16.3)	81.7	(-1.1, 206.5)	49	(42, 69)	160	(108, 253)	224.3	(89.6, 434.3)
incidence	female	Latvia	country/territory	Liver cancer	2.6	(2.0, 3.4)	4.7	(2.6, 7.7)	81.5	(-7.3, 230.7)	52	(41, 70)	115	(59, 216)	119.8	(2.7, 342.4)
incidence	both	Guam	country/territory	Liver cancer due to alcohol use	1.2	(0.9, 1.6)	2.1	(1.6, 2.7)	81.4	(16.8, 151.9)	1	(1, 1)	3	(3, 4)	337.9	(180.4, 505.7)
incidence	both	Norway	country/territory	Liver cancer due to alcohol use	0.6	(0.4, 0.8)	1	(0.7, 1.6)	81	(23.9, 169.9)	34	(25, 44)	78	(53, 118)	133	(59.0, 251.4)
incidence	both	Guatemala	country/territory	Liver cancer due to alcohol use	1.3	(1.1, 1.6)	2.4	(1.9, 2.9)	81	(42.4, 123.0)	46	(38, 56)	196	(160, 242)	329.5	(239.4, 426.2)
incidence	male	Italy	country/territory	Liver cancer due to hepatitis C	6.5	(5.6, 7.4)	11.8	(8.5, 17.9)	80.8	(31.2, 175.5)	2213	(1,900, 2,531)	6310	(4,595, 9,956)	185.2	(107.8, 364.3)
incidence	both	Puerto Rico	country/territory	Liver cancer due to alcohol use	2.1	(1.8, 2.8)	3.9	(2.7, 5.6)	80.6	(21.1, 169.7)	71	(59, 95)	191	(133, 281)	169.1	(80.3, 302.6)
incidence	female	High-income North America	region	Liver cancer due to alcohol use	0.3	(0.3, 0.4)	0.6	(0.5, 0.9)	80.6	(33.6, 171.5)	615	(565, 668)	1697	(1,262, 2,818)	175.9	(102.9, 358.1)
incidence	both	Seychelles	country/territory	Liver cancer due to hepatitis C	0.6	(0.4, 1.1)	1.1	(0.7, 1.5)	80.1	(-26.9, 192.5)	0	(0, 1)	1	(1, 1)	216.5	(28.1, 413.9)
incidence	male	Netherlands	country/territory	Liver cancer due to hepatitis B	0.5	(0.3, 0.7)	0.9	(0.6, 1.4)	80.1	(34.3, 143.7)	40	(27, 58)	110	(69, 163)	172.7	(103.9, 265.3)
incidence	female	United States	country/territory	Liver cancer due to alcohol use	0.4	(0.3, 0.4)	0.6	(0.5, 1.0)	79.6	(31.3, 179.1)	579	(533, 627)	1564	(1,148, 2,686)	170.3	(96.7, 367.5)
incidence	both	Bosnia and Herzegovina	country/territory	Liver cancer due to hepatitis C	1.9	(1.2, 3.0)	3.4	(1.6, 5.8)	79.4	(-19.0, 233.7)	65	(43, 97)	199	(96, 348)	206	(44.5, 466.6)
incidence	both	Netherlands	country/territory	Liver cancer due to other causes	0.2	(0.1, 0.3)	0.3	(0.2, 0.5)	79.3	(25.4, 192.4)	33	(24, 53)	89	(62, 154)	170.1	(84.6, 381.3)
incidence	female	Guam	country/territory	Liver cancer due to alcohol use	0.3	(0.2, 0.5)	0.6	(0.4, 0.9)	79.1	(-6.0, 212.4)	0	(0, 0)	0	(0, 1)	400.4	(170.1, 759.9)
incidence	both	Netherlands	country/territory	Liver cancer due to hepatitis C	0.6	(0.5, 1.1)	1.1	(0.9, 2.0)	78.9	(16.8, 204.7)	117	(92, 204)	324	(251, 597)	177	(75.6, 408.5)
incidence	both	Lebanon	country/territory	Liver cancer	4.2	(3.2, 6.0)	3.1	(2.2, 4.3)	-25.3	(-51.6, 9.7)	77	(59, 107)	156	(108, 212)	102.9	(30.2, 195.8)
incidence	male	Guam	country/territory	Liver cancer due to hepatitis C	1.9	(1.5, 2.9)	3.4	(2.4, 4.9)	78.2	(4.0, 178.9)	1	(0, 1)	2	(2, 3)	326.1	(149.1, 528.0)
incidence	male	Fiji	country/territory	Liver cancer due to other causes	0.9	(0.5, 1.7)	1.7	(1.2, 2.3)	77.8	(-11.7, 300.1)	2	(1, 3)	5	(4, 7)	213.7	(60.8, 618.3)
incidence	female	Latvia	country/territory	Liver cancer due to alcohol use	0.7	(0.5, 0.9)	1.2	(0.6, 1.9)	77.7	(-13.2, 223.3)	14	(10, 19)	29	(15, 51)	110.2	(-1.8, 316.6)
incidence	female	Australia	country/territory	Liver cancer due to alcohol use	0.4	(0.3, 0.5)	0.6	(0.4, 1.1)	77.4	(1.6, 225.6)	35	(27, 48)	112	(67, 217)	220.7	(77.7, 554.9)
incidence	female	New Zealand	country/territory	Liver cancer due to alcohol use	0.6	(0.5, 0.8)	1.1	(0.6, 1.7)	77.3	(-13.9, 213.4)	12	(9, 16)	36	(18, 60)	204.2	(45.4, 452.0)
incidence	female	Switzerland	country/territory	Liver cancer	2.3	(1.8, 3.5)	4.1	(2.3, 7.8)	77	(-11.9, 285.2)	125	(95, 215)	344	(180, 754)	175.2	(17.0, 573.3)
incidence	female	Australasia	region	Liver cancer due to alcohol use	0.4	(0.3, 0.5)	0.7	(0.5, 1.1)	77	(12.5, 192.7)	47	(38, 61)	147	(96, 253)	216.6	(95.4, 474.3)
incidence	female	Fiji	country/territory	Liver cancer	2.4	(1.4, 3.8)	4.2	(2.7, 6.3)	75.9	(-7.0, 238.8)	4	(2, 6)	13	(9, 19)	246.2	(89.2, 532.7)
incidence	female	Western Europe	region	Liver cancer due to other causes	0.4	(0.3, 0.4)	0.7	(0.5, 0.9)	75.9	(35.4, 140.0)	1146	(984, 1,372)	3119	(2,211, 4,608)	172.1	(93.1, 310.9)
incidence	male	Netherlands	country/territory	Liver cancer	2.4	(2.1, 3.0)	4.2	(3.7, 5.7)	75.6	(32.3, 137.9)	184	(163, 230)	530	(456, 692)	187.4	(120.0, 283.0)
incidence	both	Andorra	country/territory	Liver cancer due to hepatitis B	0.4	(0.2, 0.7)	0.7	(0.4, 1.2)	75.5	(6.1, 193.9)	0	(0, 0)	1	(0, 2)	275.7	(110.5, 614.8)
incidence	male	Belarus	country/territory	Liver cancer due to alcohol use	2.8	(2.1, 3.4)	4.9	(3.4, 7.3)	75.5	(21.5, 164.7)	118	(91, 144)	272	(182, 417)	129.4	(50.7, 260.0)
incidence	male	Luxembourg	country/territory	Liver cancer due to other causes	0.4	(0.3, 0.9)	0.8	(0.4, 1.5)	75.1	(-23.3, 280.4)	1	(1, 2)	3	(2, 6)	216.3	(48.9, 592.4)
incidence	male	Norway	country/territory	Liver cancer due to alcohol use	1	(0.7, 1.3)	1.7	(1.1, 2.7)	75	(9.4, 175.4)	25	(18, 34)	60	(40, 95)	137.9	(51.0, 274.4)
incidence	both	Spain	country/territory	Liver cancer due to hepatitis B	0.8	(0.6, 1.0)	1.3	(0.9, 1.9)	74.8	(20.4, 146.6)	357	(276, 486)	974	(639, 1,453)	173	(80.9, 312.4)
incidence	both	Mongolia	country/territory	Liver cancer due to other causes	6.5	(4.4, 8.0)	11.3	(5.1, 16.2)	74.7	(2.7, 147.3)	68	(48, 82)	180	(92, 235)	166.9	(66.5, 244.0)
incidence	both	Fiji	country/territory	Liver cancer due to other causes	0.9	(0.6, 1.4)	1.6	(1.2, 2.2)	74.6	(4.8, 202.5)	3	(2, 4)	10	(8, 12)	224.1	(100.0, 432.4)
incidence	male	Puerto Rico	country/territory	Liver cancer	9.3	(8.0, 11.4)	16.3	(10.9, 24.6)	74.6	(13.6, 172.6)	142	(122, 174)	345	(231, 529)	142.4	(58.0, 282.6)
incidence	male	Guam	country/territory	Liver cancer	11.1	(8.9, 16.1)	19.4	(13.6, 26.6)	74.5	(2.9, 158.6)	4	(3, 6)	15	(10, 20)	264.6	(112.1, 442.3)
incidence	female	Latvia	country/territory	Liver cancer due to other causes	0.4	(0.3, 0.5)	0.7	(0.4, 1.2)	74.3	(-10.7, 214.5)	8	(6, 11)	17	(8, 33)	113.8	(1.5, 344.7)
incidence	male	Bosnia and Herzegovina	country/territory	Liver cancer due to other causes	0.7	(0.6, 1.2)	1.3	(0.8, 2.4)	74.3	(2.8, 212.0)	12	(9, 18)	32	(22, 58)	169.6	(70.9, 372.1)
incidence	both	Germany	country/territory	Liver cancer due to other causes	0.6	(0.5, 0.7)	1	(0.8, 1.4)	74	(39.1, 144.8)	627	(515, 756)	1595	(1,227, 2,378)	154.2	(99.7, 277.0)
incidence	both	Netherlands	country/territory	Liver cancer due to hepatitis B	0.4	(0.3, 0.6)	0.7	(0.5, 1.0)	74	(30.7, 130.8)	68	(47, 99)	171	(110, 252)	150	(85.1, 248.5)
incidence	both	Seychelles	country/territory	Liver cancer due to other causes	0.7	(0.5, 1.2)	1.2	(0.7, 1.7)	73.9	(-28.5, 180.6)	0	(0, 1)	1	(1, 1)	215.5	(28.1, 398.3)
incidence	male	Guam	country/territory	Liver cancer due to hepatitis B	4.3	(3.4, 6.1)	7.5	(5.3, 10.1)	73.4	(1.1, 159.2)	2	(1, 3)	6	(4, 8)	229.9	(91.2, 407.0)
incidence	female	Kuwait	country/territory	Liver cancer due to hepatitis B	0.5	(0.4, 0.8)	0.9	(0.5, 1.5)	72.5	(19.9, 152.6)	2	(1, 2)	5	(3, 8)	227.2	(131.4, 342.1)
incidence	male	Guatemala	country/territory	Liver cancer due to alcohol use	1.8	(1.5, 2.3)	3.2	(2.5, 4.1)	72.5	(33.4, 119.0)	31	(25, 38)	120	(93, 153)	288.2	(200.4, 390.8)
incidence	female	Seychelles	country/territory	Liver cancer	1.9	(1.3, 3.8)	3.3	(1.8, 5.3)	72.3	(-41.0, 230.8)	1	(0, 1)	2	(1, 2)	196.8	(2.2, 473.4)
incidence	male	Luxembourg	country/territory	Liver cancer due to hepatitis C	1.7	(1.1, 3.4)	2.9	(1.8, 5.6)	72.2	(-23.7, 267.4)	3	(2, 6)	10	(6, 20)	211.3	(45.6, 562.9)
incidence	both	Italy	country/territory	Liver cancer due to hepatitis C	5.1	(4.5, 5.7)	8.7	(6.3, 12.4)	72	(23.9, 150.0)	4102	(3,656, 4,610)	11281	(7,952, 17,969)	175	(90.4, 348.0)
incidence	male	Germany	country/territory	Liver cancer due to hepatitis C	1.5	(1.2, 1.8)	2.6	(2.0, 3.5)	71.9	(30.2, 130.3)	649	(533, 783)	1956	(1,495, 2,695)	201.3	(126.0, 311.1)
incidence	male	Fiji	country/territory	Liver cancer due to hepatitis B	1.5	(0.7, 2.6)	2.6	(1.9, 3.5)	71.9	(-12.8, 291.3)	3	(1, 6)	9	(6, 13)	192.6	(44.6, 599.2)
incidence	female	Lesotho	country/territory	Liver cancer	4.8	(2.6, 8.2)	8.3	(3.4, 17.2)	71.7	(-28.6, 286.1)	20	(11, 34)	49	(20, 105)	140	(3.1, 451.6)
incidence	female	Finland	country/territory	Liver cancer due to alcohol use	0.7	(0.5, 0.9)	1.1	(0.7, 1.9)	71.5	(1.6, 196.4)	26	(19, 33)	65	(37, 120)	154	(48.1, 368.5)
incidence	male	Belgium	country/territory	Liver cancer due to hepatitis B	0.8	(0.5, 1.2)	1.4	(0.9, 2.1)	71.5	(22.4, 140.0)	46	(30, 69)	111	(69, 167)	139.4	(74.2, 231.6)
incidence	both	Spain	country/territory	Liver cancer due to hepatitis C	3.6	(3.0, 6.1)	6.2	(4.2, 9.4)	71.4	(-7.3, 177.2)	1844	(1,517, 3,134)	5230	(3,450, 8,761)	183.6	(47.1, 401.6)
incidence	male	Belgium	country/territory	Liver cancer due to alcohol use	2.3	(1.9, 2.7)	3.9	(3.0, 5.3)	71.3	(28.9, 132.8)	130	(108, 155)	327	(250, 435)	151.1	(90.5, 235.9)
incidence	female	Fiji	country/territory	Liver cancer due to other causes	0.9	(0.5, 1.5)	1.5	(1.0, 2.4)	71	(-9.9, 231.6)	1	(1, 2)	5	(3, 7)	236.2	(84.3, 523.7)
incidence	male	Latvia	country/territory	Liver cancer due to hepatitis C	1.5	(1.2, 2.0)	2.5	(1.6, 4.1)	71	(-5.9, 207.6)	17	(13, 22)	33	(21, 55)	100.5	(13.9, 260.8)
incidence	female	Lesotho	country/territory	Liver cancer due to hepatitis B	1.3	(0.7, 2.4)	2.3	(0.8, 5.2)	70.7	(-31.3, 302.5)	6	(3, 11)	15	(5, 34)	137.5	(-4.9, 489.9)
incidence	both	Poland	country/territory	Liver cancer	4.7	(4.2, 6.9)	3.5	(3.0, 5.1)	-24.8	(-46.1, 9.5)	1830	(1,639, 2,606)	2066	(1,742, 3,183)	12.9	(-18.0, 72.8)
incidence	female	Norway	country/territory	Liver cancer due to alcohol use	0.3	(0.2, 0.4)	0.4	(0.2, 0.8)	70.5	(-5.9, 220.7)	8	(6, 12)	18	(10, 37)	118.2	(17.7, 356.4)
incidence	female	France	country/territory	Liver cancer due to hepatitis B	0.4	(0.3, 0.6)	0.7	(0.4, 1.3)	70.2	(2.5, 195.2)	166	(107, 305)	418	(234, 989)	152	(31.8, 505.3)
incidence	male	Puerto Rico	country/territory	Liver cancer due to hepatitis B	2.6	(2.0, 3.4)	4.4	(2.8, 6.6)	70	(10.6, 162.5)	39	(31, 52)	91	(58, 138)	130.6	(49.8, 254.1)
incidence	female	Bosnia and Herzegovina	country/territory	Liver cancer	4.5	(2.9, 7.9)	7.7	(2.2, 15.2)	69.8	(-51.7, 265.9)	93	(59, 156)	247	(70, 509)	165.3	(-27.3, 503.7)
incidence	female	Switzerland	country/territory	Liver cancer due to hepatitis B	0.4	(0.2, 0.6)	0.7	(0.3, 1.2)	69.7	(-5.1, 237.0)	19	(12, 31)	50	(24, 117)	164.3	(23.0, 521.0)
incidence	male	Spain	country/territory	Liver cancer	9.9	(8.8, 11.4)	16.7	(11.4, 25.8)	69.7	(13.5, 171.5)	2110	(1,887, 2,401)	5834	(3,958, 9,539)	176.5	(84.3, 369.4)
incidence	male	Western Europe	region	Liver cancer due to hepatitis B	1.3	(1.1, 1.6)	2.2	(1.7, 2.7)	69.6	(44.6, 99.5)	2708	(2,228, 3,300)	6831	(5,417, 8,736)	152.2	(115.2, 199.3)
incidence	male	Mongolia	country/territory	Liver cancer due to hepatitis C	25.4	(16.9, 31.9)	43	(20.2, 56.9)	69.6	(9.5, 128.2)	119	(77, 147)	293	(141, 367)	146.8	(65.2, 229.0)
incidence	both	Guam	country/territory	Liver cancer due to hepatitis C	1.6	(1.3, 2.2)	2.6	(2.0, 3.6)	69.3	(12.6, 145.7)	1	(1, 1)	4	(3, 5)	348.4	(208.2, 523.3)
incidence	both	Austria	country/territory	Liver cancer due to hepatitis C	1.4	(1.2, 1.8)	2.4	(1.7, 3.7)	69.1	(26.4, 148.3)	151	(123, 186)	375	(267, 627)	147.9	(84.7, 312.7)
incidence	both	Zimbabwe	country/territory	Liver cancer	26.6	(15.6, 35.8)	20	(11.6, 31.4)	-24.7	(-58.7, 43.0)	1064	(588, 1,478)	1109	(622, 1,788)	4.2	(-45.5, 118.7)
incidence	male	Sri Lanka	country/territory	Liver cancer	2.1	(1.8, 2.9)	3.6	(2.5, 5.4)	68.7	(4.2, 157.1)	110	(95, 137)	318	(224, 450)	189.9	(86.0, 324.7)
incidence	both	Latvia	country/territory	Liver cancer due to other causes	0.4	(0.4, 0.5)	0.7	(0.5, 1.1)	67.9	(6.5, 163.0)	14	(12, 17)	28	(17, 45)	97	(18.8, 237.9)
incidence	both	Fiji	country/territory	Liver cancer due to hepatitis B	1.1	(0.7, 1.7)	1.8	(1.4, 2.3)	67.5	(-1.9, 199.0)	5	(3, 7)	13	(10, 17)	191.8	(67.8, 437.0)
incidence	both	Western Europe	region	Liver cancer due to hepatitis B	0.8	(0.7, 1.0)	1.4	(1.1, 1.7)	67.5	(46.8, 92.0)	4060	(3,396, 4,858)	9754	(7,841, 12,172)	140.2	(107.7, 182.3)
incidence	female	Western Europe	region	Liver cancer due to hepatitis C	1.7	(1.5, 2.0)	2.8	(2.1, 4.0)	66.6	(21.1, 142.3)	5554	(4,943, 6,889)	14228	(10,089, 21,811)	156.2	(71.7, 305.9)
incidence	female	Ireland	country/territory	Liver cancer due to hepatitis C	0.9	(0.6, 1.9)	1.6	(1.0, 3.8)	66.5	(-33.0, 343.1)	21	(14, 44)	51	(32, 140)	150.6	(-3.8, 649.3)
incidence	female	Netherlands	country/territory	Liver cancer due to hepatitis C	0.6	(0.5, 1.3)	1.1	(0.8, 2.3)	66	(-8.0, 261.0)	70	(52, 158)	171	(122, 442)	143.8	(24.4, 550.4)
incidence	female	Austria	country/territory	Liver cancer due to other causes	0.3	(0.2, 0.4)	0.5	(0.3, 0.8)	65.8	(4.4, 192.3)	18	(13, 25)	41	(24, 84)	128.1	(39.7, 386.8)
incidence	both	Ukraine	country/territory	Liver cancer due to alcohol use	1.3	(0.9, 1.9)	2.2	(1.7, 2.9)	65.5	(8.4, 150.6)	855	(584, 1,247)	1599	(1,193, 2,162)	87	(18.7, 186.5)
incidence	both	Mali	country/territory	Liver cancer	40.1	(33.4, 48.6)	30.2	(17.5, 50.2)	-24.6	(-56.3, 29.4)	1744	(1,420, 2,096)	2314	(1,300, 3,948)	32.7	(-26.7, 139.7)
incidence	female	Netherlands	country/territory	Liver cancer due to other causes	0.2	(0.1, 0.3)	0.3	(0.2, 0.6)	65.4	(-2.7, 235.7)	18	(13, 38)	44	(29, 108)	139.1	(28.7, 494.1)
incidence	male	Southeast Asia	region	Liver cancer due to alcohol use	4.5	(3.6, 6.3)	7.5	(5.7, 9.7)	65.3	(10.7, 130.2)	4864	(3,882, 6,334)	16212	(12,386, 20,207)	233.3	(133.9, 349.6)
incidence	both	Liberia	country/territory	Liver cancer	22.9	(13.9, 31.7)	17.3	(10.4, 26.3)	-24.3	(-55.9, 28.8)	222	(132, 319)	355	(203, 569)	59.8	(-13.6, 194.7)
incidence	female	Honduras	country/territory	Liver cancer due to alcohol use	0.3	(0.2, 0.5)	0.5	(0.4, 0.8)	65.2	(0.3, 158.3)	3	(2, 5)	12	(8, 19)	286.1	(137.0, 513.9)
incidence	male	Belgium	country/territory	Liver cancer	4.3	(3.8, 4.9)	7.1	(5.7, 9.3)	65.1	(25.2, 120.6)	242	(214, 276)	587	(470, 769)	142.4	(85.4, 222.5)
incidence	both	Guam	country/territory	Liver cancer due to hepatitis B	2.8	(2.3, 3.7)	4.6	(3.5, 6.1)	65	(10.5, 127.7)	2	(2, 3)	8	(6, 10)	236.8	(123.3, 372.9)
incidence	female	Fiji	country/territory	Liver cancer due to hepatitis B	0.7	(0.4, 1.0)	1.1	(0.7, 1.6)	64.8	(-10.6, 204.8)	1	(1, 2)	4	(3, 6)	190	(61.0, 435.4)
incidence	male	Guam	country/territory	Liver cancer due to other causes	2.8	(2.2, 4.2)	4.7	(3.3, 6.7)	64.4	(-3.4, 154.4)	1	(1, 1)	3	(2, 5)	248.9	(101.7, 420.6)
incidence	male	Sri Lanka	country/territory	Liver cancer due to hepatitis B	0.5	(0.4, 0.8)	0.9	(0.6, 1.4)	64	(4.9, 142.2)	30	(22, 40)	82	(51, 122)	177.2	(78.9, 303.7)
incidence	both	Algeria	country/territory	Liver cancer	3.4	(2.4, 4.0)	2.5	(2.0, 3.3)	-24.1	(-41.0, -0.4)	354	(246, 423)	676	(522, 842)	91.1	(52.3, 148.2)
incidence	both	Belgium	country/territory	Liver cancer due to alcohol use	1.5	(1.2, 2.0)	2.4	(1.9, 3.3)	63.7	(19.1, 117.1)	206	(168, 300)	445	(345, 622)	115.5	(55.6, 196.7)
incidence	both	Slovenia	country/territory	Liver cancer due to hepatitis C	1	(0.7, 1.9)	1.6	(1.1, 2.7)	63.5	(-25.7, 205.4)	22	(15, 39)	61	(39, 109)	180.2	(32.4, 462.8)
incidence	male	Switzerland	country/territory	Liver cancer due to other causes	0.5	(0.3, 0.7)	0.8	(0.5, 1.4)	63.2	(15.7, 198.9)	18	(13, 25)	48	(30, 90)	162.2	(85.2, 413.9)
incidence	both	Estonia	country/territory	Liver cancer due to alcohol use	2	(1.7, 2.5)	3.3	(2.3, 4.7)	62.3	(7.1, 143.3)	38	(32, 47)	76	(51, 114)	100.8	(27.8, 216.8)
incidence	female	Lithuania	country/territory	Liver cancer	2.7	(1.7, 4.5)	4.3	(2.3, 6.9)	62.3	(-28.4, 229.6)	67	(42, 113)	148	(75, 250)	123.1	(-10.9, 382.9)
incidence	female	Seychelles	country/territory	Liver cancer due to hepatitis B	0.4	(0.2, 0.8)	0.7	(0.3, 1.1)	62.2	(-45.1, 198.0)	0	(0, 0)	0	(0, 1)	197.4	(1.1, 445.2)
incidence	male	Slovenia	country/territory	Liver cancer due to alcohol use	3.7	(3.0, 5.6)	5.9	(3.9, 9.6)	62.1	(-13.1, 173.7)	32	(26, 45)	93	(62, 148)	194.2	(71.3, 383.2)
incidence	male	Central African Republic	country/territory	Liver cancer due to other causes	2.4	(1.4, 3.7)	3.8	(1.4, 7.3)	62.1	(-47.9, 274.6)	16	(9, 26)	42	(14, 82)	164.5	(-25.0, 550.0)
incidence	female	Thailand	country/territory	Liver cancer due to alcohol use	3	(2.1, 4.3)	4.8	(2.2, 7.8)	61.8	(-19.3, 174.9)	488	(340, 681)	1992	(932, 3,215)	308.6	(112.0, 593.0)
incidence	both	Norway	country/territory	Liver cancer due to hepatitis C	1	(0.8, 1.3)	1.7	(1.2, 2.7)	61.7	(8.1, 172.2)	63	(50, 79)	131	(90, 234)	109.6	(36.9, 287.8)
incidence	female	Norway	country/territory	Liver cancer due to hepatitis C	0.9	(0.7, 1.3)	1.5	(0.9, 3.0)	61.5	(-11.1, 238.2)	33	(25, 45)	69	(39, 166)	109.7	(11.0, 440.1)
incidence	female	Seychelles	country/territory	Liver cancer due to hepatitis C	0.5	(0.3, 1.1)	0.9	(0.5, 1.5)	61.5	(-44.7, 230.6)	0	(0, 0)	0	(0, 1)	171.3	(-8.4, 463.8)
incidence	male	Central African Republic	country/territory	Liver cancer due to hepatitis C	7.7	(4.5, 12.0)	12.4	(4.6, 22.5)	61.5	(-46.8, 259.8)	47	(27, 73)	120	(41, 227)	156.8	(-22.6, 511.9)
incidence	female	Guam	country/territory	Liver cancer due to hepatitis C	1.2	(0.8, 2.0)	1.9	(1.2, 3.4)	61.2	(-17.5, 205.5)	0	(0, 0)	2	(1, 3)	387.4	(153.8, 795.9)
incidence	male	Norway	country/territory	Liver cancer	3.3	(2.7, 4.3)	5.3	(3.8, 7.8)	61.1	(4.0, 151.8)	84	(68, 109)	185	(131, 272)	119.3	(42.8, 247.3)
incidence	both	Dominican Republic	country/territory	Liver cancer due to alcohol use	1.2	(1.0, 1.5)	1.9	(1.5, 2.3)	61	(20.0, 101.3)	38	(32, 47)	143	(112, 173)	277.7	(182.3, 370.1)
incidence	female	France	country/territory	Liver cancer	2.3	(2.0, 4.2)	3.8	(2.8, 7.7)	61	(-15.2, 224.4)	1060	(902, 2,288)	2656	(1,857, 7,376)	150.7	(14.7, 592.0)
incidence	both	Bosnia and Herzegovina	country/territory	Liver cancer due to hepatitis B	1.2	(0.9, 1.8)	2	(1.1, 3.1)	60.9	(-8.9, 145.6)	51	(36, 73)	110	(61, 173)	114.6	(24.6, 233.9)
incidence	male	Kiribati	country/territory	Liver cancer due to hepatitis C	2.1	(1.6, 3.1)	3.4	(2.5, 4.9)	60.7	(5.8, 147.9)	0	(0, 0)	1	(1, 1)	176.7	(85.6, 315.1)
incidence	male	Bulgaria	country/territory	Liver cancer due to other causes	0.6	(0.5, 0.8)	1	(0.7, 1.2)	60.5	(15.9, 118.4)	30	(24, 38)	50	(40, 63)	68.3	(23.8, 123.7)
incidence	male	Mongolia	country/territory	Liver cancer	72.7	(47.6, 88.2)	116.5	(56.0, 148.3)	60.3	(6.6, 112.4)	361	(235, 437)	902	(443, 1,140)	150.1	(69.5, 233.7)
incidence	male	Netherlands	country/territory	Liver cancer due to alcohol use	1.1	(0.9, 1.4)	1.7	(1.3, 2.3)	60.2	(20.8, 109.0)	83	(66, 105)	222	(171, 299)	168.3	(105.4, 247.0)
incidence	male	Ukraine	country/territory	Liver cancer due to alcohol use	2.3	(1.5, 3.7)	3.6	(2.6, 5.4)	60.2	(-9.9, 181.5)	498	(349, 760)	988	(715, 1,438)	98.4	(17.0, 234.2)
incidence	both	Germany	country/territory	Liver cancer due to hepatitis C	1.3	(1.1, 1.6)	2.1	(1.7, 3.0)	59.8	(25.3, 133.0)	1524	(1,283, 1,829)	3630	(2,825, 5,507)	138.2	(82.5, 260.2)
incidence	female	Latvia	country/territory	Liver cancer due to hepatitis B	0.5	(0.4, 0.7)	0.8	(0.5, 1.2)	59.7	(-10.4, 168.6)	9	(7, 13)	17	(9, 29)	79.8	(-7.5, 225.5)
incidence	female	Botswana	country/territory	Liver cancer due to alcohol use	1.3	(0.4, 2.9)	2	(0.6, 6.3)	59.6	(-54.7, 500.6)	3	(1, 8)	11	(3, 38)	251.1	(-8.8, 1,369.8)
incidence	both	Latvia	country/territory	Liver cancer due to hepatitis B	0.9	(0.7, 1.0)	1.4	(1.0, 1.9)	59.5	(8.9, 131.3)	27	(21, 33)	45	(31, 63)	69.3	(12.9, 147.7)
incidence	female	Lesotho	country/territory	Liver cancer due to hepatitis C	1.6	(0.8, 3.0)	2.6	(1.0, 5.3)	59.4	(-33.1, 249.6)	6	(3, 11)	14	(6, 30)	126	(-2.0, 400.7)
incidence	female	Seychelles	country/territory	Liver cancer due to other causes	0.6	(0.4, 1.3)	1	(0.5, 1.7)	59.1	(-45.7, 210.4)	0	(0, 0)	0	(0, 1)	174.2	(-5.8, 443.9)
incidence	male	France	country/territory	Liver cancer	12.2	(11.2, 13.4)	19.4	(14.7, 27.6)	59.1	(21.4, 125.4)	3771	(3,462, 4,123)	9180	(6,958, 13,444)	143.5	(85.7, 252.1)
incidence	female	Estonia	country/territory	Liver cancer	2.8	(2.1, 4.2)	4.5	(2.4, 7.8)	59	(-26.1, 213.9)	33	(25, 53)	70	(36, 136)	108.8	(-12.1, 375.1)
incidence	both	Southeast Asia	region	Liver cancer due to alcohol use	2.7	(2.1, 3.4)	4.2	(3.3, 5.2)	58.9	(13.2, 107.8)	6196	(4,994, 7,818)	20074	(15,811, 24,763)	224	(138.9, 319.6)
incidence	female	Marshall Islands	country/territory	Liver cancer due to hepatitis C	1.8	(1.1, 2.9)	2.9	(1.3, 6.1)	58.9	(-28.8, 227.4)	0	(0, 0)	0	(0, 1)	254	(78.1, 598.1)
incidence	male	Portugal	country/territory	Liver cancer due to hepatitis B	1.5	(0.9, 2.4)	2.3	(1.4, 3.9)	58.8	(-8.3, 167.1)	76	(49, 121)	174	(102, 293)	128.3	(33.6, 292.5)
incidence	female	Ireland	country/territory	Liver cancer	2	(1.5, 3.9)	3.2	(2.2, 7.0)	58.7	(-28.0, 276.7)	43	(31, 85)	102	(68, 254)	138.3	(1.0, 535.2)
incidence	male	Central African Republic	country/territory	Liver cancer due to hepatitis B	3.7	(2.1, 6.2)	5.9	(1.9, 11.9)	58.6	(-56.4, 303.4)	29	(16, 50)	76	(22, 159)	162.5	(-36.1, 618.0)
incidence	both	Netherlands	country/territory	Liver cancer due to alcohol use	0.7	(0.5, 0.9)	1.1	(0.8, 1.4)	58.4	(21.2, 107.3)	120	(95, 160)	290	(223, 399)	142.9	(83.5, 222.3)
incidence	both	Burkina Faso	country/territory	Liver cancer	23.9	(15.3, 31.0)	18.2	(10.4, 29.8)	-24	(-56.8, 23.0)	965	(602, 1,266)	1393	(748, 2,406)	44.4	(-23.8, 152.0)
incidence	female	Puerto Rico	country/territory	Liver cancer due to alcohol use	1	(0.8, 2.0)	1.6	(0.9, 3.0)	58.3	(-30.2, 208.1)	18	(14, 37)	47	(27, 95)	158	(7.8, 456.2)
incidence	female	High SDI	SDI quintile	Liver cancer due to hepatitis C	2.1	(2.0, 2.3)	3.3	(2.8, 4.3)	58.2	(30.0, 102.9)	15955	(15,089, 17,254)	41446	(33,883, 55,198)	159.8	(110.0, 245.9)
incidence	female	Ireland	country/territory	Liver cancer due to other causes	0.2	(0.2, 0.5)	0.4	(0.2, 0.9)	58.2	(-32.1, 285.3)	5	(3, 11)	12	(7, 31)	137.9	(-5.5, 562.4)
incidence	female	Sri Lanka	country/territory	Liver cancer	1.2	(0.9, 1.7)	1.8	(1.2, 3.0)	57.9	(-5.6, 156.4)	58	(46, 81)	199	(131, 316)	240.7	(113.4, 436.3)
incidence	male	Bosnia and Herzegovina	country/territory	Liver cancer due to hepatitis C	2.1	(1.5, 3.7)	3.4	(2.1, 6.7)	57.9	(-9.9, 203.9)	31	(21, 50)	86	(54, 161)	176.5	(68.7, 415.3)
incidence	male	Puerto Rico	country/territory	Liver cancer due to hepatitis C	2	(1.6, 2.7)	3.2	(2.1, 5.4)	57.9	(3.6, 170.9)	31	(25, 40)	69	(44, 116)	122.6	(45.3, 290.2)
incidence	both	Latvia	country/territory	Liver cancer due to alcohol use	1.3	(1.1, 1.6)	2.1	(1.4, 2.9)	57.8	(2.8, 140.5)	42	(35, 52)	76	(52, 113)	80.5	(14.8, 184.9)
incidence	both	Puerto Rico	country/territory	Liver cancer due to hepatitis B	1.8	(1.5, 2.6)	2.9	(2.0, 4.1)	57.8	(4.4, 127.7)	60	(49, 86)	138	(97, 201)	127.3	(49.2, 236.0)
incidence	male	Thailand	country/territory	Liver cancer	33.8	(29.4, 43.2)	53.2	(31.8, 76.7)	57.6	(-10.9, 135.9)	5295	(4,562, 6,402)	19518	(11,729, 27,602)	268.6	(121.0, 440.8)
incidence	both	Norway	country/territory	Liver cancer due to other causes	0.3	(0.2, 0.4)	0.5	(0.3, 0.8)	57.3	(8.6, 152.6)	18	(14, 25)	38	(25, 66)	108.2	(40.6, 271.4)
incidence	female	Sri Lanka	country/territory	Liver cancer due to hepatitis B	0.2	(0.2, 0.4)	0.4	(0.2, 0.6)	57.2	(-1.4, 145.0)	13	(9, 18)	42	(25, 71)	221.1	(107.2, 398.8)
incidence	male	Greenland	country/territory	Liver cancer due to hepatitis C	2.2	(1.6, 3.9)	3.5	(2.1, 6.5)	57.2	(-25.7, 216.3)	0	(0, 0)	1	(0, 1)	202	(70.2, 442.7)
incidence	both	Rwanda	country/territory	Liver cancer	11.9	(9.1, 15.3)	9.1	(5.4, 15.6)	-23.5	(-57.5, 38.8)	324	(240, 429)	472	(267, 831)	45.6	(-23.1, 179.9)
incidence	female	Netherlands	country/territory	Liver cancer due to hepatitis B	0.3	(0.2, 0.5)	0.5	(0.3, 0.8)	57.1	(0.4, 160.7)	28	(18, 49)	60	(37, 121)	116.9	(32.1, 319.2)
incidence	female	American Samoa	country/territory	Liver cancer due to hepatitis C	2.1	(1.4, 3.6)	3.3	(2.1, 5.6)	57	(-15.2, 195.7)	0	(0, 0)	1	(0, 1)	200.4	(69.5, 429.3)
incidence	both	Azerbaijan	country/territory	Liver cancer	8.1	(6.6, 10.4)	6.2	(5.1, 8.4)	-23.4	(-42.7, 2.3)	322	(270, 386)	490	(408, 667)	52.4	(20.2, 101.6)
incidence	both	Eastern Europe	region	Liver cancer due to alcohol use	1.9	(1.6, 2.2)	2.9	(2.4, 3.7)	56.7	(25.0, 105.9)	4731	(4,061, 5,563)	9267	(7,660, 11,973)	95.9	(54.4, 162.4)
incidence	female	Lesotho	country/territory	Liver cancer due to other causes	1	(0.5, 1.7)	1.5	(0.6, 3.3)	56.7	(-34.2, 253.7)	4	(2, 7)	9	(4, 20)	123.3	(-3.9, 412.3)
incidence	female	Norway	country/territory	Liver cancer	1.9	(1.5, 2.4)	2.9	(1.8, 5.5)	56.5	(-9.7, 207.1)	61	(48, 82)	126	(74, 287)	106.2	(13.4, 386.3)
incidence	male	Norway	country/territory	Liver cancer due to hepatitis B	0.8	(0.5, 1.3)	1.3	(0.8, 2.0)	56.5	(0.6, 145.1)	20	(13, 31)	42	(26, 68)	114.9	(40.9, 241.1)
incidence	female	Ukraine	country/territory	Liver cancer due to alcohol use	0.8	(0.4, 1.5)	1.3	(0.8, 2.1)	56.4	(-27.6, 226.5)	357	(183, 643)	611	(363, 1,035)	71.1	(-22.5, 272.7)
incidence	both	Southern Sub-Saharan Africa	region	Liver cancer	11.1	(8.2, 13.5)	8.6	(7.0, 10.6)	-23.1	(-40.8, 10.8)	2883	(2,118, 3,514)	3935	(3,198, 4,910)	36.5	(4.3, 100.7)
incidence	both	Guam	country/territory	Liver cancer due to other causes	2.4	(1.9, 3.3)	3.7	(2.8, 4.9)	55.8	(5.0, 121.4)	2	(1, 2)	6	(4, 7)	271.6	(157.2, 413.6)
incidence	male	Dominican Republic	country/territory	Liver cancer due to alcohol use	1.7	(1.4, 2.2)	2.7	(2.0, 3.3)	55.6	(12.2, 102.6)	28	(24, 36)	96	(74, 118)	240.7	(148.5, 345.8)
incidence	female	Guam	country/territory	Liver cancer	4.6	(3.3, 7.3)	7.2	(4.6, 11.7)	55.4	(-20.4, 178.7)	1	(1, 2)	6	(4, 9)	320.9	(124.4, 627.9)
incidence	male	Latvia	country/territory	Liver cancer due to other causes	0.5	(0.4, 0.7)	0.8	(0.5, 1.3)	55.4	(-10.0, 163.1)	6	(5, 8)	11	(7, 17)	75.5	(3.8, 198.2)
incidence	female	Netherlands	country/territory	Liver cancer	1.5	(1.2, 2.7)	2.3	(1.7, 4.4)	55.1	(-7.3, 208.0)	153	(121, 319)	344	(259, 813)	124.4	(20.7, 423.2)
incidence	male	Greenland	country/territory	Liver cancer due to other causes	1.6	(1.2, 2.9)	2.6	(1.6, 4.6)	55	(-24.1, 205.7)	0	(0, 0)	1	(0, 1)	158.7	(37.4, 369.4)
incidence	both	Kazakhstan	country/territory	Liver cancer	10.1	(8.4, 11.8)	7.8	(6.7, 9.4)	-22.8	(-36.2, -0.6)	1221	(1,009, 1,402)	1132	(980, 1,337)	-7.3	(-22.8, 17.3)
incidence	male	Norway	country/territory	Liver cancer due to hepatitis C	1.2	(0.9, 1.6)	1.8	(1.2, 2.9)	54.9	(-3.4, 153.4)	30	(23, 40)	63	(42, 102)	109.4	(31.6, 237.5)
incidence	both	Sri Lanka	country/territory	Liver cancer due to hepatitis B	0.4	(0.3, 0.5)	0.6	(0.4, 0.9)	54.8	(7.6, 109.5)	43	(32, 56)	125	(80, 179)	190.7	(103.5, 286.2)
incidence	both	Angola	country/territory	Liver cancer due to alcohol use	4.6	(1.6, 8.8)	7.1	(2.8, 16.7)	54.8	(-47.8, 379.5)	175	(55, 360)	564	(206, 1,460)	222.9	(-1.9, 1,008.6)
incidence	female	Austria	country/territory	Liver cancer	3.5	(3.1, 4.1)	5.5	(3.5, 9.3)	54.8	(-4.1, 164.0)	225	(196, 262)	467	(300, 896)	107.7	(28.3, 314.6)
incidence	male	Puerto Rico	country/territory	Liver cancer due to other causes	1.2	(1.0, 1.6)	1.9	(1.2, 3.0)	54.8	(-1.7, 148.1)	19	(15, 25)	41	(26, 65)	114.4	(35.9, 244.7)
incidence	female	American Samoa	country/territory	Liver cancer due to hepatitis B	2.1	(1.5, 3.2)	3.3	(2.2, 4.9)	54.6	(-10.0, 161.9)	0	(0, 0)	1	(1, 1)	238.1	(95.4, 490.5)
incidence	female	Marshall Islands	country/territory	Liver cancer	7.2	(4.5, 11.0)	11.2	(5.3, 22.6)	54.5	(-26.5, 206.2)	1	(0, 1)	2	(1, 4)	227.9	(67.9, 514.7)
incidence	male	Latvia	country/territory	Liver cancer due to hepatitis B	1.4	(1.1, 1.8)	2.2	(1.4, 3.2)	54.4	(-5.1, 147.1)	17	(13, 22)	28	(18, 42)	63.6	(0.7, 160.9)
incidence	both	Norway	country/territory	Liver cancer due to hepatitis B	0.6	(0.4, 0.8)	0.9	(0.6, 1.4)	54.3	(9.9, 120.1)	31	(21, 46)	63	(41, 99)	104.8	(42.7, 207.7)
incidence	both	Lesotho	country/territory	Liver cancer due to alcohol use	2.3	(1.4, 3.7)	3.6	(1.8, 6.0)	54.3	(-26.5, 185.6)	17	(10, 27)	35	(17, 58)	100.9	(-8.1, 288.3)
incidence	male	Latvia	country/territory	Liver cancer	5.9	(4.7, 7.8)	9.1	(5.9, 14.1)	54.3	(-8.4, 166.6)	68	(55, 89)	120	(78, 188)	74.7	(5.6, 197.2)
incidence	male	Germany	country/territory	Liver cancer due to hepatitis B	0.7	(0.5, 0.8)	1.1	(0.8, 1.4)	54.2	(17.1, 101.5)	300	(239, 374)	702	(531, 925)	133.7	(76.4, 206.5)
incidence	female	Guam	country/territory	Liver cancer due to hepatitis B	1.3	(0.9, 1.8)	1.9	(1.2, 3.0)	54.1	(-19.3, 161.0)	0	(0, 1)	2	(1, 2)	265	(94.1, 520.0)
incidence	male	Sri Lanka	country/territory	Liver cancer due to hepatitis C	0.5	(0.4, 0.7)	0.7	(0.5, 1.2)	54	(-8.7, 147.9)	23	(17, 32)	61	(40, 92)	165.9	(63.3, 298.7)
incidence	both	Belgium	country/territory	Liver cancer due to hepatitis B	0.6	(0.4, 1.0)	1	(0.6, 1.5)	53.9	(8.2, 110.3)	85	(56, 128)	169	(108, 263)	98.7	(34.8, 191.0)
incidence	male	Norway	country/territory	Liver cancer due to other causes	0.4	(0.3, 0.5)	0.6	(0.4, 0.9)	53.9	(-4.1, 148.0)	9	(6, 13)	20	(12, 32)	110	(32.3, 240.7)
incidence	female	American Samoa	country/territory	Liver cancer	8	(5.6, 12.9)	12.3	(8.2, 19.4)	53.8	(-13.7, 173.4)	1	(1, 1)	2	(2, 4)	213.6	(82.4, 435.2)
incidence	female	Marshall Islands	country/territory	Liver cancer due to hepatitis B	2.1	(1.3, 3.1)	3.2	(1.5, 6.4)	53.8	(-22.4, 190.9)	0	(0, 0)	1	(0, 1)	214.2	(59.7, 503.8)
incidence	male	Northern Mariana Islands	country/territory	Liver cancer due to alcohol use	1.4	(1.0, 1.9)	2.1	(1.5, 2.9)	53.8	(1.2, 128.0)	0	(0, 0)	0	(0, 1)	352.7	(186.9, 574.3)
incidence	male	Kiribati	country/territory	Liver cancer due to hepatitis B	5.5	(4.2, 7.6)	8.5	(5.9, 11.7)	53.6	(1.4, 136.3)	1	(1, 1)	3	(2, 4)	171.7	(71.2, 336.7)
incidence	both	Kiribati	country/territory	Liver cancer due to hepatitis C	2.3	(1.7, 3.2)	3.5	(2.4, 5.3)	53.5	(-4.8, 157.6)	1	(1, 1)	2	(1, 2)	168.5	(77.1, 298.1)
incidence	both	American Samoa	country/territory	Liver cancer due to hepatitis C	1.9	(1.4, 2.8)	2.9	(2.1, 4.6)	53.4	(-2.3, 153.8)	0	(0, 0)	1	(1, 1)	161.1	(80.4, 284.9)
incidence	female	Slovenia	country/territory	Liver cancer due to other causes	0.3	(0.2, 0.7)	0.5	(0.3, 1.0)	53.3	(-44.2, 273.3)	4	(3, 10)	11	(6, 27)	148.3	(-15.9, 651.3)
incidence	female	Belarus	country/territory	Liver cancer	2.4	(2.0, 3.0)	3.7	(2.1, 6.2)	53.2	(-15.6, 159.0)	174	(143, 221)	333	(181, 599)	91.5	(0.8, 258.8)
incidence	male	Kiribati	country/territory	Liver cancer due to other causes	3.1	(2.4, 4.6)	4.8	(3.4, 6.7)	53.2	(3.2, 135.3)	1	(0, 1)	1	(1, 2)	164.5	(73.4, 309.3)
incidence	both	Bahrain	country/territory	Liver cancer	4.2	(3.4, 5.8)	3.2	(2.5, 4.4)	-22.5	(-44.3, 7.2)	7	(6, 9)	19	(15, 25)	172.9	(94.6, 277.6)
incidence	male	Kiribati	country/territory	Liver cancer	14	(10.7, 19.4)	21.5	(15.4, 29.2)	53.1	(3.2, 131.9)	2	(2, 3)	6	(4, 8)	168.4	(76.0, 315.2)
incidence	female	American Samoa	country/territory	Liver cancer due to alcohol use	0.8	(0.6, 1.2)	1.2	(0.8, 1.9)	52.9	(-12.1, 166.7)	0	(0, 0)	0	(0, 0)	210.4	(83.8, 435.8)
incidence	female	Norway	country/territory	Liver cancer due to other causes	0.3	(0.2, 0.4)	0.4	(0.2, 0.8)	52.6	(-10.8, 220.0)	9	(6, 12)	18	(10, 44)	106.4	(13.1, 428.2)
incidence	female	Marshall Islands	country/territory	Liver cancer due to other causes	2.7	(1.7, 4.2)	4.1	(1.9, 8.7)	52.6	(-28.3, 208.8)	0	(0, 0)	1	(0, 2)	224.7	(65.3, 514.8)
incidence	female	Samoa	country/territory	Liver cancer due to hepatitis C	0.7	(0.4, 1.6)	1.1	(0.4, 3.3)	52.5	(-35.5, 216.3)	0	(0, 0)	1	(0, 2)	181.2	(20.6, 482.5)
incidence	female	Serbia	country/territory	Liver cancer due to alcohol use	1.1	(0.7, 1.6)	1.6	(0.9, 2.8)	52.2	(-25.9, 194.6)	61	(41, 88)	128	(69, 227)	109.4	(4.5, 305.2)
incidence	female	Marshall Islands	country/territory	Liver cancer due to alcohol use	0.6	(0.4, 1.0)	1	(0.5, 2.0)	52.1	(-25.4, 196.1)	0	(0, 0)	0	(0, 0)	235	(67.1, 517.5)
incidence	male	Switzerland	country/territory	Liver cancer due to hepatitis C	1.9	(1.5, 2.4)	2.9	(2.0, 5.4)	51.8	(6.9, 186.5)	73	(57, 93)	181	(125, 344)	147.8	(73.6, 386.1)
incidence	both	High SDI	SDI quintile	Liver cancer due to other causes	0.9	(0.8, 0.9)	1.3	(1.2, 1.5)	51.7	(37.9, 68.5)	10611	(9,880, 11,369)	25988	(23,308, 29,780)	144.9	(120.6, 178.3)
incidence	male	Argentina	country/territory	Liver cancer due to other causes	0.3	(0.2, 0.4)	0.4	(0.4, 0.6)	51.6	(21.7, 110.2)	37	(30, 46)	85	(69, 116)	130.3	(89.1, 209.1)
incidence	female	Italy	country/territory	Liver cancer due to hepatitis C	3.9	(3.4, 4.6)	5.9	(3.4, 11.3)	51.3	(-15.9, 196.4)	1890	(1,654, 2,247)	4971	(2,623, 11,447)	163.1	(33.5, 520.7)
incidence	female	American Samoa	country/territory	Liver cancer due to other causes	3	(2.0, 5.0)	4.5	(3.0, 7.2)	51.3	(-16.9, 177.8)	0	(0, 0)	1	(1, 1)	202	(73.3, 411.4)
incidence	female	Dominican Republic	country/territory	Liver cancer due to hepatitis C	1.8	(1.4, 2.7)	2.7	(1.7, 4.5)	51.2	(-10.6, 167.8)	26	(20, 37)	106	(66, 181)	313.6	(143.7, 625.6)
incidence	male	Sri Lanka	country/territory	Liver cancer due to other causes	0.6	(0.4, 0.8)	0.9	(0.5, 1.4)	51.2	(-7.0, 140.1)	29	(22, 40)	74	(45, 113)	155.7	(60.9, 281.2)
incidence	female	Sri Lanka	country/territory	Liver cancer due to other causes	0.5	(0.3, 0.7)	0.7	(0.4, 1.2)	51.1	(-11.3, 152.6)	23	(16, 33)	74	(45, 121)	224.6	(101.9, 415.1)
incidence	male	Western Europe	region	Liver cancer	8.8	(8.4, 9.5)	13.3	(11.5, 15.4)	50.7	(30.5, 77.0)	19002	(18,055, 20,312)	44601	(38,503, 52,133)	134.7	(102.7, 179.4)
incidence	both	High SDI	SDI quintile	Liver cancer due to hepatitis C	3.1	(2.9, 3.2)	4.6	(4.1, 5.3)	50.6	(34.6, 72.0)	38593	(36,857, 40,334)	96263	(85,786, 111,342)	149.4	(121.7, 188.4)
incidence	both	Mongolia	country/territory	Liver cancer due to hepatitis B	15	(10.0, 18.1)	22.6	(11.0, 29.1)	50.5	(-0.3, 91.4)	170	(118, 204)	443	(234, 562)	161	(75.2, 230.6)
incidence	female	Dominican Republic	country/territory	Liver cancer	4.8	(3.9, 6.9)	7.3	(4.5, 11.6)	50.5	(-9.5, 143.6)	78	(65, 102)	292	(182, 467)	276.2	(125.4, 506.7)
incidence	both	Serbia	country/territory	Liver cancer due to alcohol use	2	(1.6, 2.5)	3	(2.1, 4.2)	50.4	(4.9, 120.3)	201	(159, 246)	409	(290, 574)	104.1	(42.3, 197.6)
incidence	female	Ireland	country/territory	Liver cancer due to alcohol use	0.5	(0.3, 0.9)	0.7	(0.4, 1.3)	50.3	(-26.5, 231.9)	10	(6, 19)	21	(13, 45)	121.9	(1.9, 428.9)
incidence	male	High SDI	SDI quintile	Liver cancer due to other causes	1.1	(1.0, 1.1)	1.6	(1.4, 1.8)	50.3	(35.8, 67.0)	5545	(5,086, 6,037)	13799	(12,354, 15,579)	148.9	(124.6, 178.8)
incidence	both	Austria	country/territory	Liver cancer due to other causes	0.4	(0.3, 0.5)	0.5	(0.4, 0.8)	50.1	(14.6, 113.0)	36	(28, 48)	81	(55, 128)	122.4	(67.5, 247.9)
incidence	male	Zambia	country/territory	Liver cancer due to hepatitis B	2.3	(1.4, 3.5)	3.5	(1.4, 6.9)	49.9	(-38.5, 231.7)	47	(27, 74)	148	(59, 302)	213.3	(24.1, 605.8)
incidence	male	Belgium	country/territory	Liver cancer due to hepatitis C	0.9	(0.7, 1.1)	1.3	(1.0, 1.8)	49.8	(15.4, 106.2)	49	(39, 61)	113	(83, 156)	130.5	(78.8, 214.8)
incidence	both	Germany	country/territory	Liver cancer due to hepatitis B	0.5	(0.4, 0.6)	0.7	(0.6, 0.9)	49.6	(19.6, 91.5)	494	(408, 588)	1018	(788, 1,337)	106.2	(65.4, 174.3)
incidence	both	Botswana	country/territory	Liver cancer due to alcohol use	3	(1.1, 6.8)	4.5	(1.6, 12.0)	49.6	(-54.1, 419.2)	14	(5, 35)	50	(16, 149)	252.5	(-9.7, 1,361.9)
incidence	female	Ireland	country/territory	Liver cancer due to hepatitis B	0.4	(0.2, 0.7)	0.5	(0.3, 1.1)	49.4	(-19.8, 196.2)	7	(5, 14)	17	(10, 36)	125.6	(10.3, 413.3)
incidence	female	High SDI	SDI quintile	Liver cancer due to other causes	0.7	(0.6, 0.8)	1	(0.9, 1.3)	49.3	(26.6, 80.6)	5066	(4,640, 5,595)	12189	(10,132, 15,636)	140.6	(99.5, 210.0)
incidence	female	Sri Lanka	country/territory	Liver cancer due to hepatitis C	0.3	(0.2, 0.6)	0.5	(0.3, 0.9)	49.2	(-14.6, 156.5)	16	(11, 25)	55	(33, 92)	232.5	(102.2, 445.9)
incidence	both	Sri Lanka	country/territory	Liver cancer due to other causes	0.5	(0.4, 0.7)	0.8	(0.5, 1.1)	49	(2.6, 109.4)	52	(40, 68)	148	(99, 211)	185.9	(103.2, 288.4)
incidence	both	Sri Lanka	country/territory	Liver cancer due to hepatitis C	0.4	(0.3, 0.6)	0.6	(0.4, 0.9)	48.5	(4.0, 113.1)	39	(30, 52)	115	(79, 166)	193.8	(107.9, 304.8)
incidence	female	Guam	country/territory	Liver cancer due to other causes	1.9	(1.3, 3.1)	2.8	(1.7, 4.6)	48.4	(-24.0, 177.7)	1	(0, 1)	2	(1, 4)	313	(116.0, 633.2)
incidence	female	Austria	country/territory	Liver cancer due to hepatitis B	0.6	(0.4, 0.9)	0.9	(0.5, 1.5)	48.3	(-5.5, 146.5)	33	(21, 49)	67	(38, 124)	102.3	(29.0, 267.2)
incidence	both	Luxembourg	country/territory	Liver cancer due to other causes	0.5	(0.3, 0.8)	0.7	(0.4, 1.2)	48.2	(-24.4, 174.4)	2	(1, 4)	6	(3, 10)	148.9	(22.6, 407.7)
incidence	both	Italy	country/territory	Liver cancer due to hepatitis B	1	(0.8, 1.2)	1.5	(1.1, 2.0)	48	(9.9, 92.7)	741	(610, 861)	1614	(1,149, 2,276)	117.9	(59.7, 207.9)
incidence	female	Germany	country/territory	Liver cancer due to other causes	0.5	(0.4, 0.6)	0.7	(0.5, 1.3)	48	(1.4, 159.0)	340	(266, 434)	686	(465, 1,481)	101.6	(33.2, 317.0)
incidence	female	Spain	country/territory	Liver cancer due to other causes	0.3	(0.2, 0.6)	0.5	(0.2, 0.9)	48	(-47.2, 236.3)	90	(62, 203)	236	(119, 587)	163.1	(-21.0, 653.0)
incidence	both	Northern Mariana Islands	country/territory	Liver cancer due to alcohol use	0.9	(0.7, 1.2)	1.3	(1.0, 1.7)	47.9	(7.1, 103.9)	0	(0, 0)	0	(0, 1)	325.5	(192.2, 512.7)
incidence	female	Japan	country/territory	Liver cancer due to other causes	0.8	(0.7, 0.8)	1.1	(0.8, 1.7)	47.9	(5.9, 119.1)	635	(583, 694)	1963	(1,385, 3,225)	209.2	(116.9, 403.9)
incidence	female	Sao Tome and Principe	country/territory	Liver cancer due to alcohol use	0.5	(0.3, 0.7)	0.8	(0.3, 1.5)	47.9	(-40.1, 176.7)	0	(0, 0)	0	(0, 1)	94.8	(-22.8, 269.6)
incidence	male	Zambia	country/territory	Liver cancer due to other causes	1.1	(0.7, 1.6)	1.6	(0.7, 3.0)	47.6	(-32.8, 198.2)	19	(11, 29)	59	(26, 113)	207.9	(31.1, 546.2)
incidence	both	Western Sub-Saharan Africa	region	Liver cancer	21.7	(16.5, 28.7)	16.9	(13.0, 22.4)	-22.1	(-39.2, 1.3)	20190	(14,931, 27,394)	29455	(22,384, 39,346)	45.9	(11.5, 97.6)
incidence	female	Sierra Leone	country/territory	Liver cancer	10.9	(5.9, 17.8)	16	(7.3, 28.5)	47.4	(-36.9, 232.2)	99	(51, 170)	221	(95, 408)	123.7	(-11.1, 424.2)
incidence	male	Italy	country/territory	Liver cancer due to hepatitis B	1.6	(1.3, 1.8)	2.3	(1.6, 3.2)	47.4	(4.7, 103.0)	520	(419, 612)	1107	(770, 1,576)	112.8	(53.6, 197.9)
incidence	male	Portugal	country/territory	Liver cancer	7.2	(5.8, 10.9)	10.6	(7.9, 17.1)	47.4	(-14.9, 152.7)	383	(312, 540)	839	(626, 1,400)	119.1	(30.2, 287.1)
incidence	male	Austria	country/territory	Liver cancer due to hepatitis C	1.8	(1.4, 2.1)	2.6	(1.9, 3.7)	47.3	(13.5, 107.6)	71	(56, 86)	172	(125, 250)	144.6	(86.9, 250.8)
incidence	male	Serbia	country/territory	Liver cancer due to alcohol use	3.1	(2.4, 4.0)	4.6	(3.2, 6.9)	47.3	(-3.5, 135.9)	140	(109, 175)	282	(198, 428)	101.8	(36.7, 222.1)
incidence	both	American Samoa	country/territory	Liver cancer due to other causes	2.7	(2.0, 3.9)	3.9	(2.9, 5.9)	47.2	(-5.3, 141.8)	1	(0, 1)	1	(1, 2)	163.8	(82.8, 285.9)
incidence	male	Kiribati	country/territory	Liver cancer due to alcohol use	3.2	(2.4, 4.5)	4.7	(3.4, 6.5)	47.1	(-0.4, 124.6)	0	(0, 1)	1	(1, 2)	160.3	(72.9, 296.8)
incidence	both	Central African Republic	country/territory	Liver cancer due to hepatitis B	2.7	(1.8, 3.9)	4	(1.7, 7.1)	46.9	(-40.9, 204.8)	45	(30, 67)	109	(44, 201)	142.8	(-7.4, 419.0)
incidence	female	Kiribati	country/territory	Liver cancer due to hepatitis C	2.3	(1.5, 3.7)	3.4	(1.9, 6.0)	46.8	(-28.4, 206.2)	0	(0, 1)	1	(1, 2)	162	(33.0, 406.1)
incidence	female	Samoa	country/territory	Liver cancer	3.1	(1.8, 6.2)	4.5	(1.8, 11.6)	46.7	(-34.2, 192.6)	1	(1, 2)	3	(1, 8)	144	(11.4, 391.4)
incidence	female	Western Europe	region	Liver cancer	3.5	(3.2, 4.0)	5.2	(4.1, 6.9)	46.6	(12.3, 99.9)	11021	(9,929, 13,102)	24602	(18,257, 35,938)	123.2	(58.2, 234.0)
incidence	female	Equatorial Guinea	country/territory	Liver cancer due to alcohol use	2.5	(0.8, 4.8)	3.6	(1.3, 9.5)	46.5	(-59.7, 510.4)	2	(1, 5)	7	(2, 19)	168.2	(-32.0, 1,122.9)
incidence	both	Iceland	country/territory	Liver cancer due to alcohol use	0.8	(0.5, 1.3)	1.2	(0.7, 2.0)	46.4	(-20.6, 175.8)	2	(1, 3)	5	(3, 9)	148.5	(29.5, 379.1)
incidence	male	Central African Republic	country/territory	Liver cancer	21.5	(12.5, 33.4)	31.5	(11.3, 58.7)	46.4	(-53.4, 236.7)	141	(80, 224)	332	(108, 654)	135.2	(-32.2, 477.7)
incidence	female	Samoa	country/territory	Liver cancer due to other causes	1.1	(0.7, 2.3)	1.6	(0.6, 4.2)	46.2	(-36.3, 198.1)	0	(0, 1)	1	(0, 3)	147.5	(10.7, 401.7)
incidence	female	Honduras	country/territory	Liver cancer due to hepatitis C	1.8	(1.3, 2.9)	2.7	(1.7, 4.2)	46.1	(-14.4, 138.6)	18	(13, 27)	62	(40, 96)	249	(113.5, 457.7)
incidence	both	Bolivia	country/territory	Liver cancer	9.5	(6.8, 12.4)	7.4	(5.1, 10.1)	-22.1	(-45.0, 9.7)	310	(221, 399)	539	(375, 738)	73.9	(23.6, 145.4)
incidence	both	Kuwait	country/territory	Liver cancer due to other causes	0.8	(0.5, 1.1)	1.1	(0.8, 1.7)	46	(10.4, 98.3)	4	(3, 6)	13	(9, 19)	195.2	(126.7, 286.1)
incidence	male	Belarus	country/territory	Liver cancer	5.1	(4.0, 6.2)	7.4	(5.2, 11.1)	45.7	(0.8, 120.1)	220	(173, 264)	414	(276, 638)	88.6	(25.3, 196.6)
incidence	male	Angola	country/territory	Liver cancer due to alcohol use	8.1	(3.0, 15.3)	11.8	(4.6, 27.6)	45.7	(-50.3, 347.6)	138	(45, 285)	425	(156, 1,109)	207.9	(-6.9, 990.9)
incidence	both	Luxembourg	country/territory	Liver cancer due to hepatitis C	1.9	(1.2, 3.3)	2.7	(1.6, 4.5)	45.6	(-30.1, 181.8)	9	(6, 17)	23	(13, 40)	140.9	(11.8, 400.7)
incidence	both	Kiribati	country/territory	Liver cancer due to other causes	3.4	(2.6, 4.6)	5	(3.4, 7.4)	45.6	(-8.1, 136.0)	1	(1, 1)	3	(2, 4)	152.9	(69.1, 276.4)
incidence	male	Belgium	country/territory	Liver cancer due to other causes	0.3	(0.2, 0.4)	0.4	(0.3, 0.6)	45.4	(11.2, 96.9)	17	(12, 23)	36	(25, 53)	117.8	(67.2, 196.3)
incidence	male	Iceland	country/territory	Liver cancer due to alcohol use	1.4	(0.8, 2.4)	2.1	(1.1, 3.6)	45.4	(-32.9, 216.9)	2	(1, 3)	4	(2, 8)	155.1	(14.0, 460.4)
incidence	female	Western Europe	region	Liver cancer due to hepatitis B	0.5	(0.4, 0.6)	0.7	(0.5, 0.9)	45.4	(16.5, 83.0)	1352	(1,114, 1,688)	2923	(2,162, 4,098)	116.2	(59.9, 197.3)
incidence	both	Argentina	country/territory	Liver cancer due to other causes	0.3	(0.3, 0.4)	0.5	(0.4, 0.7)	45.3	(7.9, 103.8)	92	(75, 120)	220	(176, 319)	139.2	(79.5, 247.3)
incidence	female	Taiwan	country/territory	Liver cancer due to hepatitis C	5	(3.5, 8.1)	7.2	(3.3, 13.0)	45.2	(-49.4, 196.3)	317	(227, 500)	1160	(537, 2,138)	266.1	(35.4, 632.0)
incidence	male	Lesotho	country/territory	Liver cancer due to alcohol use	4.4	(2.4, 7.2)	6.3	(2.6, 11.3)	45.1	(-44.3, 211.5)	14	(7, 23)	25	(10, 45)	78.1	(-37.1, 301.5)
incidence	both	Switzerland	country/territory	Liver cancer due to hepatitis B	0.9	(0.6, 1.3)	1.3	(0.8, 2.0)	45	(6.2, 111.9)	75	(49, 114)	165	(98, 265)	119.4	(54.8, 239.7)
incidence	female	Samoa	country/territory	Liver cancer due to alcohol use	0.3	(0.2, 0.6)	0.4	(0.2, 1.2)	44.9	(-35.4, 185.2)	0	(0, 0)	0	(0, 1)	147.7	(10.7, 388.7)
incidence	male	Luxembourg	country/territory	Liver cancer due to hepatitis B	1.3	(0.8, 2.2)	1.9	(1.0, 3.4)	44.8	(-19.9, 168.6)	3	(2, 4)	7	(3, 12)	149.3	(42.0, 365.5)
incidence	female	Slovenia	country/territory	Liver cancer due to hepatitis B	0.4	(0.2, 0.7)	0.5	(0.3, 0.9)	44.7	(-33.7, 178.9)	5	(3, 9)	10	(5, 20)	109.9	(-8.4, 376.3)
incidence	both	Russia	country/territory	Liver cancer due to alcohol use	2.1	(1.8, 2.6)	3.1	(2.4, 4.2)	44.5	(5.6, 105.5)	3457	(2,928, 4,208)	6540	(5,066, 9,175)	89.2	(39.1, 180.9)
incidence	male	Greece	country/territory	Liver cancer due to other causes	0.9	(0.5, 1.9)	1.3	(0.7, 2.9)	44.3	(-37.5, 251.1)	53	(33, 114)	133	(68, 351)	150.4	(5.5, 566.9)
incidence	both	Greenland	country/territory	Liver cancer due to hepatitis C	2.2	(1.4, 3.5)	3.2	(1.8, 5.4)	44.2	(-19.3, 160.8)	0	(0, 1)	1	(1, 2)	154.7	(51.1, 316.7)
incidence	female	Andorra	country/territory	Liver cancer due to hepatitis B	0.2	(0.1, 0.5)	0.3	(0.1, 0.7)	44.2	(-40.4, 264.1)	0	(0, 0)	0	(0, 1)	224.1	(3.5, 990.7)
incidence	male	El Salvador	country/territory	Liver cancer due to alcohol use	0.9	(0.7, 1.5)	1.3	(1.0, 1.9)	44.1	(9.4, 86.1)	11	(8, 17)	29	(22, 41)	173.4	(109.2, 256.3)
incidence	both	Kiribati	country/territory	Liver cancer due to hepatitis B	4.1	(3.2, 5.3)	5.9	(4.4, 7.9)	44	(0.3, 107.8)	2	(1, 2)	4	(3, 6)	158.4	(76.6, 281.2)
incidence	male	Latvia	country/territory	Liver cancer due to alcohol use	2.5	(2.0, 3.3)	3.6	(2.3, 5.6)	44	(-17.4, 153.4)	28	(23, 38)	47	(30, 76)	66.2	(-2.0, 193.5)
incidence	female	High SDI	SDI quintile	Liver cancer	4.6	(4.3, 4.9)	6.6	(5.6, 7.9)	43.6	(21.8, 74.3)	33562	(31,709, 36,399)	77965	(65,604, 97,170)	132.3	(94.0, 191.9)
incidence	male	Greenland	country/territory	Liver cancer	9.4	(6.9, 15.5)	13.5	(8.3, 23.3)	43.6	(-25.7, 162.2)	1	(1, 2)	3	(2, 6)	163.7	(44.1, 373.1)
incidence	female	Samoa	country/territory	Liver cancer due to hepatitis B	0.9	(0.5, 1.7)	1.3	(0.6, 3.3)	43.4	(-33.6, 187.3)	0	(0, 1)	1	(0, 2)	117.4	(0.3, 345.2)
incidence	male	Greenland	country/territory	Liver cancer due to hepatitis B	0.9	(0.7, 1.5)	1.3	(0.9, 2.2)	43.4	(-19.5, 148.4)	0	(0, 0)	0	(0, 1)	112.9	(8.7, 298.8)
incidence	both	Bangladesh	country/territory	Liver cancer	3.8	(2.6, 5.3)	3	(2.0, 4.0)	-21.4	(-47.0, 11.9)	1644	(1,151, 2,206)	2882	(1,945, 3,754)	75.3	(20.5, 142.9)
incidence	both	Kuwait	country/territory	Liver cancer due to hepatitis C	1.6	(1.2, 2.0)	2.2	(1.6, 3.1)	43.1	(8.9, 91.1)	7	(5, 9)	21	(15, 29)	202.5	(131.0, 297.7)
incidence	female	Southeast Asia	region	Liver cancer due to alcohol use	1.1	(0.8, 1.5)	1.6	(1.0, 2.2)	43	(-8.8, 109.1)	1332	(1,006, 1,763)	3862	(2,562, 5,254)	189.9	(90.6, 317.8)
incidence	female	Italy	country/territory	Liver cancer	6.1	(5.4, 7.0)	8.7	(5.0, 16.2)	42.9	(-19.5, 169.5)	2873	(2,547, 3,378)	7103	(3,760, 16,143)	147.3	(26.6, 471.3)
incidence	female	Honduras	country/territory	Liver cancer	3.5	(2.6, 5.2)	5	(3.2, 7.4)	42.9	(-13.1, 126.8)	36	(28, 51)	117	(77, 174)	222	(106.7, 399.2)
incidence	male	Bosnia and Herzegovina	country/territory	Liver cancer due to hepatitis B	1.8	(1.2, 2.7)	2.6	(1.6, 4.1)	42.9	(-9.9, 141.0)	33	(22, 50)	66	(40, 107)	96.3	(20.2, 231.8)
incidence	both	Dominican Republic	country/territory	Liver cancer due to hepatitis C	1.6	(1.3, 2.1)	2.3	(1.6, 3.3)	42.8	(0.3, 109.3)	47	(39, 60)	170	(124, 242)	261.6	(159.5, 420.4)
incidence	male	Andorra	country/territory	Liver cancer	4.4	(2.7, 8.3)	6.3	(3.5, 11.8)	42.7	(-25.1, 183.3)	1	(1, 2)	4	(2, 8)	232.4	(70.0, 601.6)
incidence	both	Central African Republic	country/territory	Liver cancer due to other causes	2.4	(1.7, 3.2)	3.4	(1.6, 5.5)	42.6	(-34.9, 161.7)	34	(24, 47)	79	(36, 134)	132.3	(0.7, 343.3)
incidence	male	Zambia	country/territory	Liver cancer	11	(6.8, 15.7)	15.6	(7.0, 30.2)	42.5	(-35.2, 186.2)	170	(99, 249)	490	(211, 954)	188.8	(20.7, 530.8)
incidence	both	Suriname	country/territory	Liver cancer	7.9	(6.8, 9.7)	6.3	(5.0, 9.2)	-21.1	(-40.2, 22.3)	18	(15, 21)	27	(21, 39)	48.4	(13.4, 128.3)
incidence	male	High SDI	SDI quintile	Liver cancer due to hepatitis C	4.3	(4.1, 4.5)	6.2	(5.4, 7.1)	42	(24.9, 68.1)	22638	(21,578, 23,764)	54816	(48,230, 63,506)	142.1	(112.8, 186.1)
incidence	both	Kiribati	country/territory	Liver cancer due to alcohol use	1.9	(1.5, 2.5)	2.7	(2.1, 3.6)	41.8	(-2.5, 102.8)	1	(0, 1)	2	(1, 2)	157.8	(79.0, 276.0)
incidence	both	Slovenia	country/territory	Liver cancer due to alcohol use	2.3	(1.9, 3.4)	3.3	(2.3, 4.9)	41.7	(-13.2, 117.6)	52	(42, 74)	117	(80, 182)	125.5	(40.2, 253.2)
incidence	both	Puerto Rico	country/territory	Liver cancer due to hepatitis C	2.1	(1.6, 3.9)	3	(2.0, 5.1)	41.7	(-28.4, 156.9)	70	(55, 132)	155	(104, 285)	120.2	(8.9, 327.5)
incidence	male	Mongolia	country/territory	Liver cancer due to other causes	8.2	(5.3, 10.1)	11.6	(5.5, 15.3)	41.7	(-7.5, 88.9)	40	(26, 50)	89	(44, 114)	121.5	(47.7, 196.2)
incidence	both	Central African Republic	country/territory	Liver cancer due to hepatitis C	6.5	(4.7, 8.8)	9.1	(4.4, 14.7)	41.3	(-34.0, 156.8)	87	(62, 120)	198	(93, 325)	126.6	(0.6, 326.1)
incidence	both	Ethiopia	country/territory	Liver cancer	11.9	(9.0, 15.9)	9.5	(5.1, 15.5)	-20.7	(-57.3, 35.8)	2626	(1,974, 3,583)	4373	(2,295, 7,390)	66.5	(-14.8, 198.1)
incidence	both	Marshall Islands	country/territory	Liver cancer due to hepatitis C	1.9	(1.3, 2.7)	2.7	(1.6, 4.8)	41.2	(-12.9, 138.0)	0	(0, 0)	1	(1, 1)	197.1	(93.0, 360.3)
incidence	both	Greenland	country/territory	Liver cancer due to other causes	1.6	(1.1, 2.4)	2.3	(1.4, 3.7)	41	(-18.0, 147.9)	0	(0, 1)	1	(1, 1)	127.9	(30.9, 268.4)
incidence	male	Uruguay	country/territory	Liver cancer due to other causes	0.3	(0.2, 0.4)	0.4	(0.3, 0.6)	40.9	(12.7, 78.5)	4	(4, 5)	8	(6, 11)	80.6	(45.7, 129.4)
incidence	male	Georgia	country/territory	Liver cancer due to hepatitis C	2.2	(1.8, 3.1)	3.1	(2.5, 4.1)	40.6	(9.6, 89.6)	47	(38, 66)	69	(57, 91)	46.7	(13.1, 95.0)
incidence	both	El Salvador	country/territory	Liver cancer due to alcohol use	0.7	(0.5, 0.9)	0.9	(0.7, 1.2)	40.5	(5.9, 78.3)	17	(14, 23)	47	(37, 60)	179.4	(113.2, 253.7)
incidence	both	Niger	country/territory	Liver cancer	21.4	(13.7, 30.4)	17	(9.7, 26.4)	-20.6	(-54.3, 35.1)	714	(434, 1,026)	1356	(748, 2,232)	89.9	(3.2, 243.0)
incidence	male	Iceland	country/territory	Liver cancer due to other causes	0.5	(0.3, 1.0)	0.7	(0.3, 1.4)	40.4	(-41.7, 231.1)	1	(0, 1)	2	(1, 3)	150.5	(3.4, 498.4)
incidence	female	Argentina	country/territory	Liver cancer due to other causes	0.3	(0.3, 0.5)	0.5	(0.4, 0.7)	40.3	(-9.5, 117.2)	55	(42, 81)	135	(100, 233)	145.1	(59.5, 318.1)
incidence	female	Puerto Rico	country/territory	Liver cancer due to hepatitis B	1.2	(0.9, 2.4)	1.6	(1.0, 2.9)	40.2	(-34.2, 167.5)	21	(16, 44)	47	(27, 95)	121.3	(-3.7, 379.4)
incidence	male	Zambia	country/territory	Liver cancer due to hepatitis C	2.8	(1.7, 4.1)	3.9	(1.8, 7.4)	40.1	(-36.8, 171.5)	37	(22, 53)	104	(46, 202)	180.4	(23.9, 485.9)
incidence	female	Dominican Republic	country/territory	Liver cancer due to hepatitis B	1.2	(0.9, 1.6)	1.6	(1.0, 2.4)	40	(-13.8, 111.3)	21	(17, 28)	68	(43, 98)	217.5	(96.0, 367.0)
incidence	both	Puerto Rico	country/territory	Liver cancer due to other causes	1.3	(1.0, 2.4)	1.8	(1.2, 3.0)	39.9	(-27.7, 143.1)	42	(34, 80)	90	(61, 165)	112.9	(8.7, 297.7)
incidence	both	Cuba	country/territory	Liver cancer	6.5	(5.8, 7.9)	5.1	(4.4, 6.8)	-20.5	(-38.6, 8.3)	602	(537, 735)	835	(709, 1,133)	38.7	(6.3, 90.9)
incidence	female	Germany	country/territory	Liver cancer due to hepatitis C	1.2	(1.0, 1.5)	1.7	(1.2, 3.0)	39.9	(-4.7, 158.1)	875	(694, 1,105)	1673	(1,152, 3,656)	91.3	(25.4, 304.4)
incidence	both	Albania	country/territory	Liver cancer	13.5	(10.5, 19.2)	10.8	(7.4, 16.1)	-20.3	(-49.7, 24.7)	277	(217, 371)	382	(263, 575)	37.8	(-10.1, 113.3)
incidence	male	Iceland	country/territory	Liver cancer	4.7	(2.9, 7.8)	6.6	(3.6, 11.2)	39.8	(-37.4, 210.2)	6	(3, 9)	14	(7, 24)	147	(8.4, 447.9)
incidence	male	Mongolia	country/territory	Liver cancer due to hepatitis B	24	(15.1, 29.8)	33.5	(16.1, 42.9)	39.8	(-4.4, 87.8)	128	(82, 158)	309	(154, 404)	142.2	(64.9, 235.9)
incidence	male	Thailand	country/territory	Liver cancer due to hepatitis C	6.7	(5.1, 9.4)	9.4	(5.4, 15.4)	39.8	(-26.7, 125.5)	933	(710, 1,218)	3283	(1,907, 5,103)	251.9	(94.9, 444.0)
incidence	male	Uruguay	country/territory	Liver cancer due to alcohol use	1.5	(1.3, 1.8)	2.1	(1.8, 2.6)	39.7	(12.0, 76.1)	22	(19, 26)	39	(33, 49)	75.8	(41.2, 121.1)
incidence	both	Greenland	country/territory	Liver cancer due to alcohol use	2.7	(2.0, 3.9)	3.7	(2.3, 5.9)	39.5	(-18.3, 131.9)	1	(1, 1)	2	(1, 3)	151.6	(40.7, 332.8)
incidence	male	Bulgaria	country/territory	Liver cancer due to hepatitis C	1.7	(1.2, 2.3)	2.3	(1.7, 3.2)	39.4	(4.4, 80.5)	86	(63, 117)	130	(95, 178)	50.7	(14.5, 92.0)
incidence	both	Togo	country/territory	Liver cancer	23.5	(15.4, 30.6)	18.8	(11.2, 29.0)	-20.3	(-51.7, 28.3)	407	(262, 537)	624	(347, 1,018)	53.2	(-15.7, 163.8)
incidence	male	Lithuania	country/territory	Liver cancer due to hepatitis B	1.1	(0.8, 1.5)	1.5	(1.0, 2.2)	39.3	(-16.7, 128.4)	18	(13, 25)	28	(19, 42)	54	(-8.1, 158.3)
incidence	both	North Africa and Middle East	region	Liver cancer	7.9	(6.5, 9.5)	6.3	(5.5, 6.9)	-19.9	(-34.2, -2.0)	12189	(10,005, 14,307)	21210	(18,201, 23,391)	74	(44.1, 113.3)
incidence	male	Georgia	country/territory	Liver cancer due to hepatitis B	2.3	(1.8, 3.1)	3.2	(2.6, 4.0)	39.1	(7.4, 81.6)	56	(44, 74)	71	(58, 90)	27.5	(-1.8, 67.8)
incidence	male	Papua New Guinea	country/territory	Liver cancer due to hepatitis C	1.6	(0.8, 2.9)	2.2	(1.2, 3.8)	39.1	(-18.5, 151.2)	10	(4, 18)	29	(16, 49)	202.3	(68.2, 498.1)
incidence	male	Zambia	country/territory	Liver cancer due to alcohol use	4.8	(2.9, 6.9)	6.6	(3.0, 12.5)	39.1	(-36.6, 178.2)	66	(39, 96)	178	(76, 350)	170.4	(13.0, 486.3)
incidence	female	El Salvador	country/territory	Liver cancer due to alcohol use	0.4	(0.3, 0.6)	0.6	(0.4, 0.9)	39	(-15.9, 110.5)	6	(5, 9)	18	(11, 26)	189.6	(77.1, 334.1)
incidence	female	Dominican Republic	country/territory	Liver cancer due to other causes	1.2	(1.0, 1.8)	1.7	(1.1, 2.9)	39	(-16.5, 134.0)	21	(17, 28)	70	(43, 118)	239.1	(105.2, 471.2)
incidence	male	Estonia	country/territory	Liver cancer due to alcohol use	3.5	(2.8, 4.7)	4.8	(3.3, 7.9)	39	(-12.7, 142.9)	24	(19, 30)	39	(27, 64)	64	(5.2, 178.4)
incidence	both	Greenland	country/territory	Liver cancer due to hepatitis B	0.7	(0.5, 0.9)	0.9	(0.6, 1.4)	38.7	(-14.5, 119.7)	0	(0, 0)	0	(0, 1)	104	(9.2, 241.2)
incidence	both	Middle SDI	SDI quintile	Liver cancer	19.4	(16.0, 23.0)	15.6	(13.2, 18.8)	-19.7	(-36.9, 1.5)	183004	(148,841, 218,357)	282749	(239,644, 343,147)	54.5	(20.2, 98.7)
incidence	female	Norway	country/territory	Liver cancer due to hepatitis B	0.4	(0.3, 0.6)	0.5	(0.3, 1.0)	38.4	(-17.2, 145.2)	11	(7, 17)	21	(12, 44)	87.2	(10.2, 292.1)
incidence	female	Kiribati	country/territory	Liver cancer	9.7	(6.5, 14.2)	13.4	(7.6, 21.7)	38.3	(-29.1, 168.9)	2	(1, 2)	4	(2, 7)	145.1	(27.3, 349.4)
incidence	male	Argentina	country/territory	Liver cancer due to hepatitis C	0.9	(0.8, 1.2)	1.3	(1.1, 1.8)	38.3	(9.6, 91.1)	117	(96, 144)	246	(205, 327)	111.4	(69.4, 187.8)
incidence	female	Honduras	country/territory	Liver cancer due to hepatitis B	0.3	(0.2, 0.5)	0.4	(0.2, 0.7)	38.2	(-12.5, 112.0)	4	(2, 6)	11	(6, 19)	196	(88.5, 343.6)
incidence	female	Kiribati	country/territory	Liver cancer due to other causes	3.5	(2.4, 5.4)	4.9	(2.8, 8.4)	38.2	(-29.5, 178.2)	1	(0, 1)	2	(1, 2)	143.4	(26.7, 348.2)
incidence	male	Iceland	country/territory	Liver cancer due to hepatitis C	1.8	(1.0, 3.1)	2.5	(1.2, 4.6)	38.2	(-44.8, 229.9)	2	(1, 4)	5	(3, 10)	147.2	(-2.2, 495.7)
incidence	male	Bulgaria	country/territory	Liver cancer due to hepatitis B	1.8	(1.2, 2.6)	2.4	(1.7, 3.5)	38.1	(-8.0, 109.6)	89	(62, 128)	122	(88, 173)	37.2	(-6.0, 99.9)
incidence	both	South Africa	country/territory	Liver cancer	8.5	(6.7, 10.6)	6.9	(5.8, 8.6)	-19.3	(-38.7, 10.3)	1666	(1,333, 2,048)	2503	(2,104, 3,126)	50.3	(15.7, 103.8)
incidence	male	Botswana	country/territory	Liver cancer due to alcohol use	5.5	(2.1, 12.5)	7.6	(2.6, 19.2)	38	(-57.8, 351.8)	11	(4, 28)	39	(12, 116)	252.9	(-12.1, 1,296.1)
incidence	male	Southern Latin America	region	Liver cancer due to other causes	0.4	(0.3, 0.5)	0.5	(0.4, 0.7)	38	(16.1, 77.2)	68	(56, 81)	155	(128, 196)	128.3	(94.0, 186.7)
incidence	male	Uruguay	country/territory	Liver cancer	3	(2.6, 3.5)	4.1	(3.5, 5.1)	37.8	(10.5, 74.5)	44	(39, 52)	77	(65, 96)	74.4	(40.3, 122.2)
incidence	male	Georgia	country/territory	Liver cancer due to other causes	0.8	(0.6, 1.1)	1.1	(0.9, 1.4)	37.7	(7.3, 84.2)	17	(14, 24)	24	(19, 31)	36.3	(5.8, 84.2)
incidence	male	Nicaragua	country/territory	Liver cancer due to hepatitis C	2.7	(2.0, 4.8)	3.7	(2.8, 5.3)	37.7	(-5.2, 80.6)	17	(13, 30)	58	(44, 83)	246.6	(143.6, 358.7)
incidence	female	Estonia	country/territory	Liver cancer due to hepatitis C	0.9	(0.6, 1.5)	1.2	(0.6, 2.2)	37.6	(-42.6, 198.5)	11	(8, 19)	20	(10, 43)	87	(-28.5, 376.8)
incidence	female	Kiribati	country/territory	Liver cancer due to alcohol use	0.9	(0.6, 1.4)	1.3	(0.7, 2.0)	37.5	(-30.2, 166.3)	0	(0, 0)	0	(0, 1)	150.2	(32.2, 364.4)
incidence	male	Germany	country/territory	Liver cancer	7.6	(6.5, 8.9)	10.4	(8.3, 13.5)	37.5	(5.4, 82.6)	3287	(2,834, 3,845)	7616	(6,065, 10,096)	131.7	(76.0, 211.7)
incidence	male	Italy	country/territory	Liver cancer	15.5	(14.3, 17.0)	21.3	(15.4, 30.7)	37.5	(-1.2, 102.3)	5281	(4,863, 5,771)	11138	(8,146, 17,150)	110.9	(53.0, 226.8)
incidence	male	Ukraine	country/territory	Liver cancer	5	(3.3, 7.8)	6.8	(5.1, 10.0)	37.4	(-20.7, 139.3)	1101	(769, 1,626)	1851	(1,365, 2,658)	68.2	(2.6, 181.6)
incidence	female	Iceland	country/territory	Liver cancer due to alcohol use	0.3	(0.2, 0.6)	0.5	(0.2, 0.8)	37.2	(-43.5, 220.8)	0	(0, 1)	1	(0, 2)	125.4	(-13.2, 464.3)
incidence	both	Cambodia	country/territory	Liver cancer	9.7	(6.7, 13.1)	7.8	(5.7, 10.2)	-19	(-43.6, 20.9)	360	(242, 494)	655	(481, 826)	81.8	(28.8, 172.8)
incidence	male	Thailand	country/territory	Liver cancer due to hepatitis B	11.6	(9.3, 14.7)	15.8	(9.3, 22.8)	36.7	(-17.1, 98.7)	2054	(1,627, 2,603)	6093	(3,603, 8,786)	196.6	(89.9, 328.5)
incidence	female	Japan	country/territory	Liver cancer due to hepatitis C	7	(6.8, 7.3)	9.6	(6.8, 14.4)	35.9	(-4.3, 102.6)	6041	(5,802, 6,271)	17401	(12,243, 27,884)	188.1	(100.6, 360.4)
incidence	female	Italy	country/territory	Liver cancer due to hepatitis B	0.5	(0.4, 0.6)	0.7	(0.4, 1.2)	35.9	(-18.8, 139.9)	221	(183, 265)	507	(282, 1,064)	129.7	(25.3, 384.9)
incidence	both	Nicaragua	country/territory	Liver cancer due to hepatitis C	3	(2.4, 4.3)	4	(3.2, 5.7)	35.7	(1.9, 94.9)	42	(34, 60)	142	(113, 199)	237.5	(159.4, 372.4)
incidence	female	Pakistan	country/territory	Liver cancer due to hepatitis C	2.2	(1.4, 3.2)	3	(1.9, 4.5)	35.7	(-21.8, 138.2)	516	(279, 774)	1507	(874, 2,321)	191.9	(71.8, 409.3)
incidence	male	Northern Mariana Islands	country/territory	Liver cancer due to hepatitis C	1.3	(1.0, 1.9)	1.8	(1.3, 2.8)	35.7	(-14.1, 117.3)	0	(0, 0)	0	(0, 0)	275.7	(144.2, 459.1)
incidence	female	Puerto Rico	country/territory	Liver cancer	5.6	(4.5, 13.0)	7.6	(4.5, 15.3)	35.6	(-48.1, 198.0)	102	(81, 245)	229	(136, 524)	124.4	(-19.1, 448.3)
incidence	both	Marshall Islands	country/territory	Liver cancer due to other causes	2.8	(2.0, 4.0)	3.8	(2.2, 6.7)	35.4	(-14.8, 126.3)	0	(0, 1)	1	(1, 2)	173.9	(80.0, 321.0)
incidence	both	Myanmar	country/territory	Liver cancer	15.5	(8.5, 24.1)	12.6	(7.5, 19.5)	-18.8	(-52.8, 46.1)	3350	(1,788, 5,268)	4693	(2,704, 7,359)	40.1	(-20.0, 152.7)
incidence	female	Swaziland	country/territory	Liver cancer due to hepatitis B	1.7	(0.8, 2.9)	2.3	(0.7, 5.7)	35.1	(-55.6, 250.7)	3	(2, 6)	8	(2, 21)	135.4	(-25.8, 546.7)
incidence	both	Sierra Leone	country/territory	Liver cancer due to alcohol use	6	(3.3, 9.8)	8.1	(5.0, 12.6)	35	(-27.8, 172.9)	102	(53, 175)	194	(114, 312)	89.9	(-5.4, 305.1)
incidence	both	Southern Latin America	region	Liver cancer due to other causes	0.4	(0.3, 0.5)	0.6	(0.5, 0.7)	34.9	(8.6, 68.2)	170	(141, 209)	405	(334, 521)	138.8	(93.9, 206.4)
incidence	male	Lithuania	country/territory	Liver cancer due to hepatitis C	1.1	(0.9, 1.7)	1.5	(1.0, 2.5)	34.8	(-26.5, 132.3)	17	(13, 26)	28	(18, 47)	63.3	(-10.2, 182.6)
incidence	both	Portugal	country/territory	Liver cancer due to other causes	0.5	(0.3, 0.8)	0.6	(0.4, 1.0)	34.7	(-20.3, 127.5)	58	(39, 96)	119	(74, 200)	106	(16.5, 278.8)
incidence	male	Uruguay	country/territory	Liver cancer due to hepatitis C	0.9	(0.7, 1.1)	1.2	(1.0, 1.5)	34.7	(6.8, 72.5)	13	(11, 16)	22	(18, 29)	72.8	(38.3, 124.2)
incidence	both	American Samoa	country/territory	Liver cancer due to hepatitis B	3	(2.3, 3.8)	4	(3.1, 5.2)	34.6	(-3.2, 91.3)	1	(1, 1)	2	(1, 3)	172.8	(93.2, 290.5)
incidence	female	Ecuador	country/territory	Liver cancer due to alcohol use	0.9	(0.6, 1.2)	1.1	(0.7, 1.8)	34.5	(-10.0, 104.9)	21	(15, 29)	70	(40, 108)	236.9	(128.5, 409.1)
incidence	male	Iceland	country/territory	Liver cancer due to hepatitis B	1	(0.6, 1.9)	1.4	(0.7, 2.4)	34.4	(-34.7, 172.1)	1	(1, 2)	3	(1, 5)	133.2	(11.4, 382.0)
incidence	male	Nicaragua	country/territory	Liver cancer	6.1	(5.0, 10.6)	8.2	(6.7, 11.5)	34.3	(-6.1, 74.9)	45	(37, 72)	138	(112, 183)	204.9	(124.3, 301.6)
incidence	male	American Samoa	country/territory	Liver cancer due to hepatitis C	1.6	(1.2, 2.3)	2.2	(1.6, 3.3)	34.3	(-10.9, 105.9)	0	(0, 0)	0	(0, 0)	114.5	(42.7, 216.5)
incidence	both	Vietnam	country/territory	Liver cancer	18.8	(14.3, 28.3)	15.3	(10.0, 24.0)	-18.6	(-48.4, 26.5)	7841	(5,940, 11,411)	12847	(8,279, 19,915)	63.8	(2.5, 158.6)
incidence	male	Uruguay	country/territory	Liver cancer due to hepatitis B	0.3	(0.2, 0.4)	0.4	(0.3, 0.5)	34.2	(7.6, 67.2)	4	(4, 5)	7	(6, 9)	65	(32.7, 105.7)
incidence	both	Timor-Leste	country/territory	Liver cancer	9.6	(6.2, 14.1)	7.9	(4.7, 11.2)	-18.5	(-44.6, 19.4)	23	(14, 35)	47	(28, 67)	103.8	(36.7, 214.9)
incidence	female	Japan	country/territory	Liver cancer	9.7	(9.3, 10.0)	13	(9.2, 19.1)	34	(-5.0, 96.2)	8268	(7,960, 8,569)	23019	(16,218, 36,730)	178.4	(94.5, 338.1)
incidence	female	Taiwan	country/territory	Liver cancer due to alcohol use	1.7	(1.2, 2.6)	2.2	(1.1, 3.7)	34	(-47.1, 141.4)	109	(82, 164)	352	(170, 580)	222.3	(33.1, 477.9)
incidence	male	Austria	country/territory	Liver cancer due to other causes	0.5	(0.3, 0.6)	0.6	(0.4, 0.9)	33.9	(2.9, 86.1)	18	(13, 25)	40	(27, 59)	116.8	(63.7, 212.1)
incidence	both	Portugal	country/territory	Liver cancer due to hepatitis C	1.8	(1.2, 3.1)	2.4	(1.6, 3.8)	33.8	(-26.1, 138.4)	225	(157, 397)	468	(314, 795)	108.1	(9.4, 296.1)
incidence	male	Luxembourg	country/territory	Liver cancer	7.5	(5.8, 12.9)	10	(6.7, 17.6)	33.6	(-33.7, 152.1)	15	(12, 24)	35	(23, 63)	135	(22.7, 344.1)
incidence	male	Northern Mariana Islands	country/territory	Liver cancer	7.4	(5.7, 10.2)	9.9	(7.2, 14.1)	33.6	(-12.5, 102.1)	1	(0, 1)	2	(2, 3)	292.7	(138.4, 511.1)
incidence	both	Tunisia	country/territory	Liver cancer	6.7	(3.6, 8.9)	5.5	(2.9, 7.9)	-18.4	(-39.9, 15.1)	291	(156, 366)	520	(276, 731)	79	(35.1, 149.0)
incidence	female	Nicaragua	country/territory	Liver cancer due to hepatitis C	3.2	(2.5, 4.7)	4.2	(3.1, 7.0)	33.5	(-11.6, 125.9)	25	(20, 36)	84	(63, 136)	231.5	(129.9, 444.1)
incidence	female	High-income Asia Pacific	region	Liver cancer due to other causes	0.9	(0.8, 1.0)	1.2	(0.9, 1.6)	33.4	(-0.8, 86.2)	887	(783, 1,015)	2550	(1,865, 3,774)	187.4	(106.8, 327.5)
incidence	both	Papua New Guinea	country/territory	Liver cancer due to hepatitis C	1.9	(1.0, 3.0)	2.5	(1.5, 3.9)	33.3	(-18.6, 123.2)	24	(13, 38)	70	(40, 110)	197	(83.3, 418.4)
incidence	female	Greenland	country/territory	Liver cancer due to hepatitis C	2.2	(0.9, 4.2)	2.9	(0.8, 6.2)	33.2	(-48.8, 189.9)	0	(0, 0)	1	(0, 1)	106.4	(-17.0, 335.2)
incidence	both	Austria	country/territory	Liver cancer due to hepatitis B	1.1	(0.7, 1.6)	1.4	(0.9, 2.2)	33.1	(4.3, 76.4)	103	(68, 149)	198	(124, 304)	92.4	(51.0, 165.9)
incidence	both	Bulgaria	country/territory	Liver cancer due to other causes	0.6	(0.5, 0.9)	0.8	(0.7, 1.3)	33.1	(-5.6, 102.0)	68	(57, 97)	104	(83, 169)	53.8	(10.8, 148.7)
incidence	male	Greenland	country/territory	Liver cancer due to alcohol use	4.6	(3.4, 7.3)	6.1	(3.8, 10.3)	33	(-29.5, 136.0)	1	(0, 1)	2	(1, 3)	164.4	(46.8, 380.3)
incidence	male	Israel	country/territory	Liver cancer due to other causes	0.6	(0.5, 0.9)	0.9	(0.6, 1.3)	33	(-3.4, 89.4)	12	(8, 16)	34	(23, 53)	190.5	(113.3, 316.4)
incidence	male	Nicaragua	country/territory	Liver cancer due to other causes	1.2	(0.9, 2.0)	1.6	(1.3, 2.3)	32.9	(-5.4, 74.4)	11	(9, 15)	29	(23, 39)	163.8	(95.9, 258.6)
incidence	both	The Gambia	country/territory	Liver cancer	59.9	(35.6, 100.9)	48.9	(32.2, 74.6)	-18.3	(-56.0, 60.3)	235	(133, 413)	435	(273, 711)	85.2	(-11.4, 293.2)
incidence	both	Kuwait	country/territory	Liver cancer due to alcohol use	0.6	(0.4, 0.9)	0.8	(0.5, 1.3)	32.8	(2.4, 75.0)	3	(2, 5)	10	(6, 16)	187.6	(108.1, 299.7)
incidence	both	High SDI	SDI quintile	Liver cancer due to alcohol use	2.6	(2.4, 2.8)	3.4	(3.1, 3.8)	32.7	(22.7, 44.1)	32337	(30,347, 34,410)	67726	(61,748, 74,279)	109.4	(93.6, 128.0)
incidence	female	Pakistan	country/territory	Liver cancer	4	(2.4, 5.8)	5.3	(3.3, 8.0)	32.7	(-21.5, 130.4)	983	(513, 1,463)	2786	(1,621, 4,300)	183.4	(69.9, 394.7)
incidence	male	Dominican Republic	country/territory	Liver cancer	5.8	(5.0, 7.5)	7.8	(6.0, 9.6)	32.7	(-3.7, 72.3)	102	(87, 126)	288	(225, 355)	183	(113.7, 265.7)
incidence	male	Eastern Europe	region	Liver cancer due to alcohol use	3.6	(3.1, 4.1)	4.7	(4.0, 5.9)	32.6	(5.8, 76.9)	3132	(2,660, 3,644)	5640	(4,701, 7,403)	80.1	(42.2, 145.2)
incidence	female	Sierra Leone	country/territory	Liver cancer due to hepatitis B	3.6	(1.8, 6.3)	4.7	(2.1, 9.1)	32.6	(-46.2, 209.7)	38	(19, 71)	81	(33, 159)	111.3	(-23.7, 431.8)
incidence	male	Brazil	country/territory	Liver cancer due to alcohol use	2	(1.7, 2.4)	2.6	(2.1, 3.2)	32.6	(12.6, 59.6)	607	(528, 712)	2032	(1,691, 2,480)	234.8	(182.4, 301.4)
incidence	male	Southeast Asia	region	Liver cancer	15.3	(13.0, 20.0)	20.2	(16.0, 25.4)	32.3	(-6.7, 77.8)	17385	(14,677, 20,913)	45622	(35,444, 55,980)	162.4	(95.1, 241.8)
incidence	both	Luxembourg	country/territory	Liver cancer due to hepatitis B	1	(0.6, 1.6)	1.3	(0.7, 2.1)	32.3	(-16.3, 114.3)	5	(3, 8)	10	(6, 17)	114.4	(29.6, 266.6)
incidence	female	Southern Latin America	region	Liver cancer due to other causes	0.4	(0.3, 0.6)	0.6	(0.5, 0.8)	32.3	(-2.9, 83.4)	102	(81, 134)	250	(194, 357)	145.8	(77.8, 255.2)
incidence	both	Equatorial Guinea	country/territory	Liver cancer due to alcohol use	6.2	(2.2, 11.5)	8.2	(3.6, 21.1)	32	(-51.6, 366.1)	11	(4, 22)	31	(13, 88)	172.4	(-10.2, 964.1)
incidence	male	Tropical Latin America	region	Liver cancer due to alcohol use	1.9	(1.7, 2.3)	2.6	(2.1, 3.2)	31.9	(12.2, 58.2)	620	(539, 727)	2062	(1,714, 2,508)	232.5	(181.2, 297.7)
incidence	male	Thailand	country/territory	Liver cancer due to other causes	3.7	(2.8, 5.2)	4.8	(2.8, 7.4)	31.9	(-26.4, 106.8)	568	(433, 766)	1739	(1,028, 2,571)	206.3	(86.1, 366.4)
incidence	both	Greece	country/territory	Liver cancer due to other causes	0.9	(0.5, 1.6)	1.2	(0.6, 2.2)	31.8	(-36.9, 177.3)	123	(73, 226)	294	(150, 618)	139.2	(7.4, 454.6)
incidence	both	Iceland	country/territory	Liver cancer due to other causes	0.4	(0.3, 0.7)	0.6	(0.3, 1.0)	31.8	(-31.1, 142.8)	1	(1, 2)	3	(1, 5)	128.2	(12.1, 347.8)
incidence	female	Kiribati	country/territory	Liver cancer due to hepatitis B	2.9	(2.0, 4.0)	3.8	(2.1, 6.1)	31.8	(-30.1, 142.9)	1	(0, 1)	1	(1, 2)	135.5	(23.8, 325.3)
incidence	male	High SDI	SDI quintile	Liver cancer	13.3	(12.8, 14.0)	17.6	(16.1, 19.4)	31.8	(19.8, 48.8)	70945	(68,259, 74,271)	154797	(141,967, 171,333)	118.2	(98.1, 147.4)
incidence	male	Malta	country/territory	Liver cancer due to hepatitis B	0.9	(0.5, 1.4)	1.2	(0.7, 1.9)	31.8	(-21.0, 124.9)	1	(1, 2)	3	(2, 6)	139.6	(44.6, 316.7)
incidence	female	Singapore	country/territory	Liver cancer due to alcohol use	0.5	(0.3, 0.8)	0.6	(0.3, 1.1)	31.7	(-41.6, 153.8)	4	(3, 7)	15	(8, 31)	251.9	(62.1, 619.4)
incidence	male	Georgia	country/territory	Liver cancer	7.3	(6.0, 10.0)	9.6	(8.0, 12.1)	31.6	(2.3, 73.8)	165	(135, 225)	214	(177, 270)	29.2	(0.5, 70.5)
incidence	male	Greece	country/territory	Liver cancer due to hepatitis C	2.6	(1.8, 5.7)	3.5	(2.0, 8.0)	31.5	(-44.3, 232.9)	163	(111, 344)	373	(208, 970)	129.1	(-7.7, 535.4)
incidence	both	Uruguay	country/territory	Liver cancer due to other causes	0.3	(0.2, 0.3)	0.3	(0.3, 0.5)	31.4	(1.0, 78.3)	9	(7, 11)	16	(13, 24)	88.2	(43.9, 176.1)
incidence	both	Dominican Republic	country/territory	Liver cancer due to other causes	1.1	(0.9, 1.4)	1.4	(1.1, 2.1)	31.4	(-4.8, 88.6)	37	(32, 46)	112	(82, 160)	198.8	(120.6, 328.2)
incidence	female	Kazakhstan	country/territory	Liver cancer due to other causes	0.6	(0.5, 0.8)	0.8	(0.6, 1.1)	31.3	(-4.2, 97.3)	43	(34, 57)	66	(51, 91)	52.7	(12.7, 119.3)
incidence	male	Slovakia	country/territory	Liver cancer due to other causes	0.5	(0.4, 0.6)	0.6	(0.4, 1.0)	31.3	(-13.7, 131.5)	10	(9, 13)	18	(13, 30)	75.8	(15.7, 196.3)
incidence	male	Nicaragua	country/territory	Liver cancer due to alcohol use	1.4	(1.1, 2.6)	1.9	(1.4, 2.7)	31.3	(-9.0, 70.7)	9	(7, 17)	30	(23, 43)	214.9	(116.8, 317.7)
incidence	both	Saint Vincent and the Grenadines	country/territory	Liver cancer	6.6	(5.8, 8.0)	5.4	(4.7, 6.8)	-18	(-34.6, 5.4)	4	(4, 5)	5	(4, 6)	15.4	(-7.0, 46.1)
incidence	male	Switzerland	country/territory	Liver cancer due to hepatitis B	1.5	(0.9, 2.2)	1.9	(1.1, 3.1)	31.2	(-3.4, 104.1)	56	(35, 85)	114	(67, 190)	104.1	(49.2, 231.0)
incidence	female	Swaziland	country/territory	Liver cancer due to other causes	1.2	(0.5, 1.9)	1.5	(0.5, 3.5)	31.1	(-52.2, 207.2)	2	(1, 3)	5	(2, 11)	138.4	(-19.6, 504.1)
incidence	both	Uruguay	country/territory	Liver cancer due to alcohol use	0.8	(0.7, 0.9)	1	(0.9, 1.2)	31	(8.4, 59.4)	28	(24, 32)	47	(41, 58)	71.1	(41.4, 113.7)
incidence	female	Honduras	country/territory	Liver cancer due to other causes	1	(0.7, 1.4)	1.3	(0.8, 1.9)	31	(-19.6, 107.1)	11	(8, 16)	31	(20, 46)	170.7	(72.9, 312.4)
incidence	both	Nicaragua	country/territory	Liver cancer due to other causes	1.4	(1.1, 1.9)	1.8	(1.4, 2.5)	30.9	(-0.2, 87.2)	26	(21, 32)	70	(56, 93)	174.1	(118.0, 274.3)
incidence	female	Singapore	country/territory	Liver cancer due to other causes	1.2	(0.9, 2.4)	1.6	(0.9, 3.3)	30.9	(-44.1, 184.5)	12	(9, 22)	43	(25, 104)	267.5	(69.8, 816.3)
incidence	both	Taiwan	country/territory	Liver cancer due to hepatitis C	6.5	(5.1, 9.3)	8.5	(5.6, 11.9)	30.8	(-28.2, 95.1)	925	(736, 1,247)	2631	(1,739, 3,748)	184.4	(68.5, 325.4)
incidence	both	Iceland	country/territory	Liver cancer due to hepatitis C	1.6	(1.0, 2.4)	2.1	(1.1, 3.3)	30.7	(-34.3, 157.1)	4	(3, 7)	10	(5, 16)	126.3	(5.6, 357.5)
incidence	both	Nicaragua	country/territory	Liver cancer due to alcohol use	1	(0.8, 1.5)	1.3	(1.0, 1.7)	30.7	(-2.6, 66.9)	15	(12, 22)	45	(36, 59)	210.1	(133.3, 292.0)
incidence	both	Laos	country/territory	Liver cancer	11.2	(6.8, 16.5)	9.2	(6.3, 12.3)	-17.9	(-47.8, 36.4)	213	(128, 314)	306	(210, 403)	43.7	(-8.0, 141.7)
incidence	female	Oceania	region	Liver cancer due to hepatitis C	1.9	(1.1, 2.9)	2.4	(1.5, 3.7)	30.5	(-16.1, 110.8)	21	(11, 34)	63	(38, 94)	197.6	(90.5, 369.6)
incidence	both	Oceania	region	Liver cancer due to hepatitis C	1.8	(1.3, 2.5)	2.3	(1.7, 3.3)	30.5	(-6.9, 84.6)	39	(26, 57)	114	(79, 161)	189.8	(105.6, 318.5)
incidence	female	Nicaragua	country/territory	Liver cancer	5.8	(4.7, 8.4)	7.6	(5.6, 12.3)	30.4	(-11.8, 111.7)	50	(41, 69)	154	(115, 243)	206.4	(120.3, 385.1)
incidence	male	Nicaragua	country/territory	Liver cancer due to hepatitis B	0.8	(0.5, 1.3)	1	(0.7, 1.5)	30.4	(-6.9, 74.4)	8	(5, 12)	21	(14, 30)	163.2	(89.7, 262.4)
incidence	male	Northern Mariana Islands	country/territory	Liver cancer due to hepatitis B	2.8	(2.1, 3.8)	3.6	(2.6, 4.9)	30.4	(-13.4, 92.2)	0	(0, 0)	1	(1, 2)	299.6	(133.2, 545.0)
incidence	male	Papua New Guinea	country/territory	Liver cancer due to other causes	2	(1.0, 3.7)	2.6	(1.5, 4.5)	30.4	(-25.3, 145.0)	16	(7, 30)	44	(23, 76)	175.7	(53.1, 474.3)
incidence	female	Eastern Europe	region	Liver cancer	3.2	(2.5, 4.5)	4.2	(3.1, 6.4)	30.1	(-16.5, 113.4)	5138	(3,936, 7,454)	8355	(6,071, 13,805)	62.6	(0.5, 184.5)
incidence	both	Kuwait	country/territory	Liver cancer due to hepatitis B	1.3	(1.0, 1.8)	1.8	(1.2, 2.5)	30	(0.6, 70.0)	10	(7, 14)	28	(19, 37)	172.5	(97.0, 283.4)
incidence	both	Japan	country/territory	Liver cancer due to other causes	1	(0.9, 1.1)	1.3	(1.1, 1.7)	29.9	(7.3, 65.3)	1564	(1,415, 1,706)	3950	(3,190, 5,230)	152.5	(104.4, 238.8)
incidence	female	Pakistan	country/territory	Liver cancer due to other causes	1.1	(0.6, 1.6)	1.4	(0.9, 2.2)	29.9	(-23.0, 124.9)	280	(148, 415)	774	(450, 1,207)	176	(65.4, 381.3)
incidence	both	Georgia	country/territory	Liver cancer due to hepatitis B	1.5	(1.2, 1.8)	1.9	(1.6, 2.3)	29.8	(6.6, 62.6)	85	(70, 104)	100	(82, 121)	17.5	(-4.1, 48.7)
incidence	female	Luxembourg	country/territory	Liver cancer due to hepatitis C	1.9	(1.1, 4.0)	2.5	(1.2, 5.1)	29.7	(-52.8, 229.2)	6	(3, 13)	12	(6, 28)	103.2	(-32.7, 517.0)
incidence	female	Kazakhstan	country/territory	Liver cancer due to hepatitis C	1.7	(1.4, 2.4)	2.3	(1.7, 3.3)	29.7	(-7.8, 94.1)	125	(99, 168)	191	(149, 269)	53.5	(11.4, 129.4)
incidence	both	Iceland	country/territory	Liver cancer due to hepatitis B	0.7	(0.4, 1.2)	0.9	(0.5, 1.5)	29.5	(-25.3, 117.3)	2	(1, 3)	4	(2, 7)	119.1	(20.0, 278.8)
incidence	female	Papua New Guinea	country/territory	Liver cancer due to hepatitis C	2	(0.9, 3.5)	2.6	(1.4, 4.6)	29.5	(-27.7, 146.2)	14	(6, 25)	41	(21, 67)	193.4	(66.9, 424.5)
incidence	female	Swaziland	country/territory	Liver cancer	6.2	(3.0, 10.3)	8	(2.8, 17.8)	29.5	(-53.9, 197.3)	11	(5, 17)	25	(8, 59)	136.3	(-19.4, 498.7)
incidence	male	Southern Latin America	region	Liver cancer due to hepatitis C	1.1	(1.0, 1.3)	1.5	(1.3, 1.8)	29.5	(8.7, 66.0)	199	(174, 231)	433	(377, 531)	117	(83.4, 173.3)
incidence	both	Malta	country/territory	Liver cancer due to alcohol use	0.6	(0.4, 1.0)	0.8	(0.5, 1.3)	29.3	(-23.0, 119.1)	2	(1, 3)	6	(4, 9)	156.8	(52.8, 342.3)
incidence	male	Oceania	region	Liver cancer due to hepatitis C	1.7	(1.2, 2.6)	2.2	(1.6, 3.3)	29.3	(-5.4, 80.8)	18	(12, 28)	51	(35, 76)	180.8	(94.6, 315.0)
incidence	male	Malta	country/territory	Liver cancer due to alcohol use	1	(0.7, 1.7)	1.3	(0.9, 2.2)	29.2	(-28.9, 140.2)	2	(1, 3)	4	(3, 7)	168.3	(48.9, 391.2)
incidence	male	Uganda	country/territory	Liver cancer due to hepatitis B	2.3	(1.3, 3.6)	3	(1.3, 6.1)	29.2	(-47.2, 190.0)	103	(53, 162)	311	(126, 624)	201.1	(13.6, 611.8)
incidence	female	Japan	country/territory	Liver cancer due to hepatitis B	0.8	(0.7, 0.8)	1	(0.7, 1.4)	29	(-4.0, 76.3)	638	(597, 681)	1506	(1,074, 2,312)	136.2	(68.5, 255.9)
incidence	female	Nicaragua	country/territory	Liver cancer due to other causes	1.5	(1.2, 2.2)	2	(1.4, 3.1)	28.8	(-12.4, 111.6)	14	(11, 20)	41	(30, 64)	182.1	(106.1, 360.0)
incidence	both	Samoa	country/territory	Liver cancer due to hepatitis C	1	(0.7, 1.9)	1.3	(0.8, 3.0)	28.7	(-26.1, 107.7)	1	(1, 1)	2	(1, 3)	116.2	(30.5, 240.8)
incidence	male	Denmark	country/territory	Liver cancer due to hepatitis B	1	(0.6, 1.5)	1.3	(0.8, 2.1)	28.7	(-8.7, 93.2)	30	(20, 47)	52	(31, 88)	72.3	(22.4, 157.9)
incidence	male	North Korea	country/territory	Liver cancer due to hepatitis C	5	(3.1, 7.5)	6.4	(4.2, 10.1)	28.7	(-22.0, 103.5)	241	(142, 379)	669	(421, 1,066)	177.1	(59.9, 359.4)
incidence	female	Luxembourg	country/territory	Liver cancer due to other causes	0.5	(0.2, 0.9)	0.6	(0.3, 1.2)	28.6	(-51.0, 209.1)	1	(1, 3)	3	(1, 7)	106.4	(-29.7, 491.9)
incidence	female	Netherlands	country/territory	Liver cancer due to alcohol use	0.4	(0.2, 0.6)	0.4	(0.3, 0.8)	28.4	(-24.1, 130.5)	37	(26, 68)	68	(47, 140)	85.7	(6.5, 276.1)
incidence	male	Dominican Republic	country/territory	Liver cancer due to hepatitis C	1.4	(1.1, 1.9)	1.8	(1.3, 2.4)	28.4	(-10.5, 72.5)	21	(17, 28)	64	(47, 84)	198.9	(112.3, 300.8)
incidence	both	Pakistan	country/territory	Liver cancer due to hepatitis C	2.3	(1.7, 2.9)	3	(2.3, 3.9)	28.3	(-8.0, 83.1)	1183	(824, 1,491)	3050	(2,305, 4,015)	157.7	(86.5, 268.4)
incidence	female	Sierra Leone	country/territory	Liver cancer due to hepatitis C	2.3	(1.3, 4.0)	3	(1.3, 5.6)	28.3	(-42.6, 182.4)	18	(9, 31)	34	(15, 65)	91.7	(-20.2, 345.6)
incidence	both	Lesotho	country/territory	Liver cancer due to other causes	1.2	(0.7, 1.7)	1.5	(0.8, 2.6)	28.2	(-34.4, 134.8)	9	(5, 13)	16	(8, 28)	78.2	(-11.7, 227.8)
incidence	male	Papua New Guinea	country/territory	Liver cancer	9.4	(4.5, 17.4)	12.1	(6.8, 20.2)	28.2	(-26.6, 141.3)	76	(34, 146)	208	(110, 363)	174.5	(52.1, 473.1)
incidence	both	Dominican Republic	country/territory	Liver cancer due to hepatitis B	1.5	(1.2, 1.9)	1.9	(1.4, 2.5)	28.1	(-0.2, 61.7)	57	(47, 71)	155	(119, 196)	171.4	(111.9, 242.3)
incidence	female	Austria	country/territory	Liver cancer due to alcohol use	1.5	(1.2, 1.8)	1.9	(1.1, 3.1)	28.1	(-21.7, 113.5)	93	(74, 117)	157	(94, 282)	68.3	(1.2, 201.2)
incidence	female	Greenland	country/territory	Liver cancer due to other causes	1.5	(0.7, 2.8)	2	(0.7, 4.2)	28	(-46.5, 171.1)	0	(0, 0)	0	(0, 1)	91.1	(-20.1, 289.0)
incidence	male	Malta	country/territory	Liver cancer due to other causes	0.4	(0.3, 0.7)	0.6	(0.4, 1.0)	28	(-30.4, 139.3)	1	(0, 1)	2	(1, 3)	149.2	(37.1, 374.0)
incidence	both	Zambia	country/territory	Liver cancer due to hepatitis B	1.9	(1.3, 2.6)	2.4	(1.3, 4.4)	27.9	(-33.4, 143.1)	79	(52, 110)	205	(108, 371)	158.5	(27.4, 413.6)
incidence	female	Swaziland	country/territory	Liver cancer due to hepatitis C	2	(1.0, 3.6)	2.6	(0.9, 5.7)	27.9	(-52.3, 189.1)	3	(1, 5)	7	(2, 16)	141.4	(-13.2, 472.5)
incidence	both	Belgium	country/territory	Liver cancer due to hepatitis C	1	(0.8, 1.9)	1.3	(0.9, 2.0)	27.8	(-26.7, 121.9)	143	(110, 295)	256	(190, 483)	79	(-1.5, 252.3)
incidence	both	Slovakia	country/territory	Liver cancer due to other causes	0.5	(0.4, 0.7)	0.6	(0.4, 1.0)	27.8	(-25.7, 123.0)	25	(20, 36)	45	(30, 78)	82.3	(6.8, 223.1)
incidence	both	Georgia	country/territory	Liver cancer due to hepatitis C	1.9	(1.6, 2.4)	2.4	(1.9, 3.1)	27.8	(0.2, 73.6)	105	(87, 132)	137	(109, 181)	30.7	(2.4, 81.9)
incidence	female	Slovenia	country/territory	Liver cancer due to hepatitis C	1	(0.6, 2.2)	1.3	(0.7, 2.7)	27.8	(-56.4, 226.8)	14	(9, 31)	29	(16, 71)	111.4	(-29.8, 551.2)
incidence	female	Puerto Rico	country/territory	Liver cancer due to hepatitis C	2.1	(1.6, 5.3)	2.7	(1.6, 6.0)	27.8	(-54.6, 206.0)	39	(29, 101)	85	(49, 216)	118.3	(-26.3, 504.7)
incidence	female	Pakistan	country/territory	Liver cancer due to hepatitis B	0.5	(0.2, 0.8)	0.7	(0.3, 1.1)	27.8	(-23.6, 124.7)	147	(65, 245)	400	(203, 663)	172.7	(59.4, 381.2)
incidence	male	American Samoa	country/territory	Liver cancer due to other causes	2.2	(1.7, 3.1)	2.9	(2.0, 4.2)	27.8	(-15.1, 93.1)	0	(0, 0)	1	(0, 1)	119.4	(40.5, 238.4)
incidence	both	Estonia	country/territory	Liver cancer due to hepatitis C	0.9	(0.7, 1.4)	1.2	(0.7, 1.9)	27.7	(-30.8, 130.9)	17	(14, 26)	29	(18, 53)	68.5	(-11.3, 232.1)
incidence	female	Russia	country/territory	Liver cancer	3.4	(2.6, 5.3)	4.4	(2.8, 7.5)	27.6	(-32.3, 137.5)	3510	(2,715, 5,543)	5847	(3,772, 10,867)	66.6	(-15.8, 232.6)
incidence	male	Denmark	country/territory	Liver cancer due to hepatitis C	1.3	(1.0, 1.7)	1.6	(1.1, 2.7)	27.6	(-11.6, 112.6)	40	(30, 53)	71	(49, 115)	77.6	(23.8, 188.7)
incidence	female	Panama	country/territory	Liver cancer due to alcohol use	0.8	(0.6, 1.1)	1	(0.7, 1.6)	27.5	(-15.2, 94.8)	5	(4, 7)	17	(12, 26)	230.5	(120.3, 406.4)
incidence	female	High-income Asia Pacific	region	Liver cancer due to hepatitis C	6.8	(6.4, 7.3)	8.7	(6.3, 12.7)	27.4	(-7.7, 87.3)	6873	(6,510, 7,356)	19579	(14,260, 29,675)	184.8	(102.9, 334.4)
incidence	both	Portugal	country/territory	Liver cancer due to hepatitis B	1.2	(0.7, 1.7)	1.5	(0.9, 2.2)	27.3	(-17.9, 95.0)	134	(85, 205)	244	(145, 387)	81.5	(14.7, 191.0)
incidence	male	Southeast Asia	region	Liver cancer due to hepatitis B	4.1	(3.3, 5.2)	5.2	(3.9, 6.6)	27.3	(-8.9, 69.9)	5281	(4,240, 6,566)	13160	(9,714, 16,587)	149.2	(85.1, 226.2)
incidence	male	Uganda	country/territory	Liver cancer due to other causes	0.9	(0.5, 1.3)	1.1	(0.5, 2.0)	27.3	(-43.3, 164.4)	34	(19, 50)	100	(44, 189)	195.1	(21.7, 525.2)
incidence	male	Central Europe	region	Liver cancer due to alcohol use	4	(3.6, 4.5)	5.1	(4.3, 6.2)	27.2	(6.0, 53.8)	2294	(2,034, 2,594)	3952	(3,359, 4,842)	72.3	(44.1, 109.5)
incidence	both	Zambia	country/territory	Liver cancer due to alcohol use	3	(2.1, 4.1)	3.9	(2.1, 6.7)	27.2	(-33.6, 128.5)	91	(60, 123)	225	(117, 393)	147.3	(23.3, 374.8)
incidence	female	Spain	country/territory	Liver cancer due to hepatitis C	3	(2.3, 6.8)	3.8	(2.1, 7.9)	27.2	(-57.7, 202.1)	928	(713, 2,246)	2051	(1,085, 5,003)	121.1	(-35.8, 533.5)
incidence	both	Argentina	country/territory	Liver cancer due to hepatitis C	1.4	(1.1, 1.9)	1.7	(1.4, 2.5)	27.1	(-10.5, 82.8)	391	(331, 521)	829	(672, 1,225)	112	(53.7, 212.3)
incidence	male	High SDI	SDI quintile	Liver cancer due to alcohol use	4.8	(4.6, 5.1)	6.2	(5.6, 6.8)	27.1	(16.5, 39.9)	25654	(24,113, 27,305)	54671	(49,422, 60,520)	113.1	(95.3, 135.4)
incidence	male	American Samoa	country/territory	Liver cancer	10.1	(7.8, 13.5)	12.8	(9.5, 17.9)	27.1	(-15.0, 89.4)	1	(1, 1)	3	(2, 3)	125	(44.0, 241.8)
incidence	male	American Samoa	country/territory	Liver cancer due to hepatitis B	3.7	(2.8, 4.9)	4.7	(3.3, 6.4)	27.1	(-17.2, 92.0)	0	(0, 1)	1	(1, 2)	139.6	(48.3, 273.2)
incidence	both	Lithuania	country/territory	Liver cancer due to hepatitis B	0.7	(0.6, 1.0)	0.9	(0.7, 1.3)	27	(-14.8, 91.8)	30	(22, 39)	43	(31, 60)	44.6	(-5.6, 120.7)
incidence	female	Greenland	country/territory	Liver cancer	5	(2.2, 9.5)	6.4	(2.1, 13.4)	27	(-48.7, 167.6)	1	(0, 1)	1	(0, 2)	94.7	(-20.5, 303.7)
incidence	both	Marshall Islands	country/territory	Liver cancer due to hepatitis B	3.3	(2.4, 4.6)	4.2	(2.7, 6.7)	26.9	(-13.0, 83.9)	1	(1, 1)	2	(1, 3)	153.1	(69.9, 274.6)
incidence	both	Lesotho	country/territory	Liver cancer due to hepatitis C	2	(1.2, 3.1)	2.5	(1.2, 4.5)	26.9	(-32.6, 123.5)	14	(8, 22)	24	(11, 42)	69.5	(-14.4, 202.2)
incidence	both	Guyana	country/territory	Liver cancer	7.1	(6.1, 8.4)	5.9	(4.8, 8.2)	-17.2	(-36.3, 16.6)	25	(21, 29)	30	(24, 40)	19.2	(-9.4, 68.9)
incidence	female	Nicaragua	country/territory	Liver cancer due to alcohol use	0.6	(0.5, 0.9)	0.8	(0.6, 1.2)	26.8	(-12.5, 91.3)	5	(4, 7)	16	(11, 23)	201.4	(109.8, 348.5)
incidence	female	Puerto Rico	country/territory	Liver cancer due to other causes	1.3	(1.0, 3.3)	1.6	(1.0, 3.5)	26.7	(-54.4, 185.8)	24	(18, 62)	50	(29, 121)	111.7	(-26.9, 441.9)
incidence	female	Sierra Leone	country/territory	Liver cancer due to other causes	2.6	(1.4, 4.2)	3.2	(1.5, 5.8)	26.7	(-44.3, 185.1)	23	(12, 40)	44	(19, 81)	95.3	(-21.0, 360.9)
incidence	male	Kuwait	country/territory	Liver cancer due to alcohol use	1	(0.6, 1.5)	1.3	(0.8, 2.0)	26.7	(-5.5, 69.8)	3	(2, 5)	9	(5, 14)	174.6	(94.1, 292.0)
incidence	both	France	country/territory	Liver cancer due to alcohol use	3.4	(2.8, 3.9)	4.3	(3.0, 6.1)	26.6	(-3.8, 73.2)	2430	(1,993, 2,842)	4460	(3,083, 6,368)	83.5	(39.4, 160.2)
incidence	both	Austria	country/territory	Liver cancer due to alcohol use	3.3	(2.8, 3.8)	4.1	(3.2, 5.5)	26.5	(0.3, 65.6)	330	(280, 380)	606	(466, 806)	83.7	(44.3, 146.9)
incidence	both	Nicaragua	country/territory	Liver cancer due to hepatitis B	0.6	(0.4, 1.0)	0.8	(0.5, 1.2)	26.4	(-2.3, 63.0)	13	(9, 19)	35	(23, 51)	161.2	(103.2, 230.8)
incidence	male	Malta	country/territory	Liver cancer	3.7	(2.7, 5.9)	4.7	(3.4, 7.8)	26.4	(-30.3, 134.1)	6	(4, 9)	15	(11, 25)	153.1	(41.2, 376.0)
incidence	female	Taiwan	country/territory	Liver cancer	13.9	(10.7, 21.6)	17.6	(8.7, 29.8)	26.3	(-50.4, 141.1)	943	(742, 1,381)	2817	(1,404, 4,864)	198.8	(22.2, 460.8)
incidence	female	Pakistan	country/territory	Liver cancer due to alcohol use	0.2	(0.1, 0.2)	0.2	(0.1, 0.3)	26.2	(-26.7, 122.9)	40	(20, 61)	106	(58, 171)	166	(55.7, 366.9)
incidence	female	Mozambique	country/territory	Liver cancer due to alcohol use	1.4	(0.8, 2.0)	1.8	(0.6, 3.9)	26.2	(-48.7, 178.8)	41	(26, 59)	105	(36, 233)	158.1	(1.7, 480.1)
incidence	male	Belarus	country/territory	Liver cancer due to hepatitis B	1	(0.8, 1.2)	1.2	(0.8, 1.9)	26.2	(-17.6, 93.7)	46	(36, 58)	71	(45, 113)	55.1	(-1.6, 147.0)
incidence	female	Central African Republic	country/territory	Liver cancer due to other causes	2.4	(1.5, 3.4)	3	(0.9, 6.1)	26.1	(-60.9, 189.9)	18	(11, 27)	38	(11, 81)	104.6	(-40.2, 380.4)
incidence	male	Uganda	country/territory	Liver cancer due to alcohol use	6.7	(4.1, 9.8)	8.5	(4.1, 15.7)	26.1	(-43.2, 164.6)	206	(115, 310)	527	(227, 1,025)	156.1	(6.1, 464.1)
incidence	both	Brazil	country/territory	Liver cancer due to alcohol use	1.3	(1.2, 1.6)	1.7	(1.4, 2.0)	26	(6.7, 50.1)	942	(842, 1,092)	3005	(2,574, 3,627)	219.1	(172.2, 277.1)
incidence	female	Central African Republic	country/territory	Liver cancer due to hepatitis B	1.8	(1.1, 2.7)	2.3	(0.6, 5.1)	25.9	(-65.8, 211.8)	16	(9, 24)	33	(8, 78)	106.8	(-47.8, 443.4)
incidence	male	Papua New Guinea	country/territory	Liver cancer due to hepatitis B	3.5	(1.6, 6.7)	4.4	(2.4, 7.6)	25.9	(-27.8, 152.1)	34	(15, 69)	92	(47, 164)	169.7	(46.3, 484.2)
incidence	male	India	country/territory	Liver cancer due to alcohol use	1	(0.8, 1.4)	1.2	(1.0, 1.7)	25.9	(-14.4, 80.9)	1959	(1,548, 2,731)	5074	(3,944, 6,697)	159.1	(77.3, 261.8)
incidence	male	Democratic Republic of the Congo	country/territory	Liver cancer due to hepatitis B	3.4	(1.5, 6.0)	4.3	(1.9, 8.5)	25.9	(-45.3, 173.1)	254	(112, 474)	731	(314, 1,475)	187.3	(16.0, 557.4)
incidence	both	Belarus	country/territory	Liver cancer due to hepatitis B	0.6	(0.5, 0.8)	0.8	(0.6, 1.1)	25.8	(-10.1, 76.2)	74	(61, 88)	107	(74, 155)	45.1	(2.4, 107.8)
incidence	female	Central Asia	region	Liver cancer due to hepatitis C	2.3	(2.0, 2.9)	2.9	(2.3, 3.5)	25.8	(2.1, 53.5)	569	(482, 703)	1007	(778, 1,193)	76.8	(45.8, 115.1)
incidence	male	Kuwait	country/territory	Liver cancer due to other causes	1	(0.6, 1.4)	1.2	(0.8, 1.9)	25.8	(-9.2, 73.4)	3	(2, 5)	8	(5, 13)	171.2	(88.9, 285.5)
incidence	male	Central Europe	region	Liver cancer due to other causes	0.6	(0.5, 0.7)	0.7	(0.6, 0.9)	25.7	(7.6, 48.8)	323	(283, 373)	534	(448, 641)	65.5	(41.8, 95.8)
incidence	both	Uruguay	country/territory	Liver cancer due to hepatitis B	0.2	(0.1, 0.2)	0.2	(0.2, 0.3)	25.6	(4.1, 52.7)	6	(5, 7)	9	(8, 11)	61	(33.2, 97.8)
incidence	both	Lithuania	country/territory	Liver cancer due to hepatitis C	1.1	(0.8, 1.7)	1.4	(0.9, 2.1)	25.6	(-32.7, 112.1)	45	(33, 68)	74	(45, 115)	65.3	(-15.5, 188.7)
incidence	both	Thailand	country/territory	Liver cancer due to hepatitis B	8	(6.5, 9.9)	10	(6.2, 13.7)	25.6	(-18.4, 69.3)	2977	(2,391, 3,622)	8151	(5,011, 11,242)	173.8	(83.8, 268.0)
incidence	female	High SDI	SDI quintile	Liver cancer due to alcohol use	0.9	(0.8, 1.0)	1.1	(1.0, 1.4)	25.6	(5.2, 51.9)	6683	(6,067, 7,497)	13055	(10,913, 15,817)	95.4	(63.0, 140.6)
incidence	male	Uganda	country/territory	Liver cancer	12.4	(7.4, 18.0)	15.5	(7.3, 28.8)	25.6	(-43.9, 161.0)	412	(229, 624)	1105	(477, 2,137)	168	(9.4, 492.3)
incidence	female	Germany	country/territory	Liver cancer due to hepatitis B	0.3	(0.2, 0.4)	0.4	(0.3, 0.6)	25.5	(-14.9, 99.3)	193	(151, 244)	316	(220, 580)	63.5	(12.0, 189.1)
incidence	both	Tropical Latin America	region	Liver cancer due to alcohol use	1.3	(1.2, 1.6)	1.7	(1.4, 2.0)	25.5	(6.7, 49.3)	961	(858, 1,110)	3047	(2,613, 3,674)	217	(171.5, 274.1)
incidence	male	Central Europe	region	Liver cancer due to hepatitis B	1.4	(1.1, 1.7)	1.7	(1.4, 2.2)	25.5	(5.0, 46.9)	827	(645, 1,033)	1295	(1,002, 1,635)	56.6	(31.2, 84.0)
incidence	male	El Salvador	country/territory	Liver cancer due to hepatitis B	0.6	(0.4, 0.9)	0.7	(0.5, 1.0)	25.5	(-7.6, 65.0)	8	(6, 12)	17	(11, 24)	104.3	(54.1, 173.5)
incidence	male	Taiwan	country/territory	Liver cancer due to hepatitis C	7.9	(6.3, 10.7)	9.9	(7.1, 14.5)	25.5	(-16.1, 90.1)	609	(490, 793)	1472	(1,050, 2,228)	141.9	(71.2, 274.1)
incidence	male	Democratic Republic of the Congo	country/territory	Liver cancer due to hepatitis C	7.2	(3.4, 12.1)	9	(4.3, 17.8)	25.5	(-40.5, 150.1)	377	(173, 659)	1094	(508, 2,158)	190.5	(30.4, 504.1)
incidence	female	Singapore	country/territory	Liver cancer due to hepatitis C	2.6	(1.8, 5.2)	3.2	(1.8, 6.9)	25.4	(-48.8, 178.5)	24	(17, 46)	88	(49, 218)	262.1	(51.4, 823.0)
incidence	male	Taiwan	country/territory	Liver cancer due to alcohol use	12	(10.2, 15.5)	15	(11.2, 19.8)	25.3	(-10.2, 69.8)	963	(817, 1,212)	2221	(1,637, 3,004)	130.6	(68.4, 218.0)
incidence	female	High-income Asia Pacific	region	Liver cancer	11.4	(10.4, 12.7)	14.2	(10.9, 19.6)	25.2	(-6.4, 74.4)	11451	(10,498, 12,735)	30250	(22,554, 43,365)	164.2	(91.8, 288.7)
incidence	male	Estonia	country/territory	Liver cancer	5.8	(4.8, 7.9)	7.3	(5.1, 11.8)	25	(-20.9, 115.4)	41	(33, 51)	59	(42, 96)	45.7	(-6.1, 149.2)
incidence	both	Georgia	country/territory	Liver cancer due to other causes	0.7	(0.6, 0.9)	0.9	(0.7, 1.1)	24.9	(-1.3, 68.6)	38	(32, 48)	48	(38, 63)	24.2	(-2.5, 72.1)
incidence	both	Virgin Islands, U.S.	country/territory	Liver cancer	5.1	(3.9, 6.6)	4.3	(3.5, 5.9)	-16.6	(-38.1, 21.5)	4	(3, 4)	7	(6, 9)	95.8	(50.5, 185.0)
incidence	both	Papua New Guinea	country/territory	Liver cancer due to other causes	2.5	(1.4, 4.0)	3.1	(1.8, 4.9)	24.8	(-24.4, 114.6)	40	(20, 68)	107	(59, 178)	167.1	(55.4, 366.7)
incidence	both	Belgium	country/territory	Liver cancer due to other causes	0.3	(0.2, 0.5)	0.4	(0.3, 0.6)	24.6	(-22.0, 96.2)	43	(32, 80)	75	(53, 139)	71.4	(1.6, 213.4)
incidence	both	Lesotho	country/territory	Liver cancer due to hepatitis B	2.7	(1.6, 4.3)	3.4	(1.7, 5.8)	24.6	(-43.6, 148.0)	23	(13, 37)	42	(19, 75)	77.4	(-22.2, 270.8)
incidence	both	Malaysia	country/territory	Liver cancer	9.1	(7.5, 11.2)	7.7	(6.1, 10.0)	-16.3	(-36.5, 12.9)	744	(618, 886)	1582	(1,266, 2,055)	112.6	(63.2, 180.0)
incidence	female	Ecuador	country/territory	Liver cancer due to hepatitis C	1.1	(0.8, 1.7)	1.4	(0.8, 2.3)	24.5	(-23.3, 115.9)	26	(18, 38)	83	(46, 141)	222.3	(110.5, 455.8)
incidence	male	Iran	country/territory	Liver cancer due to alcohol use	0.3	(0.2, 0.7)	0.4	(0.2, 0.7)	24.5	(-26.8, 98.1)	39	(21, 76)	105	(59, 177)	168.8	(61.9, 329.8)
incidence	male	Democratic Republic of the Congo	country/territory	Liver cancer due to other causes	2.1	(0.9, 3.6)	2.6	(1.2, 5.1)	24.5	(-42.7, 152.6)	124	(56, 223)	360	(168, 706)	190.3	(25.2, 535.1)
incidence	male	Ukraine	country/territory	Liver cancer due to hepatitis B	1.1	(0.7, 1.6)	1.4	(1.0, 1.8)	24.4	(-20.5, 102.5)	261	(183, 383)	366	(265, 505)	40.5	(-8.8, 123.8)
incidence	female	Singapore	country/territory	Liver cancer	8.5	(6.6, 15.1)	10.5	(6.2, 20.4)	24.2	(-45.0, 146.3)	83	(65, 139)	281	(165, 634)	237.5	(56.5, 681.1)
incidence	male	Central Europe	region	Liver cancer	7.8	(7.2, 8.6)	9.6	(8.4, 11.4)	24.1	(4.1, 48.8)	4446	(4,127, 4,976)	7385	(6,449, 8,784)	66.1	(39.5, 97.8)
incidence	both	Egypt	country/territory	Liver cancer	15.4	(11.6, 22.5)	12.9	(11.2, 15.6)	-16.2	(-39.3, 14.4)	4872	(3,709, 6,624)	7427	(6,459, 8,719)	52.5	(10.2, 107.2)
incidence	female	Solomon Islands	country/territory	Liver cancer due to hepatitis C	2.1	(1.2, 3.4)	2.6	(1.4, 4.7)	23.9	(-39.0, 149.5)	1	(1, 2)	3	(1, 5)	195	(47.6, 496.3)
incidence	male	Austria	country/territory	Liver cancer	9.8	(8.7, 10.8)	12.1	(9.7, 16.2)	23.6	(-5.2, 68.8)	395	(353, 437)	792	(631, 1,089)	100.4	(52.4, 183.2)
incidence	both	Greece	country/territory	Liver cancer due to hepatitis C	2.8	(1.8, 5.0)	3.5	(2.0, 6.6)	23.5	(-41.0, 161.3)	399	(252, 710)	899	(487, 1,848)	125.2	(2.3, 425.0)
incidence	both	Malta	country/territory	Liver cancer due to hepatitis B	0.7	(0.4, 1.0)	0.8	(0.5, 1.3)	23.5	(-24.1, 102.4)	2	(2, 4)	5	(3, 9)	118.7	(35.4, 258.1)
incidence	both	Thailand	country/territory	Liver cancer due to hepatitis C	6.2	(4.8, 8.1)	7.6	(4.5, 11.2)	23.5	(-29.2, 79.9)	1825	(1,431, 2,299)	5760	(3,416, 8,364)	215.5	(90.6, 345.1)
incidence	both	Swaziland	country/territory	Liver cancer due to hepatitis B	2.8	(1.6, 4.3)	3.5	(1.4, 6.5)	23.5	(-49.6, 145.1)	11	(6, 16)	24	(9, 48)	127.9	(-14.6, 369.6)
incidence	male	Kuwait	country/territory	Liver cancer	5.9	(5.0, 7.2)	7.3	(5.8, 9.5)	23.5	(-8.6, 67.8)	20	(16, 25)	54	(40, 71)	167.1	(86.1, 282.8)
incidence	both	Samoa	country/territory	Liver cancer due to other causes	1.6	(1.1, 2.6)	1.9	(1.1, 4.0)	23.4	(-27.5, 94.5)	1	(1, 2)	2	(1, 5)	95	(17.3, 202.7)
incidence	both	Sao Tome and Principe	country/territory	Liver cancer due to alcohol use	0.8	(0.6, 1.0)	1	(0.5, 1.5)	23.4	(-27.9, 96.9)	0	(0, 1)	1	(0, 1)	66.5	(-6.1, 168.7)
incidence	female	Iceland	country/territory	Liver cancer	2.6	(1.5, 4.5)	3.2	(1.6, 5.8)	23.4	(-51.0, 199.0)	4	(2, 7)	8	(4, 16)	105.7	(-25.3, 469.7)
incidence	male	Iran	country/territory	Liver cancer due to hepatitis B	2.1	(1.4, 3.6)	2.6	(1.8, 3.7)	23.4	(-28.1, 94.6)	281	(193, 427)	742	(514, 1,031)	164.4	(57.8, 326.5)
incidence	both	Southern Latin America	region	Liver cancer due to hepatitis C	1.6	(1.4, 2.0)	2	(1.7, 2.5)	23.3	(-3.7, 58.2)	662	(580, 804)	1466	(1,240, 1,892)	121.5	(74.2, 188.0)
incidence	male	France	country/territory	Liver cancer due to alcohol use	6.8	(5.5, 7.9)	8.3	(5.7, 12.3)	23.3	(-7.6, 73.7)	2094	(1,704, 2,434)	3937	(2,678, 5,722)	88.1	(40.5, 175.6)
incidence	female	Oceania	region	Liver cancer	7.5	(4.2, 12.1)	9.3	(5.7, 14.0)	23.2	(-20.8, 99.3)	106	(53, 174)	280	(163, 422)	164.9	(68.7, 330.8)
incidence	male	Democratic Republic of the Congo	country/territory	Liver cancer	19.1	(9.1, 32.4)	23.5	(11.1, 46.8)	23.2	(-43.0, 144.6)	1118	(509, 1,985)	3167	(1,442, 6,266)	183.3	(23.0, 512.9)
incidence	female	Swaziland	country/territory	Liver cancer due to alcohol use	1.3	(0.6, 2.1)	1.6	(0.6, 3.6)	23.1	(-55.7, 184.6)	2	(1, 3)	5	(2, 11)	128.3	(-18.8, 449.6)
incidence	both	Swaziland	country/territory	Liver cancer due to other causes	1.2	(0.7, 1.9)	1.5	(0.7, 2.7)	23	(-40.7, 131.2)	4	(2, 6)	9	(4, 17)	129.8	(1.4, 347.4)
incidence	both	Democratic Republic of the Congo	country/territory	Liver cancer due to alcohol use	3.5	(2.1, 5.5)	4.3	(2.3, 7.7)	23	(-35.3, 119.1)	460	(261, 733)	1205	(638, 2,148)	162	(29.9, 389.2)
incidence	both	North Korea	country/territory	Liver cancer due to hepatitis C	4.6	(3.0, 6.6)	5.6	(3.8, 8.3)	22.9	(-17.0, 88.0)	537	(352, 777)	1392	(928, 2,043)	159.4	(76.8, 298.8)
incidence	male	Pakistan	country/territory	Liver cancer due to hepatitis C	2.4	(1.8, 3.3)	3	(2.3, 4.1)	22.9	(-15.7, 89.1)	667	(489, 870)	1543	(1,131, 2,141)	131.3	(59.1, 259.8)
incidence	female	Iceland	country/territory	Liver cancer due to hepatitis C	1.4	(0.8, 2.5)	1.7	(0.8, 3.3)	22.8	(-54.3, 217.4)	2	(1, 4)	4	(2, 9)	105.5	(-31.4, 528.5)
incidence	male	El Salvador	country/territory	Liver cancer	4.4	(3.8, 6.8)	5.5	(4.5, 7.6)	22.8	(-7.6, 59.8)	53	(45, 78)	121	(100, 166)	131.4	(78.1, 203.3)
incidence	both	High-middle SDI	SDI quintile	Liver cancer	16.2	(12.9, 19.1)	13.7	(11.6, 16.3)	-15.6	(-31.8, 4.5)	144238	(113,060, 170,846)	235309	(200,486, 281,479)	63.1	(30.1, 104.1)
incidence	male	Slovakia	country/territory	Liver cancer due to hepatitis C	1.5	(1.1, 2.1)	1.8	(1.1, 3.3)	22.7	(-21.6, 138.6)	32	(24, 47)	54	(35, 93)	67	(9.3, 195.0)
incidence	both	Japan	country/territory	Liver cancer due to hepatitis C	12.5	(12.0, 12.9)	15.3	(12.6, 19.0)	22.6	(0.9, 55.8)	18909	(18,211, 19,588)	45783	(37,521, 59,783)	142.1	(97.5, 223.6)
incidence	both	Bulgaria	country/territory	Liver cancer due to hepatitis B	1.3	(0.9, 1.8)	1.6	(1.2, 2.2)	22.6	(-11.0, 69.8)	136	(98, 185)	173	(128, 237)	27.1	(-5.3, 74.6)
incidence	male	Denmark	country/territory	Liver cancer	6.1	(5.1, 7.3)	7.4	(5.7, 11.1)	22.5	(-13.4, 90.9)	190	(158, 230)	322	(249, 472)	69.8	(20.3, 158.4)
incidence	female	High SDI	SDI quintile	Liver cancer due to hepatitis B	0.9	(0.8, 1.0)	1.1	(0.9, 1.2)	22.4	(0.8, 47.1)	5858	(5,163, 6,748)	11274	(9,517, 13,843)	92.4	(55.9, 141.6)
incidence	female	Oceania	region	Liver cancer due to other causes	2.7	(1.5, 4.4)	3.3	(2.0, 4.9)	22.4	(-21.1, 98.3)	37	(19, 61)	97	(56, 148)	163.1	(69.7, 327.2)
incidence	both	Democratic Republic of the Congo	country/territory	Liver cancer due to hepatitis B	2.3	(1.4, 3.5)	2.8	(1.5, 4.9)	22.3	(-36.5, 123.0)	383	(218, 607)	1004	(519, 1,772)	162.1	(29.3, 406.8)
incidence	female	Belgium	country/territory	Liver cancer due to alcohol use	0.9	(0.7, 1.7)	1.1	(0.7, 1.9)	22.3	(-35.7, 123.8)	76	(56, 166)	118	(78, 265)	54.7	(-19.8, 253.8)
incidence	male	Northern Mariana Islands	country/territory	Liver cancer due to other causes	1.9	(1.5, 2.8)	2.4	(1.7, 3.6)	22.3	(-21.5, 93.4)	0	(0, 0)	1	(0, 1)	252.2	(116.6, 447.9)
incidence	female	Slovakia	country/territory	Liver cancer due to other causes	0.5	(0.3, 0.8)	0.6	(0.3, 1.2)	22.2	(-40.4, 163.4)	14	(10, 24)	27	(14, 59)	87.1	(-13.2, 341.6)
incidence	female	Northern Mariana Islands	country/territory	Liver cancer due to alcohol use	0.4	(0.3, 0.7)	0.5	(0.4, 0.8)	22.2	(-28.3, 121.0)	0	(0, 0)	0	(0, 0)	214.3	(86.5, 464.6)
incidence	male	Papua New Guinea	country/territory	Liver cancer due to alcohol use	2.3	(1.1, 4.3)	2.8	(1.6, 4.8)	22.2	(-29.5, 126.6)	16	(7, 31)	43	(23, 74)	166.8	(46.3, 426.0)
incidence	both	Uzbekistan	country/territory	Liver cancer	5.4	(4.3, 6.8)	4.6	(3.8, 6.0)	-15.5	(-36.3, 11.3)	572	(453, 714)	904	(762, 1,150)	58.1	(19.7, 106.6)
incidence	both	Oceania	region	Liver cancer due to other causes	2.5	(1.7, 3.6)	3.1	(2.2, 4.3)	22.1	(-12.9, 73.5)	67	(42, 99)	173	(116, 252)	158.2	(76.4, 280.1)
incidence	male	Kuwait	country/territory	Liver cancer due to hepatitis B	1.9	(1.4, 2.7)	2.4	(1.6, 3.4)	22.1	(-10.1, 65.8)	9	(6, 12)	23	(15, 32)	162.4	(78.6, 292.4)
incidence	male	Austria	country/territory	Liver cancer due to hepatitis B	1.7	(1.1, 2.5)	2.1	(1.3, 3.3)	22	(-8.7, 65.6)	70	(45, 103)	131	(80, 206)	87.7	(39.5, 158.4)
incidence	male	Dominican Republic	country/territory	Liver cancer due to hepatitis B	1.8	(1.5, 2.3)	2.2	(1.7, 2.8)	22	(-6.5, 58.1)	36	(29, 46)	87	(68, 110)	143.7	(86.9, 216.1)
incidence	male	Iran	country/territory	Liver cancer due to other causes	1.2	(0.8, 2.2)	1.4	(0.9, 2.0)	22	(-28.3, 92.8)	139	(92, 237)	367	(248, 525)	163.8	(62.1, 315.5)
incidence	male	Kuwait	country/territory	Liver cancer due to hepatitis C	2	(1.4, 2.7)	2.5	(1.7, 3.5)	22	(-12.3, 67.9)	5	(4, 7)	14	(10, 20)	167.7	(91.7, 273.8)
incidence	both	American Samoa	country/territory	Liver cancer due to alcohol use	1.7	(1.3, 2.1)	2	(1.6, 2.6)	21.9	(-11.9, 68.4)	0	(0, 0)	1	(1, 1)	131.7	(64.6, 230.3)
incidence	both	Pakistan	country/territory	Liver cancer due to other causes	1	(0.7, 1.3)	1.2	(0.9, 1.6)	21.9	(-13.1, 76.9)	557	(372, 711)	1364	(996, 1,818)	144.8	(75.0, 247.2)
incidence	male	Argentina	country/territory	Liver cancer due to hepatitis B	0.4	(0.3, 0.5)	0.5	(0.4, 0.6)	21.9	(0.4, 55.2)	50	(41, 60)	90	(74, 111)	79.7	(48.7, 128.3)
incidence	male	Macedonia	country/territory	Liver cancer due to other causes	1.2	(0.9, 1.9)	1.4	(1.0, 2.4)	21.9	(-27.1, 111.4)	9	(7, 14)	17	(12, 28)	83.3	(14.6, 206.6)
incidence	male	Costa Rica	country/territory	Liver cancer due to hepatitis C	2.3	(1.8, 3.0)	2.8	(2.1, 4.1)	21.9	(-2.8, 71.3)	16	(13, 21)	56	(43, 79)	240.9	(177.9, 362.4)
incidence	female	Greece	country/territory	Liver cancer due to other causes	0.9	(0.5, 2.0)	1.1	(0.5, 2.8)	21.8	(-59.5, 271.6)	70	(36, 162)	161	(69, 471)	130.6	(-29.9, 735.3)
incidence	both	Grenada	country/territory	Liver cancer	8.6	(6.8, 10.6)	7.3	(5.9, 10.0)	-15.1	(-36.3, 27.7)	6	(5, 7)	6	(5, 8)	3.4	(-21.2, 56.2)
incidence	both	Uruguay	country/territory	Liver cancer due to hepatitis C	0.8	(0.7, 1.1)	1	(0.9, 1.4)	21.7	(-9.6, 69.2)	29	(25, 39)	52	(42, 78)	75.5	(29.1, 165.1)
incidence	male	Greece	country/territory	Liver cancer due to hepatitis B	5.3	(3.7, 9.6)	6.4	(4.1, 11.9)	21.7	(-37.5, 140.7)	321	(228, 571)	617	(373, 1,328)	92.4	(-1.3, 327.0)
incidence	female	Argentina	country/territory	Liver cancer due to hepatitis C	1.7	(1.3, 2.5)	2	(1.6, 3.2)	21.6	(-21.6, 86.2)	275	(219, 403)	583	(436, 986)	112.2	(36.7, 250.1)
incidence	male	American Samoa	country/territory	Liver cancer due to alcohol use	2.5	(1.9, 3.4)	3.1	(2.2, 4.2)	21.6	(-18.3, 79.9)	0	(0, 0)	1	(0, 1)	109.2	(38.4, 211.4)
incidence	both	High SDI	SDI quintile	Liver cancer due to hepatitis B	1.9	(1.7, 2.1)	2.3	(2.1, 2.6)	21.4	(8.9, 35.4)	22966	(21,031, 25,086)	42785	(38,722, 47,727)	86.3	(67.3, 107.7)
incidence	both	Senegal	country/territory	Liver cancer	23.5	(14.9, 29.7)	19.9	(10.5, 35.8)	-15.1	(-56.3, 52.5)	795	(494, 1,048)	1338	(667, 2,468)	68.2	(-18.8, 222.5)
incidence	both	Democratic Republic of the Congo	country/territory	Liver cancer due to hepatitis C	5.4	(3.5, 8.0)	6.6	(3.8, 10.7)	21.4	(-32.5, 107.2)	670	(422, 994)	1745	(1,001, 2,885)	160.5	(43.4, 353.6)
incidence	male	Denmark	country/territory	Liver cancer due to other causes	0.3	(0.2, 0.5)	0.4	(0.3, 0.6)	21.4	(-15.3, 97.7)	10	(7, 14)	16	(10, 26)	65.8	(16.7, 167.8)
incidence	male	Albania	country/territory	Liver cancer due to alcohol use	2.6	(2.0, 4.2)	3.2	(2.1, 5.3)	21.4	(-25.8, 99.1)	26	(19, 38)	56	(37, 94)	119.3	(43.6, 251.6)
incidence	male	Tonga	country/territory	Liver cancer due to hepatitis C	6.1	(4.2, 8.4)	7.4	(4.8, 10.9)	21.4	(-21.6, 92.7)	1	(1, 2)	2	(1, 3)	65.7	(8.4, 153.1)
incidence	male	Iran	country/territory	Liver cancer	4.9	(3.4, 8.7)	5.9	(4.3, 7.9)	21.3	(-28.4, 90.3)	591	(420, 962)	1561	(1,138, 2,125)	164	(60.9, 318.0)
incidence	both	Denmark	country/territory	Liver cancer due to hepatitis C	1.3	(1.0, 1.6)	1.6	(1.1, 2.5)	21.2	(-14.6, 94.6)	96	(76, 121)	150	(102, 247)	56.1	(7.0, 160.5)
incidence	female	Uruguay	country/territory	Liver cancer due to other causes	0.2	(0.2, 0.3)	0.3	(0.2, 0.4)	21.2	(-23.1, 99.6)	4	(3, 6)	8	(6, 16)	96.6	(18.7, 277.2)
incidence	female	Papua New Guinea	country/territory	Liver cancer	8.2	(3.5, 14.7)	10	(5.2, 16.7)	21.2	(-30.7, 121.6)	71	(27, 129)	187	(92, 314)	163.5	(47.9, 393.3)
incidence	male	South Asia	region	Liver cancer due to alcohol use	0.9	(0.7, 1.3)	1.1	(0.9, 1.5)	21.2	(-16.7, 68.8)	2312	(1,838, 3,171)	5726	(4,553, 7,404)	147.6	(71.5, 238.0)
incidence	female	Iceland	country/territory	Liver cancer due to other causes	0.4	(0.2, 0.7)	0.5	(0.2, 0.9)	21.1	(-51.8, 199.1)	1	(0, 1)	1	(1, 2)	103.6	(-28.1, 480.9)
incidence	female	Papua New Guinea	country/territory	Liver cancer due to other causes	2.9	(1.2, 5.2)	3.5	(1.8, 5.9)	21.1	(-31.0, 124.7)	24	(9, 44)	64	(31, 108)	161.5	(46.6, 384.9)
incidence	female	Central Sub-Saharan Africa	region	Liver cancer due to alcohol use	1.6	(1.1, 2.4)	2	(1.1, 3.3)	21.1	(-30.8, 108.7)	180	(119, 265)	433	(247, 727)	140.4	(34.3, 324.7)
incidence	both	Papua New Guinea	country/territory	Liver cancer due to hepatitis B	3	(1.5, 5.0)	3.6	(2.1, 6.0)	21	(-28.4, 116.7)	61	(30, 110)	159	(86, 268)	160.3	(45.1, 390.4)
incidence	female	High-income Asia Pacific	region	Liver cancer due to hepatitis B	2.4	(1.9, 3.1)	2.9	(2.3, 3.7)	21	(-15.1, 72.6)	2392	(1,868, 3,075)	5119	(3,825, 7,177)	114	(44.6, 237.7)
incidence	female	Oceania	region	Liver cancer due to alcohol use	0.7	(0.4, 1.2)	0.9	(0.5, 1.3)	21	(-23.3, 93.6)	9	(5, 15)	24	(14, 37)	175.9	(74.6, 345.0)
incidence	male	Israel	country/territory	Liver cancer	4.5	(3.8, 5.6)	5.5	(4.3, 7.5)	20.9	(-12.1, 73.5)	81	(68, 100)	215	(171, 298)	166.5	(95.1, 282.0)
incidence	male	Oceania	region	Liver cancer	10.3	(7.1, 15.8)	12.5	(8.8, 17.8)	20.8	(-13.1, 73.2)	138	(89, 221)	352	(239, 536)	154.6	(73.4, 286.6)
incidence	both	High-income Asia Pacific	region	Liver cancer due to other causes	1.2	(1.1, 1.3)	1.4	(1.2, 1.7)	20.8	(1.5, 48.4)	2130	(1,904, 2,347)	5158	(4,272, 6,474)	142.2	(100.1, 210.6)
incidence	male	Marshall Islands	country/territory	Liver cancer due to hepatitis C	2	(1.3, 3.0)	2.4	(1.5, 3.8)	20.8	(-17.4, 84.0)	0	(0, 0)	0	(0, 1)	145.3	(67.7, 252.6)
incidence	both	Central Sub-Saharan Africa	region	Liver cancer due to alcohol use	4.2	(2.9, 5.6)	5	(3.1, 8.2)	20.7	(-27.3, 92.3)	833	(561, 1,135)	2079	(1,224, 3,436)	149.6	(43.6, 313.0)
incidence	female	Antigua and Barbuda	country/territory	Liver cancer due to alcohol use	0.4	(0.3, 0.5)	0.5	(0.3, 0.7)	20.7	(-16.9, 80.3)	0	(0, 0)	0	(0, 0)	84.1	(24.5, 177.2)
incidence	female	Cape Verde	country/territory	Liver cancer due to alcohol use	3.1	(1.8, 4.8)	3.7	(2.1, 5.8)	20.7	(-28.6, 99.1)	3	(2, 4)	6	(3, 9)	111.8	(25.4, 253.2)
incidence	male	Czech Republic	country/territory	Liver cancer due to other causes	0.6	(0.5, 0.6)	0.7	(0.5, 1.0)	20.7	(-7.8, 83.0)	28	(24, 32)	50	(38, 73)	77.8	(36.0, 158.3)
incidence	both	Ecuador	country/territory	Liver cancer due to alcohol use	1.6	(1.1, 1.9)	1.9	(1.2, 2.5)	20.6	(-2.8, 54.8)	73	(52, 87)	218	(143, 283)	199.4	(144.6, 280.6)
incidence	female	Singapore	country/territory	Liver cancer due to hepatitis B	4.2	(3.2, 7.2)	5.1	(3.0, 9.3)	20.6	(-41.7, 134.0)	43	(33, 69)	134	(79, 283)	213.7	(55.0, 561.0)
incidence	female	Ecuador	country/territory	Liver cancer	7	(5.1, 10.0)	8.4	(4.9, 13.4)	20.6	(-19.3, 95.3)	175	(129, 235)	522	(303, 825)	197.9	(103.0, 375.6)
incidence	both	Congo	country/territory	Liver cancer	20.8	(13.4, 29.6)	17.8	(9.9, 30.0)	-14.4	(-49.8, 50.5)	221	(141, 315)	364	(199, 627)	64.7	(-5.4, 193.9)
incidence	both	El Salvador	country/territory	Liver cancer due to hepatitis B	0.5	(0.3, 0.7)	0.6	(0.4, 0.9)	20.5	(-11.7, 54.5)	15	(11, 22)	32	(21, 45)	111	(58.0, 169.9)
incidence	both	Ecuador	country/territory	Liver cancer due to hepatitis C	0.9	(0.7, 1.2)	1.1	(0.7, 1.6)	20.5	(-16.6, 80.2)	38	(29, 52)	118	(76, 178)	207.5	(121.8, 355.7)
incidence	male	Central African Republic	country/territory	Liver cancer due to alcohol use	7.7	(4.5, 12.1)	9.3	(3.3, 17.4)	20.5	(-61.7, 177.4)	50	(28, 79)	94	(30, 186)	89.4	(-44.4, 360.2)
incidence	female	Ecuador	country/territory	Liver cancer due to other causes	1.9	(1.3, 2.8)	2.2	(1.2, 3.8)	20.4	(-22.6, 106.5)	45	(33, 64)	137	(76, 232)	203	(100.1, 417.5)
incidence	female	Gabon	country/territory	Liver cancer due to other causes	1.1	(0.7, 1.7)	1.3	(0.6, 2.9)	20.4	(-47.2, 145.3)	4	(2, 6)	7	(3, 15)	86.7	(-18.9, 274.8)
incidence	male	Malta	country/territory	Liver cancer due to hepatitis C	1.4	(0.9, 2.4)	1.6	(1.1, 3.0)	20.4	(-38.1, 145.5)	2	(1, 4)	5	(4, 9)	152	(31.0, 415.9)
incidence	male	Federated States of Micronesia	country/territory	Liver cancer due to hepatitis C	1.8	(1.1, 2.9)	2.2	(1.4, 3.6)	20.4	(-25.9, 122.0)	0	(0, 0)	1	(0, 1)	67	(4.6, 195.6)
incidence	male	North Korea	country/territory	Liver cancer due to other causes	7.7	(5.1, 11.3)	9.3	(6.3, 13.9)	20.3	(-28.5, 96.2)	463	(288, 712)	1063	(695, 1,616)	129.9	(27.4, 290.7)
incidence	male	Oceania	region	Liver cancer due to other causes	2.3	(1.6, 3.5)	2.8	(2.0, 4.1)	20.2	(-12.9, 68.2)	30	(20, 48)	76	(51, 113)	152.3	(73.9, 276.8)
incidence	female	Nicaragua	country/territory	Liver cancer due to hepatitis B	0.5	(0.3, 0.8)	0.6	(0.4, 1.0)	20.2	(-12.1, 82.2)	5	(4, 8)	14	(9, 23)	158.4	(90.2, 285.4)
incidence	male	Uganda	country/territory	Liver cancer due to hepatitis C	2.4	(1.5, 3.5)	2.9	(1.4, 5.2)	20.2	(-42.9, 143.2)	70	(40, 104)	168	(77, 315)	140.9	(6.7, 408.2)
incidence	both	Zambia	country/territory	Liver cancer due to other causes	1.3	(0.9, 1.7)	1.6	(0.9, 2.5)	20.1	(-32.1, 103.4)	46	(33, 61)	109	(65, 179)	137.5	(30.9, 323.1)
incidence	male	Israel	country/territory	Liver cancer due to hepatitis C	1.8	(1.4, 2.4)	2.2	(1.6, 3.0)	20.1	(-11.7, 71.0)	32	(25, 42)	86	(65, 117)	169.2	(99.1, 284.3)
incidence	both	Ukraine	country/territory	Liver cancer due to hepatitis B	0.8	(0.5, 1.0)	0.9	(0.7, 1.1)	19.9	(-18.0, 75.7)	461	(327, 660)	592	(451, 776)	28.4	(-14.6, 92.2)
incidence	both	Papua New Guinea	country/territory	Liver cancer due to alcohol use	1.5	(0.8, 2.5)	1.8	(1.1, 2.9)	19.9	(-27.1, 114.6)	22	(11, 38)	59	(34, 97)	167.7	(55.2, 400.4)
incidence	both	India	country/territory	Liver cancer due to alcohol use	0.6	(0.5, 0.9)	0.8	(0.6, 1.0)	19.8	(-13.7, 57.5)	2593	(2,110, 3,351)	6566	(5,306, 8,406)	153.3	(85.7, 230.3)
incidence	female	Southern Latin America	region	Liver cancer due to hepatitis C	2	(1.7, 2.6)	2.4	(1.9, 3.1)	19.8	(-13.5, 64.5)	462	(388, 603)	1033	(819, 1,476)	123.5	(60.4, 223.0)
incidence	male	Israel	country/territory	Liver cancer due to hepatitis B	1.2	(0.8, 1.8)	1.4	(0.9, 2.2)	19.8	(-17.4, 76.5)	22	(14, 32)	56	(35, 83)	157.1	(77.7, 279.1)
incidence	male	Sierra Leone	country/territory	Liver cancer due to alcohol use	9.6	(4.4, 17.6)	11.5	(6.2, 19.8)	19.7	(-41.5, 169.1)	82	(35, 158)	132	(65, 244)	61.3	(-28.2, 304.2)
incidence	both	Madagascar	country/territory	Liver cancer	10.1	(7.6, 13.1)	8.7	(4.7, 14.1)	-14.2	(-52.8, 41.8)	517	(387, 679)	958	(476, 1,646)	85.2	(-5.9, 220.7)
incidence	both	El Salvador	country/territory	Liver cancer due to hepatitis C	2.3	(1.9, 3.4)	2.8	(2.1, 3.8)	19.5	(-17.5, 74.0)	57	(47, 78)	142	(107, 193)	150.7	(76.4, 254.0)
incidence	female	Belgium	country/territory	Liver cancer due to hepatitis B	0.5	(0.3, 0.9)	0.6	(0.4, 1.0)	19.5	(-29.4, 111.9)	39	(25, 77)	59	(33, 129)	50.4	(-21.0, 239.0)
incidence	female	El Salvador	country/territory	Liver cancer due to hepatitis C	2.6	(2.1, 4.0)	3.1	(2.0, 4.9)	19.5	(-30.6, 98.3)	35	(29, 50)	91	(59, 142)	158.7	(52.9, 319.9)
incidence	male	Equatorial Guinea	country/territory	Liver cancer due to alcohol use	10.4	(4.0, 19.7)	12.4	(5.5, 31.7)	19.5	(-56.9, 316.6)	9	(3, 18)	25	(10, 70)	173.5	(-9.4, 936.3)
incidence	both	Germany	country/territory	Liver cancer due to alcohol use	2.6	(2.3, 3.0)	3.1	(2.5, 4.1)	19.4	(-4.7, 52.2)	2934	(2,554, 3,372)	5049	(4,049, 6,525)	72.1	(35.8, 122.5)
incidence	both	Haiti	country/territory	Liver cancer	10	(6.5, 13.2)	8.7	(5.7, 11.7)	-13.3	(-37.2, 22.2)	337	(217, 444)	505	(325, 675)	49.7	(8.1, 105.8)
incidence	male	Federated States of Micronesia	country/territory	Liver cancer due to other causes	2.4	(1.5, 3.8)	2.9	(1.8, 4.7)	19.4	(-27.1, 117.3)	0	(0, 1)	1	(0, 1)	60.6	(-4.5, 187.1)
incidence	both	Western Europe	region	Liver cancer due to alcohol use	2.4	(2.2, 2.6)	2.9	(2.5, 3.4)	19.3	(5.6, 35.6)	12487	(11,308, 13,604)	21460	(18,381, 25,277)	71.9	(51.8, 96.5)
incidence	both	Dominica	country/territory	Liver cancer	7.3	(5.8, 9.2)	6.4	(5.0, 9.9)	-13.1	(-36.7, 55.0)	3	(3, 4)	4	(3, 7)	26.6	(-7.2, 125.9)
incidence	female	Afghanistan	country/territory	Liver cancer due to other causes	3	(0.9, 5.4)	3.6	(1.2, 6.4)	19.2	(-28.1, 94.1)	69	(16, 126)	225	(61, 423)	227.8	(96.4, 432.9)
incidence	male	Tonga	country/territory	Liver cancer due to hepatitis B	13.5	(9.4, 18.3)	16.1	(11.0, 23.0)	19.2	(-22.2, 85.3)	3	(2, 4)	5	(4, 8)	62.3	(5.3, 152.3)
incidence	both	Central Europe	region	Liver cancer due to alcohol use	2.6	(2.3, 3.0)	3.1	(2.6, 3.6)	19.1	(0.8, 38.0)	3487	(3,104, 3,948)	5633	(4,809, 6,649)	61.6	(36.6, 88.8)
incidence	female	Ukraine	country/territory	Liver cancer	3	(1.5, 5.2)	3.6	(2.2, 5.5)	19.1	(-40.7, 142.2)	1235	(621, 2,197)	1631	(978, 2,808)	32.1	(-38.6, 192.5)
incidence	both	Central Europe	region	Liver cancer due to hepatitis B	1	(0.8, 1.3)	1.2	(1.0, 1.5)	19.1	(1.8, 36.8)	1355	(1,066, 1,694)	2044	(1,603, 2,576)	50.8	(29.4, 74.3)
incidence	male	Costa Rica	country/territory	Liver cancer due to other causes	0.9	(0.8, 1.2)	1.1	(0.9, 1.5)	19.1	(-4.3, 62.3)	8	(6, 10)	22	(18, 30)	188.8	(130.8, 278.4)
incidence	both	Denmark	country/territory	Liver cancer due to hepatitis B	0.8	(0.5, 1.2)	0.9	(0.6, 1.4)	19	(-10.5, 64.8)	53	(35, 79)	80	(49, 125)	51.1	(13.6, 111.1)
incidence	male	Oceania	region	Liver cancer due to hepatitis B	3.9	(2.6, 6.1)	4.6	(3.2, 6.9)	19	(-16.2, 74.1)	62	(39, 103)	152	(100, 233)	147.4	(64.6, 290.9)
incidence	female	Central African Republic	country/territory	Liver cancer due to hepatitis C	5.5	(3.6, 7.9)	6.5	(2.0, 13.3)	19	(-61.8, 168.6)	41	(26, 58)	78	(22, 162)	91.9	(-43.6, 341.4)
incidence	male	Portugal	country/territory	Liver cancer due to alcohol use	3.8	(2.9, 5.5)	4.5	(3.1, 7.0)	19	(-29.8, 96.4)	204	(158, 287)	357	(250, 572)	75.3	(8.0, 192.0)
incidence	both	Malta	country/territory	Liver cancer due to other causes	0.4	(0.3, 0.7)	0.5	(0.3, 0.9)	18.9	(-37.9, 125.8)	1	(1, 2)	3	(2, 6)	129.4	(20.2, 338.9)
incidence	both	Northern Mariana Islands	country/territory	Liver cancer due to hepatitis C	1.5	(1.2, 2.3)	1.8	(1.4, 2.7)	18.9	(-23.8, 94.1)	0	(0, 0)	0	(0, 1)	212.3	(120.4, 346.3)
incidence	male	Denmark	country/territory	Liver cancer due to alcohol use	3.5	(2.8, 4.4)	4.1	(3.0, 6.2)	18.9	(-15.7, 82.0)	109	(88, 138)	182	(135, 268)	66.6	(18.0, 151.3)
incidence	female	Andorra	country/territory	Liver cancer	1.8	(0.8, 3.9)	2.1	(0.9, 4.7)	18.8	(-58.5, 250.6)	1	(0, 2)	2	(1, 5)	168.9	(-23.6, 896.1)
incidence	female	Central African Republic	country/territory	Liver cancer	11.5	(7.5, 16.5)	13.7	(4.0, 27.9)	18.8	(-63.3, 171.6)	89	(56, 128)	172	(48, 368)	92.4	(-45.7, 346.5)
incidence	male	Democratic Republic of the Congo	country/territory	Liver cancer due to alcohol use	6.5	(3.1, 11.0)	7.7	(3.6, 15.3)	18.8	(-44.9, 132.3)	363	(169, 639)	982	(448, 1,888)	170.6	(19.1, 471.4)
incidence	both	Federated States of Micronesia	country/territory	Liver cancer due to hepatitis C	1.9	(1.2, 3.0)	2.3	(1.4, 3.8)	18.7	(-31.4, 115.4)	1	(0, 1)	1	(1, 2)	72.1	(0.3, 213.3)
incidence	female	Oceania	region	Liver cancer due to hepatitis B	2.3	(1.2, 3.7)	2.7	(1.6, 4.2)	18.7	(-24.3, 92.6)	39	(19, 65)	96	(51, 156)	146.5	(50.3, 311.7)
incidence	male	High SDI	SDI quintile	Liver cancer due to hepatitis B	3.1	(2.8, 3.4)	3.7	(3.3, 4.2)	18.7	(4.9, 34.8)	17108	(15,495, 19,023)	31511	(28,212, 35,666)	84.2	(62.8, 110.1)
incidence	both	Equatorial Guinea	country/territory	Liver cancer	19.7	(6.8, 37.0)	17.2	(7.6, 44.2)	-13	(-68.6, 208.6)	38	(12, 74)	68	(28, 191)	80.8	(-40.3, 620.6)
incidence	both	Uganda	country/territory	Liver cancer due to alcohol use	4.7	(3.1, 6.4)	5.6	(3.1, 9.1)	18.6	(-34.9, 118.5)	306	(193, 420)	729	(370, 1,281)	138.1	(22.6, 365.1)
incidence	female	Djibouti	country/territory	Liver cancer due to other causes	1.3	(0.6, 2.4)	1.6	(0.6, 3.8)	18.5	(-61.7, 246.0)	2	(1, 3)	4	(2, 10)	147.2	(-24.9, 680.5)
incidence	male	Cyprus	country/territory	Liver cancer due to hepatitis B	1.7	(1.0, 2.9)	2.1	(1.1, 3.6)	18.5	(-29.7, 99.2)	5	(3, 9)	11	(6, 20)	104.8	(20.8, 252.8)
incidence	male	Cyprus	country/territory	Liver cancer due to other causes	0.7	(0.4, 1.2)	0.8	(0.5, 1.4)	18.5	(-30.7, 98.8)	2	(1, 4)	5	(3, 8)	110.4	(24.5, 251.6)
incidence	male	Southeast Asia	region	Liver cancer due to hepatitis C	3.4	(2.7, 4.6)	4.1	(3.0, 5.4)	18.4	(-21.1, 62.2)	3481	(2,733, 4,418)	8244	(6,116, 10,502)	136.8	(69.9, 212.2)
incidence	male	Southern Latin America	region	Liver cancer due to hepatitis B	0.4	(0.4, 0.5)	0.5	(0.4, 0.6)	18.4	(0.6, 42.7)	83	(71, 96)	156	(134, 186)	88.1	(59.4, 124.2)
incidence	both	Thailand	country/territory	Liver cancer due to other causes	3.5	(2.7, 4.6)	4.1	(2.5, 5.9)	18.3	(-30.0, 68.7)	1120	(875, 1,436)	3152	(1,930, 4,416)	181.5	(78.8, 290.4)
incidence	both	Federated States of Micronesia	country/territory	Liver cancer due to other causes	2.6	(1.6, 4.1)	3.1	(1.9, 5.1)	18.3	(-32.4, 117.9)	1	(1, 2)	2	(1, 3)	65.2	(-5.7, 200.7)
incidence	both	Oceania	region	Liver cancer due to hepatitis B	3	(2.0, 4.4)	3.6	(2.5, 5.3)	18.3	(-17.7, 68.6)	101	(64, 156)	249	(166, 374)	147.1	(64.4, 278.3)
incidence	female	Greenland	country/territory	Liver cancer due to hepatitis B	0.4	(0.2, 0.6)	0.4	(0.2, 0.8)	18.3	(-46.3, 131.4)	0	(0, 0)	0	(0, 0)	74.4	(-26.7, 249.6)
incidence	male	Tonga	country/territory	Liver cancer due to alcohol use	6.7	(4.6, 9.0)	8	(5.4, 11.5)	18.3	(-22.0, 80.0)	1	(1, 2)	2	(2, 3)	55.5	(1.8, 135.2)
incidence	male	Malawi	country/territory	Liver cancer due to alcohol use	2.1	(1.2, 4.3)	2.5	(1.3, 4.8)	18.3	(-42.7, 149.4)	35	(20, 65)	79	(39, 151)	125	(3.5, 391.9)
incidence	female	Germany	country/territory	Liver cancer	3.2	(2.7, 4.0)	3.8	(2.8, 6.5)	18.2	(-18.5, 106.5)	2292	(1,886, 2,848)	3675	(2,607, 7,495)	60.3	(7.7, 217.1)
incidence	female	El Salvador	country/territory	Liver cancer	4.8	(4.0, 7.2)	5.7	(3.7, 8.8)	18.2	(-30.3, 92.3)	67	(57, 94)	166	(108, 254)	147	(47.4, 293.1)
incidence	male	Tonga	country/territory	Liver cancer	35.2	(24.6, 47.4)	41.7	(28.2, 59.5)	18.2	(-22.9, 79.0)	8	(5, 11)	13	(9, 18)	60.2	(5.5, 145.6)
incidence	male	Oceania	region	Liver cancer due to alcohol use	2.4	(1.6, 3.7)	2.8	(2.0, 4.2)	18.1	(-17.0, 71.0)	28	(18, 46)	73	(49, 110)	155.6	(71.4, 290.6)
incidence	female	Papua New Guinea	country/territory	Liver cancer due to alcohol use	0.8	(0.3, 1.5)	1	(0.5, 1.6)	17.9	(-32.9, 112.0)	6	(2, 11)	16	(8, 27)	170.1	(53.9, 392.7)
incidence	female	Solomon Islands	country/territory	Liver cancer due to alcohol use	0.7	(0.4, 1.2)	0.8	(0.4, 1.5)	17.8	(-42.4, 136.3)	0	(0, 1)	1	(0, 2)	176.2	(38.6, 467.8)
incidence	female	Djibouti	country/territory	Liver cancer due to alcohol use	0.3	(0.2, 0.6)	0.4	(0.2, 0.9)	17.8	(-62.2, 241.3)	0	(0, 1)	1	(0, 2)	154.2	(-20.9, 649.6)
incidence	male	Dominican Republic	country/territory	Liver cancer due to other causes	0.9	(0.8, 1.2)	1.1	(0.8, 1.4)	17.8	(-14.5, 55.1)	17	(14, 21)	41	(31, 53)	148.8	(87.4, 223.3)
incidence	male	Lesotho	country/territory	Liver cancer	12.8	(7.1, 21.1)	15.1	(6.3, 27.2)	17.8	(-56.6, 162.1)	43	(24, 72)	67	(26, 124)	55.1	(-45.9, 269.7)
incidence	both	Morocco	country/territory	Liver cancer	7.6	(5.7, 10.0)	6.6	(4.6, 9.2)	-12.8	(-40.1, 23.3)	815	(634, 1,029)	1579	(1,126, 2,149)	93.7	(34.7, 169.2)
incidence	male	Malawi	country/territory	Liver cancer due to other causes	1.1	(0.6, 1.9)	1.3	(0.7, 2.4)	17.7	(-42.8, 147.2)	26	(15, 41)	62	(30, 118)	137.5	(4.0, 412.3)
incidence	female	Greece	country/territory	Liver cancer due to hepatitis C	3	(1.7, 6.5)	3.5	(1.6, 8.5)	17.6	(-60.8, 253.5)	237	(131, 526)	526	(230, 1,455)	122.5	(-30.6, 653.6)
incidence	female	Djibouti	country/territory	Liver cancer	5.6	(2.7, 9.9)	6.6	(2.7, 16.0)	17.6	(-62.2, 244.9)	7	(3, 12)	16	(6, 42)	148.9	(-23.3, 667.4)
incidence	both	Comoros	country/territory	Liver cancer	11.3	(6.6, 17.9)	9.8	(6.0, 15.3)	-12.7	(-57.6, 59.2)	21	(11, 34)	36	(21, 59)	73.7	(-22.5, 239.2)
incidence	female	Taiwan	country/territory	Liver cancer due to other causes	4.1	(3.1, 6.5)	4.8	(2.4, 8.3)	17.5	(-54.7, 131.8)	279	(214, 411)	773	(383, 1,362)	177.5	(11.3, 448.8)
incidence	female	Nepal	country/territory	Liver cancer due to hepatitis C	0.8	(0.5, 1.4)	1	(0.5, 1.7)	17.5	(-38.2, 121.2)	33	(20, 52)	80	(45, 134)	141.2	(33.8, 328.4)
incidence	both	Pakistan	country/territory	Liver cancer due to hepatitis B	0.7	(0.5, 0.9)	0.8	(0.5, 1.1)	17.4	(-16.0, 73.5)	422	(274, 576)	1016	(692, 1,434)	141	(69.4, 260.2)
incidence	female	Iceland	country/territory	Liver cancer due to hepatitis B	0.5	(0.3, 0.9)	0.6	(0.3, 1.0)	17.4	(-45.1, 150.8)	1	(0, 1)	1	(1, 3)	94	(-19.0, 370.7)
incidence	female	Djibouti	country/territory	Liver cancer due to hepatitis C	2.8	(1.4, 4.9)	3.2	(1.3, 7.9)	17.4	(-61.4, 233.7)	3	(1, 5)	8	(3, 19)	154.9	(-19.3, 675.2)
incidence	male	Global	global	Liver cancer due to hepatitis C	3.2	(2.9, 3.4)	3.7	(3.3, 4.2)	17.4	(4.8, 32.5)	49444	(44,496, 54,456)	108917	(97,552, 122,011)	120.3	(95.7, 148.7)
incidence	both	Democratic Republic of the Congo	country/territory	Liver cancer due to other causes	1.9	(1.2, 2.8)	2.2	(1.3, 3.5)	17.3	(-34.7, 100.4)	257	(160, 374)	650	(373, 1,028)	153.3	(42.5, 353.4)
incidence	female	North Korea	country/territory	Liver cancer due to hepatitis C	4.2	(2.5, 6.6)	4.9	(2.9, 8.2)	17.3	(-33.5, 110.5)	295	(175, 462)	723	(429, 1,206)	145	(40.7, 350.6)
incidence	both	Armenia	country/territory	Liver cancer	10.1	(6.7, 13.6)	8.9	(6.9, 11.3)	-12.3	(-35.1, 18.9)	250	(173, 323)	322	(247, 419)	29	(-2.4, 73.6)
incidence	both	Qatar	country/territory	Liver cancer	8.7	(4.7, 11.3)	7.7	(3.6, 10.6)	-12.2	(-38.8, 21.0)	9	(6, 12)	39	(23, 54)	313.8	(185.5, 478.9)
incidence	both	Costa Rica	country/territory	Liver cancer due to hepatitis C	2.4	(2.0, 3.1)	2.8	(2.2, 3.8)	17.2	(-10.9, 61.3)	36	(30, 45)	119	(95, 162)	231.9	(158.7, 350.0)
incidence	both	Slovakia	country/territory	Liver cancer due to hepatitis C	1.4	(1.0, 2.2)	1.7	(1.0, 2.9)	17.1	(-33.2, 114.8)	74	(52, 112)	127	(75, 226)	70.4	(-3.8, 214.5)
incidence	both	North Korea	country/territory	Liver cancer due to hepatitis B	11	(7.8, 15.3)	12.8	(8.8, 18.6)	17.1	(-24.7, 81.6)	1747	(1,217, 2,493)	3560	(2,430, 5,305)	103.7	(24.2, 220.6)
incidence	female	Spain	country/territory	Liver cancer	4.7	(3.8, 9.9)	5.5	(3.1, 11.0)	17.1	(-58.4, 161.9)	1408	(1,115, 3,222)	2844	(1,529, 6,887)	102	(-37.4, 454.9)
incidence	both	Oceania	region	Liver cancer due to alcohol use	1.5	(1.0, 2.2)	1.8	(1.3, 2.5)	17.1	(-15.5, 67.0)	37	(24, 56)	97	(68, 142)	160.4	(77.5, 287.5)
incidence	both	Marshall Islands	country/territory	Liver cancer due to alcohol use	1.6	(1.1, 2.3)	1.9	(1.3, 3.0)	17	(-17.6, 63.7)	0	(0, 0)	1	(0, 1)	144.6	(71.0, 239.5)
incidence	both	Swaziland	country/territory	Liver cancer due to hepatitis C	2.2	(1.3, 3.4)	2.6	(1.2, 4.8)	17	(-42.4, 119.8)	6	(3, 9)	13	(6, 24)	119.3	(-0.2, 313.9)
incidence	male	El Salvador	country/territory	Liver cancer due to hepatitis C	2	(1.6, 3.2)	2.4	(1.8, 3.4)	17	(-12.7, 54.7)	22	(17, 34)	52	(40, 73)	137.7	(81.0, 214.8)
incidence	male	Ukraine	country/territory	Liver cancer due to hepatitis C	1.2	(0.7, 2.0)	1.4	(1.0, 2.1)	16.9	(-38.7, 116.9)	250	(164, 399)	376	(266, 581)	50.8	(-12.5, 165.6)
incidence	male	Pakistan	country/territory	Liver cancer	4.7	(3.5, 6.2)	5.5	(4.1, 7.6)	16.9	(-19.1, 78.6)	1368	(1,017, 1,766)	3037	(2,244, 4,182)	122	(52.2, 244.5)
incidence	both	Northern Mariana Islands	country/territory	Liver cancer due to hepatitis B	2.3	(1.8, 3.0)	2.7	(2.0, 3.4)	16.8	(-16.2, 64.4)	0	(0, 1)	2	(1, 2)	260.1	(143.7, 434.7)
incidence	female	Belgium	country/territory	Liver cancer	2.7	(2.2, 5.7)	3.2	(2.3, 5.8)	16.8	(-39.9, 124.3)	236	(189, 567)	358	(251, 853)	51.6	(-27.2, 283.7)
incidence	female	Djibouti	country/territory	Liver cancer due to hepatitis B	1.2	(0.6, 2.2)	1.4	(0.5, 3.7)	16.8	(-64.5, 270.8)	2	(1, 3)	4	(1, 11)	138.7	(-31.1, 722.5)
incidence	male	Japan	country/territory	Liver cancer due to other causes	1.4	(1.2, 1.5)	1.6	(1.3, 2.0)	16.8	(-5.2, 54.3)	929	(829, 1,027)	1986	(1,570, 2,570)	113.8	(72.6, 186.8)
incidence	both	Ecuador	country/territory	Liver cancer due to other causes	1.5	(1.1, 2.0)	1.7	(1.1, 2.7)	16.6	(-17.8, 76.3)	68	(53, 89)	196	(127, 295)	188	(112.5, 326.1)
incidence	both	Zambia	country/territory	Liver cancer due to hepatitis C	3.3	(2.3, 4.4)	3.8	(2.3, 6.1)	16.6	(-33.8, 95.9)	95	(67, 124)	215	(125, 346)	127	(27.0, 296.6)
incidence	male	Germany	country/territory	Liver cancer due to alcohol use	4.7	(4.0, 5.5)	5.5	(4.3, 7.3)	16.6	(-10.7, 56.0)	2050	(1,744, 2,412)	4049	(3,181, 5,456)	97.5	(50.0, 166.2)
incidence	male	Czech Republic	country/territory	Liver cancer due to hepatitis B	1.6	(1.2, 2.0)	1.8	(1.3, 2.7)	16.6	(-12.3, 62.5)	82	(62, 105)	135	(93, 200)	64.2	(24.2, 126.7)
incidence	both	Oman	country/territory	Liver cancer due to alcohol use	0.7	(0.4, 1.1)	0.8	(0.5, 1.2)	16.5	(-23.9, 79.0)	4	(2, 7)	13	(7, 21)	241.3	(120.0, 428.9)
incidence	male	Central Latin America	region	Liver cancer due to other causes	0.9	(0.8, 1.0)	1	(0.9, 1.2)	16.5	(6.3, 35.6)	331	(301, 368)	847	(752, 993)	156	(129.9, 190.2)
incidence	both	Samoa	country/territory	Liver cancer due to hepatitis B	2.3	(1.6, 3.5)	2.7	(1.6, 4.7)	16.4	(-33.3, 80.1)	2	(1, 3)	4	(2, 6)	76	(0.3, 177.6)
incidence	male	Western Europe	region	Liver cancer due to alcohol use	4.4	(4.0, 4.8)	5.1	(4.3, 6.0)	16.4	(0.9, 34.4)	9518	(8,648, 10,384)	17128	(14,493, 20,162)	79.9	(56.2, 109.9)
incidence	female	Estonia	country/territory	Liver cancer due to hepatitis B	0.4	(0.3, 0.6)	0.5	(0.3, 0.8)	16.4	(-42.3, 108.6)	5	(3, 7)	7	(4, 12)	41.8	(-33.3, 194.6)
incidence	male	India	country/territory	Liver cancer	4.1	(3.2, 5.7)	4.7	(3.7, 6.6)	16.4	(-21.6, 68.6)	8608	(6,843, 11,850)	20272	(15,926, 26,534)	135.5	(61.6, 229.6)
incidence	male	Malawi	country/territory	Liver cancer due to hepatitis B	2.7	(1.5, 4.4)	3.1	(1.5, 6.1)	16.4	(-49.1, 165.4)	72	(40, 116)	163	(74, 334)	127.3	(-7.1, 420.1)
incidence	both	Malawi	country/territory	Liver cancer due to alcohol use	1.2	(0.7, 2.3)	1.4	(0.8, 2.4)	16.3	(-36.8, 130.9)	43	(26, 80)	93	(50, 166)	116.7	(11.6, 342.1)
incidence	female	Lithuania	country/territory	Liver cancer due to hepatitis C	1.1	(0.7, 1.9)	1.3	(0.6, 2.1)	16.3	(-53.0, 151.9)	28	(17, 50)	46	(21, 83)	66.6	(-40.1, 289.7)
incidence	female	Afghanistan	country/territory	Liver cancer due to alcohol use	0.8	(0.2, 1.6)	1	(0.3, 2.0)	16.3	(-29.3, 87.7)	16	(4, 33)	54	(15, 111)	230.7	(100.7, 422.1)
incidence	female	Central Asia	region	Liver cancer due to other causes	0.9	(0.8, 1.1)	1	(0.8, 1.2)	16.3	(-2.5, 39.4)	226	(189, 276)	371	(292, 435)	64.1	(37.6, 95.5)
incidence	male	Iran	country/territory	Liver cancer due to hepatitis C	1.2	(0.8, 2.3)	1.4	(1.0, 2.1)	16.3	(-30.4, 81.4)	132	(82, 228)	346	(232, 500)	162.1	(62.8, 312.7)
incidence	both	Benin	country/territory	Liver cancer	21.4	(13.4, 27.1)	18.9	(9.6, 32.2)	-11.8	(-54.4, 62.8)	505	(306, 657)	974	(463, 1,858)	92.9	(-9.3, 291.2)
incidence	male	Central Sub-Saharan Africa	region	Liver cancer due to alcohol use	7.5	(4.7, 10.5)	8.7	(4.8, 14.8)	16.2	(-33.4, 98.8)	653	(402, 940)	1646	(883, 2,862)	152.1	(36.2, 347.4)
incidence	both	Iran	country/territory	Liver cancer due to alcohol use	0.2	(0.1, 0.4)	0.2	(0.1, 0.4)	16.2	(-26.1, 71.1)	46	(25, 85)	116	(66, 194)	153.2	(64.5, 278.0)
incidence	female	El Salvador	country/territory	Liver cancer due to hepatitis B	0.4	(0.3, 0.7)	0.5	(0.3, 0.8)	16.2	(-29.0, 69.8)	7	(5, 10)	15	(9, 23)	118.9	(35.8, 219.2)
incidence	female	Afghanistan	country/territory	Liver cancer	12.6	(4.0, 20.6)	14.6	(5.0, 24.5)	16.2	(-30.6, 90.5)	279	(70, 474)	901	(259, 1,568)	223.3	(94.4, 422.6)
incidence	both	Central Latin America	region	Liver cancer due to other causes	1	(0.9, 1.2)	1.2	(1.1, 1.5)	16.2	(-2.8, 39.9)	852	(782, 960)	2205	(1,975, 2,613)	158.9	(126.8, 204.4)
incidence	both	South Asia	region	Liver cancer due to alcohol use	0.6	(0.5, 0.8)	0.7	(0.6, 0.9)	16.2	(-14.3, 50.1)	3026	(2,470, 3,865)	7398	(6,075, 9,386)	144.5	(80.5, 211.6)
incidence	both	Taiwan	country/territory	Liver cancer due to alcohol use	7.2	(6.1, 9.2)	8.3	(6.2, 10.8)	16.1	(-19.2, 54.7)	1072	(912, 1,340)	2573	(1,914, 3,363)	140	(71.9, 225.7)
incidence	both	Southeast Asia	region	Liver cancer due to hepatitis B	2.9	(2.4, 3.5)	3.3	(2.6, 4.1)	16.1	(-10.0, 47.2)	7838	(6,385, 9,417)	17943	(13,958, 21,705)	128.9	(81.4, 189.3)
incidence	male	Austria	country/territory	Liver cancer due to alcohol use	5.8	(4.9, 6.7)	6.8	(5.2, 9.3)	16.1	(-10.3, 58.7)	237	(200, 272)	449	(340, 627)	89.7	(43.7, 171.1)
incidence	both	Cyprus	country/territory	Liver cancer due to other causes	0.6	(0.4, 0.9)	0.6	(0.4, 1.0)	16	(-27.2, 78.0)	4	(2, 6)	8	(5, 13)	106.5	(28.8, 225.2)
incidence	female	Japan	country/territory	Liver cancer due to alcohol use	1.1	(1.0, 1.2)	1.3	(0.9, 1.9)	16	(-19.0, 68.2)	954	(871, 1,043)	2148	(1,478, 3,281)	125.2	(55.0, 240.8)
incidence	both	Costa Rica	country/territory	Liver cancer due to other causes	0.9	(0.8, 1.2)	1.1	(0.9, 1.5)	15.9	(-8.7, 58.6)	16	(13, 19)	47	(38, 63)	195.1	(139.0, 300.4)
incidence	both	Swaziland	country/territory	Liver cancer due to alcohol use	2.9	(1.7, 4.4)	3.4	(1.4, 6.0)	15.9	(-49.8, 120.1)	9	(5, 14)	18	(7, 34)	111.4	(-17.7, 317.8)
incidence	male	Central Europe	region	Liver cancer due to hepatitis C	1.8	(1.4, 2.2)	2.1	(1.6, 2.7)	15.9	(-4.1, 40.9)	1002	(791, 1,262)	1604	(1,231, 2,031)	60.1	(33.5, 93.5)
incidence	male	Russia	country/territory	Liver cancer due to alcohol use	4.2	(3.6, 4.9)	4.9	(4.0, 6.6)	15.9	(-10.7, 68.5)	2369	(1,967, 2,818)	3966	(3,136, 5,586)	67.4	(25.8, 151.1)
incidence	both	High-income Asia Pacific	region	Liver cancer due to hepatitis C	11.6	(11.1, 12.0)	13.4	(11.3, 16.6)	15.8	(-3.1, 44.9)	20822	(19,959, 21,619)	50618	(42,213, 64,838)	143.1	(101.3, 216.3)
incidence	both	Guinea-Bissau	country/territory	Liver cancer	26.8	(10.6, 63.1)	23.8	(8.9, 61.6)	-11.3	(-74.2, 201.0)	149	(53, 371)	222	(74, 636)	48.8	(-62.4, 464.5)
incidence	both	Central African Republic	country/territory	Liver cancer due to alcohol use	4.5	(3.0, 6.6)	5.2	(2.5, 9.0)	15.8	(-52.0, 134.5)	64	(41, 94)	117	(53, 208)	83.3	(-28.2, 282.9)
incidence	female	Federated States of Micronesia	country/territory	Liver cancer due to hepatitis C	2	(1.1, 3.5)	2.3	(1.2, 4.4)	15.8	(-44.1, 141.6)	0	(0, 1)	1	(0, 1)	76.8	(-11.9, 261.1)
incidence	female	Federated States of Micronesia	country/territory	Liver cancer due to other causes	2.7	(1.5, 4.8)	3.2	(1.7, 5.9)	15.8	(-43.2, 141.8)	1	(0, 1)	1	(0, 2)	69.4	(-13.4, 248.6)
incidence	male	Ecuador	country/territory	Liver cancer due to alcohol use	2.4	(1.6, 2.9)	2.8	(1.7, 3.7)	15.8	(-9.3, 53.7)	52	(35, 63)	148	(92, 194)	184.5	(127.6, 268.6)
incidence	both	Global	global	Liver cancer due to hepatitis C	2.7	(2.4, 2.9)	3.1	(2.8, 3.4)	15.7	(4.3, 29.4)	91465	(83,894, 98,642)	195972	(177,717, 217,394)	114.3	(94.0, 138.0)
incidence	female	Papua New Guinea	country/territory	Liver cancer due to hepatitis B	2.5	(1.0, 4.4)	2.9	(1.4, 4.9)	15.7	(-35.7, 112.4)	27	(9, 49)	67	(29, 118)	148.3	(35.1, 405.2)
incidence	female	Gabon	country/territory	Liver cancer due to hepatitis C	3.4	(2.2, 5.3)	3.9	(1.8, 8.4)	15.7	(-49.2, 133.6)	11	(7, 17)	19	(9, 41)	74.6	(-23.2, 247.5)
incidence	male	Costa Rica	country/territory	Liver cancer	6.2	(5.5, 7.8)	7.2	(6.1, 9.9)	15.7	(-6.2, 54.3)	48	(43, 58)	148	(126, 196)	205.6	(150.9, 292.0)
incidence	male	Swaziland	country/territory	Liver cancer due to hepatitis B	4.3	(2.3, 7.1)	5	(1.4, 10.9)	15.7	(-66.7, 174.3)	7	(4, 12)	16	(4, 38)	124.3	(-43.6, 465.2)
incidence	male	Malawi	country/territory	Liver cancer	8.3	(4.8, 14.8)	9.6	(5.0, 17.6)	15.7	(-43.6, 147.1)	170	(97, 274)	387	(191, 729)	127.1	(1.3, 406.1)
incidence	female	Ecuador	country/territory	Liver cancer due to hepatitis B	3.2	(2.4, 4.5)	3.7	(2.2, 5.7)	15.6	(-20.4, 79.4)	83	(63, 110)	232	(138, 357)	177.9	(92.5, 330.7)
incidence	male	North Korea	country/territory	Liver cancer due to hepatitis B	18.1	(11.7, 26.8)	20.9	(13.4, 31.8)	15.6	(-33.1, 93.1)	1243	(766, 1,938)	2631	(1,659, 4,179)	111.7	(14.3, 264.7)
incidence	female	Estonia	country/territory	Liver cancer due to other causes	0.3	(0.2, 0.5)	0.4	(0.2, 0.7)	15.5	(-48.2, 133.2)	4	(3, 7)	6	(3, 12)	53.6	(-39.3, 277.7)
incidence	female	Central Latin America	region	Liver cancer due to other causes	1.2	(1.1, 1.5)	1.4	(1.2, 1.8)	15.5	(-10.2, 49.3)	521	(470, 625)	1358	(1,174, 1,735)	160.7	(113.8, 234.6)
incidence	both	Argentina	country/territory	Liver cancer due to hepatitis B	0.2	(0.2, 0.3)	0.3	(0.2, 0.3)	15.4	(-4.7, 39.6)	74	(62, 88)	130	(108, 159)	76.1	(46.8, 114.8)
incidence	both	Panama	country/territory	Liver cancer due to alcohol use	1.4	(1.1, 1.7)	1.6	(1.2, 2.2)	15.4	(-10.4, 50.5)	18	(14, 21)	50	(39, 70)	185.4	(120.3, 278.7)
incidence	both	Gabon	country/territory	Liver cancer due to other causes	1.3	(0.9, 1.7)	1.5	(0.8, 2.6)	15.4	(-34.9, 102.0)	8	(6, 10)	15	(8, 26)	87.1	(6.0, 224.2)
incidence	both	Central Asia	region	Liver cancer due to hepatitis C	2.9	(2.5, 3.3)	3.4	(2.8, 3.8)	15.4	(3.1, 30.2)	1175	(1,015, 1,320)	1992	(1,684, 2,232)	69.6	(52.8, 89.4)
incidence	male	Slovakia	country/territory	Liver cancer due to hepatitis B	1.3	(0.9, 1.7)	1.5	(0.9, 2.3)	15.4	(-24.9, 81.6)	30	(22, 42)	48	(30, 75)	57.3	(-0.4, 146.9)
incidence	both	Cape Verde	country/territory	Liver cancer	12.9	(8.7, 16.0)	11.5	(8.4, 15.2)	-10.8	(-34.3, 27.4)	22	(15, 27)	38	(28, 50)	71.8	(26.5, 150.1)
incidence	female	Spain	country/territory	Liver cancer due to hepatitis B	0.4	(0.3, 0.8)	0.5	(0.3, 0.9)	15.3	(-48.1, 121.1)	115	(81, 237)	224	(123, 483)	94	(-27.6, 370.9)
incidence	female	Solomon Islands	country/territory	Liver cancer	9.8	(5.8, 15.4)	11.4	(5.8, 20.2)	15.3	(-43.2, 131.9)	6	(3, 9)	15	(7, 26)	166.2	(34.9, 440.8)
incidence	female	Afghanistan	country/territory	Liver cancer due to hepatitis C	4.9	(1.7, 8.4)	5.7	(2.2, 9.6)	15.3	(-30.1, 93.3)	91	(26, 159)	296	(98, 523)	226.5	(99.5, 429.4)
incidence	both	Panama	country/territory	Liver cancer	5.3	(4.7, 6.5)	4.8	(3.8, 6.8)	-9.7	(-31.6, 21.0)	70	(62, 82)	154	(122, 215)	121.6	(69.0, 194.6)
incidence	female	High-income Asia Pacific	region	Liver cancer due to alcohol use	1.3	(1.1, 1.5)	1.5	(1.1, 2.0)	15.2	(-15.4, 53.7)	1298	(1,140, 1,487)	3002	(2,189, 4,215)	131.2	(67.5, 230.1)
incidence	male	Chile	country/territory	Liver cancer due to alcohol use	3.6	(2.9, 4.3)	4.1	(3.4, 5.1)	15.2	(-9.2, 51.0)	138	(114, 167)	357	(299, 450)	159.5	(103.0, 239.4)
incidence	both	Albania	country/territory	Liver cancer due to alcohol use	1.6	(1.3, 2.3)	1.9	(1.3, 2.9)	15.1	(-23.6, 75.7)	33	(25, 46)	69	(47, 110)	108.7	(40.1, 221.6)
incidence	female	Cyprus	country/territory	Liver cancer due to hepatitis C	1.6	(1.0, 3.0)	1.8	(0.9, 3.5)	15.1	(-47.5, 132.1)	6	(4, 12)	12	(6, 24)	112.5	(-8.2, 356.0)
incidence	male	Marshall Islands	country/territory	Liver cancer due to other causes	2.8	(1.9, 4.2)	3.2	(2.1, 5.2)	15.1	(-21.8, 70.9)	0	(0, 0)	1	(0, 1)	127.1	(51.2, 234.1)
incidence	both	Greece	country/territory	Liver cancer due to hepatitis B	4.1	(2.9, 6.4)	4.7	(3.0, 7.3)	15	(-32.4, 92.3)	546	(388, 872)	1034	(627, 1,839)	89.4	(4.0, 254.8)
incidence	both	Uganda	country/territory	Liver cancer due to hepatitis B	1.9	(1.2, 2.6)	2.1	(1.0, 3.8)	15	(-41.9, 113.0)	168	(103, 236)	434	(203, 782)	157.8	(25.2, 393.7)
incidence	male	Israel	country/territory	Liver cancer due to alcohol use	0.9	(0.6, 1.2)	1	(0.7, 1.6)	15	(-16.7, 64.9)	15	(11, 21)	40	(27, 61)	156	(86.9, 264.0)
incidence	male	Marshall Islands	country/territory	Liver cancer due to hepatitis B	4.6	(3.1, 7.0)	5.3	(3.5, 8.4)	15	(-22.5, 67.1)	1	(0, 1)	1	(1, 2)	126.1	(46.5, 241.9)
incidence	male	Central Sub-Saharan Africa	region	Liver cancer	21.2	(13.2, 30.2)	24.4	(13.4, 42.7)	14.9	(-35.2, 98.4)	1945	(1,186, 2,827)	4873	(2,605, 8,623)	150.5	(33.3, 360.3)
incidence	both	Denmark	country/territory	Liver cancer due to alcohol use	2.3	(1.9, 2.7)	2.6	(1.9, 3.6)	14.9	(-13.3, 58.9)	162	(133, 194)	243	(182, 340)	50.1	(12.7, 106.6)
incidence	both	Tonga	country/territory	Liver cancer due to hepatitis C	4.9	(3.5, 6.7)	5.6	(4.1, 8.2)	14.9	(-24.3, 76.3)	2	(2, 3)	4	(3, 5)	75.7	(19.1, 165.2)
incidence	female	Afghanistan	country/territory	Liver cancer due to hepatitis B	3.8	(1.0, 6.7)	4.4	(1.2, 8.0)	14.9	(-32.1, 85.1)	103	(22, 187)	327	(74, 628)	216.2	(83.6, 431.2)
incidence	male	North Korea	country/territory	Liver cancer	40.2	(26.8, 58.3)	46.2	(31.5, 68.3)	14.9	(-31.5, 86.2)	2442	(1,559, 3,690)	5454	(3,575, 8,269)	123.3	(24.4, 277.3)
incidence	male	Marshall Islands	country/territory	Liver cancer	12.1	(8.2, 18.1)	13.9	(9.2, 21.9)	14.8	(-20.9, 65.3)	1	(1, 2)	3	(2, 4)	128.2	(51.7, 235.3)
incidence	both	Central Europe	region	Liver cancer due to other causes	0.6	(0.5, 0.8)	0.7	(0.6, 0.9)	14.8	(-7.2, 37.4)	819	(707, 984)	1299	(1,074, 1,603)	58.5	(28.0, 93.3)
incidence	both	High-income Asia Pacific	region	Liver cancer due to hepatitis B	5.7	(5.0, 6.6)	6.6	(5.7, 7.5)	14.7	(-4.8, 37.8)	10706	(9,285, 12,465)	19637	(17,126, 23,084)	83.4	(51.5, 123.0)
incidence	female	Yemen	country/territory	Liver cancer due to other causes	0.9	(0.5, 1.6)	1.1	(0.5, 1.9)	14.7	(-41.6, 126.7)	22	(11, 36)	55	(28, 95)	155.1	(30.4, 386.9)
incidence	male	Central Sub-Saharan Africa	region	Liver cancer due to hepatitis C	7.7	(4.7, 11.2)	8.9	(4.9, 15.8)	14.6	(-35.0, 96.1)	640	(389, 950)	1593	(852, 2,821)	148.8	(35.5, 348.6)
incidence	both	Honduras	country/territory	Liver cancer due to alcohol use	0.7	(0.5, 0.9)	0.8	(0.6, 1.1)	14.6	(-15.0, 60.6)	13	(10, 17)	36	(26, 48)	167	(97.7, 272.4)
incidence	both	Djibouti	country/territory	Liver cancer due to other causes	1.7	(1.1, 2.7)	2	(1.0, 3.7)	14.6	(-47.4, 152.8)	4	(3, 7)	11	(5, 20)	138.1	(1.5, 475.3)
incidence	male	Tonga	country/territory	Liver cancer due to other causes	8.9	(6.1, 12.4)	10.2	(6.8, 15.0)	14.6	(-26.8, 78.2)	2	(1, 3)	3	(2, 4)	56.9	(3.6, 139.7)
incidence	female	Greenland	country/territory	Liver cancer due to alcohol use	0.9	(0.4, 1.8)	1.1	(0.3, 2.2)	14.5	(-55.1, 141.5)	0	(0, 0)	0	(0, 0)	85.1	(-26.0, 289.9)
incidence	both	Cyprus	country/territory	Liver cancer due to hepatitis C	2	(1.4, 3.1)	2.3	(1.5, 3.6)	14.4	(-33.6, 85.4)	13	(9, 21)	28	(17, 44)	108.9	(21.5, 240.2)
incidence	both	Honduras	country/territory	Liver cancer due to hepatitis C	2.1	(1.6, 2.8)	2.4	(1.7, 3.3)	14.4	(-18.3, 58.1)	38	(30, 49)	104	(76, 143)	173.7	(101.8, 273.1)
incidence	both	North Korea	country/territory	Liver cancer due to other causes	6.8	(4.9, 9.4)	7.8	(5.5, 10.9)	14.4	(-22.6, 73.1)	917	(650, 1,273)	2015	(1,420, 2,796)	119.8	(45.3, 236.0)
incidence	both	Afghanistan	country/territory	Liver cancer due to other causes	2.3	(1.0, 3.7)	2.6	(1.3, 4.2)	14.4	(-20.7, 69.6)	93	(31, 156)	301	(123, 499)	224	(118.1, 378.9)
incidence	female	Democratic Republic of the Congo	country/territory	Liver cancer due to alcohol use	1.3	(0.8, 2.4)	1.5	(0.7, 3.1)	14.4	(-47.5, 146.7)	97	(54, 171)	223	(104, 457)	129.9	(2.4, 407.8)
incidence	both	Bulgaria	country/territory	Liver cancer due to hepatitis C	1.7	(1.3, 2.8)	2	(1.5, 3.1)	14.3	(-20.9, 79.1)	190	(141, 287)	261	(195, 427)	37	(-3.4, 121.5)
incidence	female	Thailand	country/territory	Liver cancer	16.7	(13.1, 22.9)	19.1	(8.9, 31.0)	14.3	(-42.3, 94.3)	2855	(2,234, 3,798)	7940	(3,776, 12,598)	178.1	(41.7, 349.8)
incidence	female	Georgia	country/territory	Liver cancer due to hepatitis C	1.7	(1.3, 2.4)	1.9	(1.3, 2.9)	14.2	(-23.4, 81.9)	58	(44, 81)	68	(45, 109)	17.6	(-21.5, 97.7)
incidence	both	Low SDI	SDI quintile	Liver cancer	16	(12.8, 18.0)	14.5	(11.5, 17.1)	-9.4	(-24.4, 8.0)	17985	(14,260, 20,466)	33337	(26,580, 39,615)	85.4	(52.9, 125.7)
incidence	both	Czech Republic	country/territory	Liver cancer due to hepatitis B	1.1	(0.8, 1.5)	1.3	(0.9, 1.8)	14.1	(-14.6, 53.1)	135	(101, 180)	207	(143, 296)	53.6	(13.1, 107.7)
incidence	male	Global	global	Liver cancer due to alcohol use	5.7	(4.9, 6.5)	6.5	(5.7, 7.6)	14.1	(-4.4, 36.3)	94660	(79,918, 108,751)	203689	(177,065, 239,842)	115.2	(79.5, 160.8)
incidence	male	Japan	country/territory	Liver cancer due to hepatitis C	19.1	(18.3, 19.9)	21.8	(17.7, 27.7)	14.1	(-8.0, 51.7)	12868	(12,311, 13,435)	28381	(22,883, 36,372)	120.6	(76.7, 195.2)
incidence	both	Nepal	country/territory	Liver cancer due to alcohol use	0.7	(0.5, 1.0)	0.8	(0.5, 1.1)	14	(-27.4, 66.3)	54	(36, 79)	134	(87, 187)	148.1	(57.9, 263.9)
incidence	both	Cyprus	country/territory	Liver cancer due to hepatitis B	1.2	(0.7, 1.8)	1.3	(0.8, 2.2)	13.9	(-27.0, 74.6)	8	(5, 12)	15	(9, 26)	97.2	(27.1, 206.1)
incidence	both	Kazakhstan	country/territory	Liver cancer due to other causes	0.7	(0.6, 0.9)	0.8	(0.7, 1.1)	13.9	(-8.9, 51.2)	87	(73, 104)	116	(97, 143)	33.5	(9.3, 70.6)
incidence	male	India	country/territory	Liver cancer due to hepatitis B	1.8	(1.4, 2.6)	2.1	(1.6, 2.8)	13.9	(-22.5, 64.1)	4240	(3,288, 5,932)	9609	(7,437, 12,979)	126.6	(53.6, 218.6)
incidence	both	Denmark	country/territory	Liver cancer due to other causes	0.3	(0.2, 0.4)	0.4	(0.2, 0.6)	13.8	(-18.4, 78.4)	23	(17, 31)	33	(21, 56)	45.7	(3.1, 138.9)
incidence	male	Estonia	country/territory	Liver cancer due to hepatitis C	1	(0.8, 1.4)	1.1	(0.8, 2.0)	13.8	(-31.2, 106.9)	7	(5, 9)	9	(6, 16)	38.5	(-14.0, 149.6)
incidence	male	Cambodia	country/territory	Liver cancer due to alcohol use	3.9	(2.6, 6.4)	4.5	(3.0, 6.1)	13.8	(-32.1, 77.7)	61	(39, 98)	151	(102, 200)	147.1	(49.7, 280.9)
incidence	male	Central Sub-Saharan Africa	region	Liver cancer due to hepatitis B	3.8	(2.2, 5.7)	4.3	(2.2, 7.8)	13.7	(-40.2, 108.9)	441	(252, 689)	1104	(562, 2,049)	150.7	(27.5, 390.9)
incidence	both	Djibouti	country/territory	Liver cancer due to alcohol use	1.2	(0.7, 2.0)	1.4	(0.7, 2.9)	13.7	(-52.9, 180.2)	3	(2, 5)	7	(3, 15)	148	(-5.8, 572.5)
incidence	male	Macedonia	country/territory	Liver cancer due to hepatitis B	2.6	(1.7, 4.0)	3	(1.8, 5.0)	13.7	(-28.7, 85.1)	23	(15, 34)	37	(23, 64)	63.6	(2.8, 169.8)
incidence	male	India	country/territory	Liver cancer due to hepatitis C	0.6	(0.5, 0.9)	0.7	(0.6, 1.1)	13.7	(-25.6, 74.8)	1163	(918, 1,614)	2761	(2,130, 3,805)	137.5	(61.6, 239.3)
incidence	both	Cote d'Ivoire	country/territory	Liver cancer	14.5	(9.6, 18.9)	13.2	(7.4, 21.8)	-9.1	(-48.4, 51.3)	719	(513, 938)	1240	(662, 2,119)	72.4	(-8.7, 207.5)
incidence	both	Malta	country/territory	Liver cancer due to hepatitis C	1.4	(0.9, 2.3)	1.6	(1.1, 2.8)	13.6	(-44.7, 143.5)	5	(3, 8)	12	(7, 20)	132.5	(14.4, 391.5)
incidence	both	South Korea	country/territory	Liver cancer	37.5	(31.2, 45.9)	34.2	(28.8, 43.5)	-8.7	(-31.5, 21.7)	11228	(9,252, 13,820)	23596	(19,933, 29,652)	110.2	(58.6, 178.2)
incidence	both	Global	global	Liver cancer due to alcohol use	3.3	(2.8, 3.7)	3.7	(3.3, 4.3)	13.5	(-2.1, 32.5)	118943	(101,820, 133,896)	248977	(220,523, 287,124)	109.3	(79.6, 146.0)
incidence	both	Djibouti	country/territory	Liver cancer due to hepatitis C	3.8	(2.4, 5.8)	4.3	(2.3, 7.9)	13.5	(-46.7, 142.1)	8	(5, 13)	20	(10, 38)	149.5	(13.8, 476.0)
incidence	both	Palestine	country/territory	Liver cancer	6.9	(5.1, 10.6)	6.3	(4.7, 9.6)	-8.6	(-36.1, 30.9)	47	(35, 66)	116	(88, 158)	146.6	(67.0, 255.5)
incidence	female	Belgium	country/territory	Liver cancer due to hepatitis C	1	(0.8, 2.4)	1.2	(0.8, 2.4)	13.5	(-45.3, 152.7)	94	(69, 244)	143	(95, 371)	52.1	(-34.5, 315.2)
incidence	female	Malta	country/territory	Liver cancer due to alcohol use	0.3	(0.2, 0.6)	0.4	(0.2, 0.7)	13.5	(-55.6, 186.3)	1	(0, 1)	1	(1, 3)	126.7	(-12.8, 500.8)
incidence	female	Sao Tome and Principe	country/territory	Liver cancer	1.5	(1.0, 2.1)	1.7	(0.7, 3.3)	13.5	(-54.5, 114.7)	0	(0, 1)	1	(0, 1)	63.3	(-34.5, 219.6)
incidence	male	Serbia	country/territory	Liver cancer	9	(7.2, 11.6)	10.2	(7.3, 15.6)	13.5	(-26.0, 81.7)	402	(322, 497)	617	(443, 957)	53.5	(2.6, 145.2)
incidence	both	Eastern Sub-Saharan Africa	region	Liver cancer	11.3	(9.3, 13.1)	10.3	(7.9, 12.8)	-8.5	(-28.0, 20.0)	8797	(7,192, 10,306)	16651	(12,530, 20,906)	89.3	(45.5, 148.4)
incidence	female	Brazil	country/territory	Liver cancer due to alcohol use	0.9	(0.7, 1.2)	1	(0.7, 1.4)	13.3	(-21.7, 61.1)	335	(280, 457)	973	(736, 1,339)	190.5	(102.3, 307.0)
incidence	male	Pakistan	country/territory	Liver cancer due to hepatitis B	0.8	(0.6, 1.1)	0.9	(0.6, 1.4)	13.3	(-25.0, 83.6)	275	(186, 381)	616	(402, 918)	124.1	(43.4, 273.6)
incidence	male	Swaziland	country/territory	Liver cancer due to other causes	1.4	(0.7, 2.1)	1.5	(0.5, 3.1)	13.3	(-63.2, 150.7)	2	(1, 3)	4	(1, 9)	120.9	(-38.3, 428.1)
incidence	male	Kenya	country/territory	Liver cancer due to other causes	0.8	(0.5, 1.1)	0.9	(0.5, 1.5)	13.3	(-33.9, 88.6)	37	(24, 54)	97	(53, 171)	164.9	(47.0, 357.6)
incidence	both	Solomon Islands	country/territory	Liver cancer due to hepatitis C	2.2	(1.4, 3.1)	2.4	(1.5, 3.9)	13.2	(-32.9, 94.0)	2	(1, 3)	5	(3, 9)	150.3	(45.9, 347.6)
incidence	both	United Arab Emirates	country/territory	Liver cancer	6.1	(4.3, 9.0)	5.6	(3.8, 8.0)	-8.2	(-40.2, 49.7)	28	(19, 43)	182	(118, 277)	541.1	(294.6, 991.5)
incidence	male	Central Sub-Saharan Africa	region	Liver cancer due to other causes	2.2	(1.4, 3.3)	2.5	(1.4, 4.6)	13.2	(-37.1, 97.9)	212	(127, 317)	530	(283, 964)	150.2	(33.3, 359.4)
incidence	male	Swaziland	country/territory	Liver cancer due to alcohol use	5.2	(2.9, 8.1)	5.9	(2.0, 11.4)	13.2	(-62.1, 145.3)	7	(3, 11)	14	(4, 28)	106.1	(-41.6, 381.8)
incidence	female	Mauritius	country/territory	Liver cancer due to other causes	1	(0.7, 1.6)	1.2	(0.8, 1.8)	13.1	(-26.9, 78.2)	3	(2, 5)	8	(6, 13)	158.8	(81.5, 295.9)
incidence	male	El Salvador	country/territory	Liver cancer due to other causes	0.9	(0.8, 1.4)	1.1	(0.8, 1.5)	13.1	(-15.5, 47.0)	12	(10, 17)	24	(19, 33)	101.4	(54.0, 160.8)
incidence	female	Denmark	country/territory	Liver cancer due to hepatitis C	1.3	(1.0, 1.7)	1.5	(0.9, 2.8)	13	(-37.1, 125.3)	56	(42, 76)	79	(46, 166)	40.9	(-22.7, 207.9)
incidence	female	Costa Rica	country/territory	Liver cancer due to hepatitis C	2.4	(2.0, 3.6)	2.7	(2.0, 4.5)	13	(-26.7, 87.2)	19	(16, 28)	63	(47, 105)	224.2	(115.9, 439.4)
incidence	female	Costa Rica	country/territory	Liver cancer due to other causes	0.9	(0.7, 1.3)	1	(0.8, 1.7)	13	(-24.7, 86.4)	8	(7, 11)	24	(18, 40)	201.2	(110.3, 396.6)
incidence	female	Tropical Latin America	region	Liver cancer due to alcohol use	0.9	(0.7, 1.2)	1	(0.7, 1.4)	13	(-21.6, 60.1)	341	(285, 464)	985	(747, 1,365)	188.7	(102.5, 304.2)
incidence	male	Cyprus	country/territory	Liver cancer due to hepatitis C	2.5	(1.7, 4.3)	2.8	(1.8, 4.6)	12.9	(-39.2, 96.3)	8	(5, 13)	16	(10, 26)	106.1	(13.3, 263.7)
incidence	male	Switzerland	country/territory	Liver cancer	8.9	(7.7, 10.5)	10.1	(7.8, 16.7)	12.9	(-17.6, 87.8)	342	(295, 399)	619	(475, 1,058)	80.8	(31.5, 210.9)
incidence	female	South Asia	region	Liver cancer due to hepatitis C	1	(0.8, 1.4)	1.2	(0.9, 1.7)	12.8	(-23.7, 57.5)	2381	(1,902, 3,048)	5946	(4,353, 8,125)	149.7	(77.1, 239.5)
incidence	male	Czech Republic	country/territory	Liver cancer due to hepatitis C	1.5	(1.1, 1.9)	1.7	(1.1, 2.7)	12.8	(-14.9, 76.4)	73	(54, 96)	124	(82, 196)	71.2	(29.5, 155.2)
incidence	male	Taiwan	country/territory	Liver cancer	41.3	(36.0, 52.3)	46.6	(34.8, 63.1)	12.8	(-17.9, 57.0)	3417	(2,982, 4,229)	6989	(5,206, 9,552)	104.5	(50.5, 192.3)
incidence	both	Southern Latin America	region	Liver cancer due to hepatitis B	0.3	(0.3, 0.3)	0.3	(0.3, 0.4)	12.8	(-2.5, 31.3)	125	(108, 142)	230	(200, 264)	84.6	(59.5, 115.2)
incidence	male	South Asia	region	Liver cancer	4.2	(3.3, 5.8)	4.7	(3.8, 6.2)	12.6	(-22.1, 56.8)	11214	(9,046, 14,967)	25537	(20,811, 32,036)	127.7	(59.1, 208.6)
incidence	female	Solomon Islands	country/territory	Liver cancer due to hepatitis B	3.4	(2.0, 5.6)	3.9	(1.9, 6.7)	12.6	(-43.5, 129.8)	2	(1, 4)	6	(3, 11)	157.4	(27.1, 442.8)
incidence	male	Brunei	country/territory	Liver cancer due to other causes	1.5	(1.0, 2.7)	1.7	(1.0, 3.0)	12.6	(-40.7, 109.4)	1	(0, 1)	2	(1, 4)	197	(66.9, 410.9)
incidence	male	Spain	country/territory	Liver cancer due to alcohol use	3.8	(3.1, 4.6)	4.3	(2.8, 6.7)	12.6	(-24.4, 76.0)	833	(678, 1,002)	1473	(956, 2,320)	76.8	(18.2, 184.3)
incidence	male	Panama	country/territory	Liver cancer due to alcohol use	2	(1.6, 2.4)	2.2	(1.7, 3.3)	12.6	(-15.7, 54.7)	13	(10, 15)	33	(25, 49)	166.9	(99.2, 277.3)
incidence	male	Samoa	country/territory	Liver cancer due to hepatitis C	1.4	(1.0, 2.5)	1.5	(0.8, 3.2)	12.6	(-37.1, 73.8)	0	(0, 1)	1	(0, 2)	80.6	(-0.9, 186.0)
incidence	female	Serbia	country/territory	Liver cancer	6.1	(4.2, 10.2)	6.9	(3.8, 12.1)	12.5	(-49.1, 122.0)	335	(234, 535)	533	(290, 980)	59.1	(-28.3, 221.6)
incidence	female	Solomon Islands	country/territory	Liver cancer due to other causes	3.6	(2.1, 5.8)	4.1	(2.1, 7.5)	12.5	(-45.1, 124.4)	2	(1, 3)	5	(2, 9)	160.9	(31.3, 426.8)
incidence	female	Yemen	country/territory	Liver cancer due to hepatitis C	2.9	(1.6, 4.9)	3.3	(1.7, 5.7)	12.5	(-41.5, 123.2)	57	(30, 97)	145	(73, 243)	153.8	(30.5, 370.8)
incidence	male	Swaziland	country/territory	Liver cancer	13.4	(7.4, 20.8)	15.1	(4.9, 29.8)	12.5	(-63.1, 151.1)	19	(10, 30)	40	(11, 85)	113.2	(-40.5, 403.6)
incidence	both	Kazakhstan	country/territory	Liver cancer due to hepatitis C	2.2	(1.9, 2.7)	2.5	(2.1, 3.2)	12.4	(-10.2, 49.1)	256	(212, 307)	346	(292, 426)	35.2	(10.4, 75.6)
incidence	both	Central Sub-Saharan Africa	region	Liver cancer due to hepatitis C	6	(4.2, 7.8)	6.7	(4.3, 10.2)	12.4	(-28.9, 76.0)	1144	(788, 1,549)	2646	(1,680, 4,036)	131.3	(41.4, 276.4)
incidence	male	Lithuania	country/territory	Liver cancer due to other causes	0.4	(0.3, 0.6)	0.5	(0.3, 0.7)	12.4	(-35.4, 87.3)	7	(5, 10)	9	(6, 14)	30.3	(-25.8, 121.4)
incidence	both	Slovakia	country/territory	Liver cancer due to hepatitis B	0.9	(0.6, 1.3)	1	(0.7, 1.4)	12.3	(-26.3, 64.8)	48	(34, 69)	74	(48, 108)	55.9	(3.5, 131.1)
incidence	female	Global	global	Liver cancer due to hepatitis C	2.2	(2.0, 2.5)	2.5	(2.2, 3.0)	12.3	(-3.9, 35.3)	42021	(37,298, 47,151)	87056	(75,781, 103,686)	107.2	(77.8, 148.3)
incidence	female	Georgia	country/territory	Liver cancer due to other causes	0.6	(0.5, 0.9)	0.7	(0.5, 1.0)	12.3	(-22.5, 73.8)	21	(16, 29)	24	(16, 39)	14.2	(-22.7, 89.5)
incidence	male	Bosnia and Herzegovina	country/territory	Liver cancer	9.7	(7.8, 15.2)	10.9	(7.7, 19.6)	12.3	(-30.4, 92.3)	156	(123, 233)	283	(198, 479)	82	(17.8, 210.7)
incidence	female	Central Asia	region	Liver cancer	5.5	(4.7, 6.7)	6.2	(4.9, 7.3)	12.2	(-6.3, 34.0)	1385	(1,182, 1,659)	2196	(1,733, 2,564)	58.6	(33.8, 89.2)
incidence	both	Tonga	country/territory	Liver cancer due to alcohol use	3.7	(2.6, 4.8)	4.2	(3.0, 5.7)	12.2	(-22.7, 60.8)	2	(1, 2)	3	(2, 4)	57.6	(9.6, 128.6)
incidence	both	India	country/territory	Liver cancer due to hepatitis C	0.8	(0.6, 1.0)	0.9	(0.7, 1.2)	12.2	(-22.2, 56.6)	2763	(2,215, 3,521)	6654	(5,235, 8,953)	140.9	(76.6, 223.2)
incidence	both	Low-middle SDI	SDI quintile	Liver cancer	7.7	(6.5, 9.3)	7.1	(6.2, 8.3)	-8.1	(-23.8, 11.4)	40520	(33,235, 50,153)	71159	(61,914, 84,580)	75.6	(44.5, 115.3)
incidence	female	Jamaica	country/territory	Liver cancer due to other causes	1	(0.8, 1.5)	1.1	(0.7, 1.9)	12.1	(-32.3, 90.0)	10	(7, 15)	16	(11, 30)	70.1	(-2.6, 207.3)
incidence	both	Tonga	country/territory	Liver cancer due to hepatitis B	8.6	(6.3, 11.2)	9.6	(7.0, 13.2)	12	(-21.9, 62.3)	4	(3, 6)	7	(5, 10)	58.6	(9.5, 129.8)
incidence	male	Colombia	country/territory	Liver cancer due to other causes	0.7	(0.6, 0.8)	0.8	(0.6, 1.0)	12	(-7.7, 36.0)	50	(42, 58)	128	(103, 158)	157.9	(113.4, 208.2)
incidence	both	Central Sub-Saharan Africa	region	Liver cancer due to hepatitis B	2.6	(1.7, 3.6)	2.9	(1.7, 4.7)	11.9	(-34.4, 87.0)	667	(423, 959)	1572	(909, 2,554)	135.5	(30.7, 309.6)
incidence	female	Jamaica	country/territory	Liver cancer due to hepatitis C	1.4	(1.1, 2.1)	1.5	(1.0, 2.8)	11.9	(-34.3, 97.0)	13	(10, 21)	23	(15, 43)	71	(-5.5, 224.8)
incidence	male	Federated States of Micronesia	country/territory	Liver cancer due to hepatitis B	4.3	(2.4, 6.8)	4.8	(2.9, 8.1)	11.9	(-34.4, 106.5)	1	(1, 2)	1	(1, 3)	51	(-15.3, 191.6)
incidence	both	Israel	country/territory	Liver cancer due to other causes	0.6	(0.4, 0.9)	0.7	(0.5, 1.2)	11.8	(-25.5, 88.2)	23	(17, 34)	61	(42, 111)	159	(73.7, 368.9)
incidence	both	Nepal	country/territory	Liver cancer due to hepatitis C	0.8	(0.6, 1.2)	0.9	(0.6, 1.4)	11.8	(-29.5, 70.0)	57	(39, 80)	143	(93, 201)	149.8	(65.1, 269.8)
incidence	both	Djibouti	country/territory	Liver cancer due to hepatitis B	2.8	(1.5, 4.6)	3.1	(1.4, 6.5)	11.8	(-54.8, 208.4)	9	(4, 15)	19	(8, 43)	126.8	(-18.7, 570.4)
incidence	both	Mozambique	country/territory	Liver cancer due to alcohol use	4.1	(2.3, 5.7)	4.6	(2.1, 7.8)	11.8	(-44.6, 100.1)	215	(131, 294)	492	(231, 851)	129.1	(10.3, 322.0)
incidence	male	India	country/territory	Liver cancer due to other causes	0.6	(0.5, 0.9)	0.7	(0.5, 1.0)	11.8	(-26.2, 66.2)	1246	(983, 1,720)	2828	(2,201, 3,797)	126.9	(54.4, 213.9)
incidence	female	Belarus	country/territory	Liver cancer due to hepatitis B	0.4	(0.3, 0.6)	0.5	(0.3, 0.7)	11.7	(-33.8, 75.2)	28	(22, 36)	36	(21, 58)	28.8	(-26.3, 115.7)
incidence	male	South Asia	region	Liver cancer due to hepatitis B	1.7	(1.3, 2.4)	1.9	(1.5, 2.5)	11.7	(-23.4, 55.8)	4983	(3,951, 6,851)	11074	(8,877, 14,389)	122.2	(53.6, 205.0)
incidence	male	High-middle SDI	SDI quintile	Liver cancer due to hepatitis C	2.5	(2.1, 2.8)	2.8	(2.3, 3.4)	11.7	(-6.6, 35.7)	9066	(7,751, 10,376)	20627	(17,119, 24,748)	127.5	(90.8, 173.6)
incidence	male	Malawi	country/territory	Liver cancer due to hepatitis C	2.4	(1.4, 4.6)	2.6	(1.4, 4.7)	11.7	(-44.0, 124.7)	38	(22, 67)	83	(42, 153)	121.4	(3.6, 377.5)
incidence	female	Central Latin America	region	Liver cancer due to hepatitis C	3.4	(3.0, 4.3)	3.7	(3.3, 4.9)	11.6	(-16.1, 47.2)	1344	(1,224, 1,654)	3577	(3,120, 4,645)	166.3	(108.9, 250.3)
incidence	male	Middle SDI	SDI quintile	Liver cancer due to alcohol use	7.1	(5.7, 8.7)	7.9	(6.4, 10.0)	11.6	(-16.6, 48.4)	31044	(24,265, 38,797)	68586	(55,513, 86,766)	120.9	(66.4, 198.6)
incidence	both	Tajikistan	country/territory	Liver cancer	8.4	(6.3, 10.1)	7.7	(5.5, 9.5)	-7.9	(-25.7, 14.6)	213	(158, 253)	304	(212, 376)	42.5	(16.1, 76.0)
incidence	both	Central Latin America	region	Liver cancer due to hepatitis C	2.9	(2.6, 3.5)	3.2	(2.9, 3.9)	11.5	(-9.4, 37.2)	2086	(1,924, 2,406)	5556	(4,971, 6,633)	166.4	(125.9, 222.2)
incidence	both	El Salvador	country/territory	Liver cancer due to other causes	1.2	(1.0, 1.6)	1.3	(1.0, 1.8)	11.4	(-21.9, 59.8)	31	(26, 41)	67	(50, 91)	114	(51.0, 199.7)
incidence	both	Iraq	country/territory	Liver cancer	8.8	(6.7, 11.9)	8.2	(6.1, 10.9)	-7.5	(-37.9, 34.9)	657	(499, 875)	1223	(908, 1,606)	86.1	(24.0, 172.5)
incidence	female	Jamaica	country/territory	Liver cancer due to alcohol use	0.4	(0.3, 0.6)	0.5	(0.3, 0.8)	11.4	(-28.5, 80.6)	4	(3, 6)	7	(5, 12)	69.5	(3.9, 178.8)
incidence	male	Czech Republic	country/territory	Liver cancer	8.9	(8.2, 9.8)	10	(7.8, 14.3)	11.4	(-15.0, 64.4)	454	(416, 495)	751	(587, 1,061)	65.4	(26.5, 139.7)
incidence	male	Macedonia	country/territory	Liver cancer due to hepatitis C	3.3	(2.3, 5.8)	3.7	(2.4, 6.7)	11.4	(-38.9, 101.5)	25	(18, 40)	44	(28, 76)	76	(5.5, 206.4)
incidence	both	South Asia	region	Liver cancer due to hepatitis C	1	(0.8, 1.2)	1.1	(0.9, 1.4)	11.4	(-16.0, 40.8)	4530	(3,797, 5,368)	10834	(8,977, 13,237)	139.2	(87.3, 196.8)
incidence	male	Costa Rica	country/territory	Liver cancer due to hepatitis B	0.7	(0.5, 1.0)	0.8	(0.5, 1.1)	11.4	(-12.5, 40.9)	7	(5, 10)	17	(12, 25)	148	(87.8, 218.5)
incidence	female	Switzerland	country/territory	Liver cancer due to alcohol use	0.8	(0.6, 1.2)	0.9	(0.5, 1.7)	11.3	(-40.9, 127.4)	44	(31, 68)	73	(37, 155)	68.4	(-20.2, 278.3)
incidence	female	Jamaica	country/territory	Liver cancer	3.7	(3.0, 5.5)	4.1	(2.9, 6.9)	11.3	(-31.3, 87.4)	35	(28, 54)	60	(41, 107)	70.4	(0.5, 200.5)
incidence	male	Indonesia	country/territory	Liver cancer due to hepatitis B	1	(0.7, 1.5)	1.2	(0.7, 1.7)	11.3	(-28.8, 69.3)	536	(349, 778)	1187	(746, 1,830)	121.7	(36.3, 248.8)
incidence	both	Ukraine	country/territory	Liver cancer due to hepatitis C	1.2	(0.7, 1.9)	1.3	(0.9, 1.9)	11.2	(-35.9, 96.8)	749	(455, 1,179)	980	(674, 1,495)	30.8	(-26.9, 135.5)
incidence	both	Yemen	country/territory	Liver cancer due to other causes	0.9	(0.5, 1.4)	1	(0.5, 1.7)	11.2	(-38.1, 96.9)	34	(19, 54)	93	(49, 150)	172	(47.3, 406.9)
incidence	female	Uruguay	country/territory	Liver cancer due to hepatitis C	0.8	(0.7, 1.3)	0.9	(0.7, 1.5)	11.2	(-30.2, 81.3)	17	(13, 26)	30	(22, 56)	77.4	(8.3, 241.5)
incidence	male	Andorra	country/territory	Liver cancer due to alcohol use	3	(1.8, 5.6)	3.3	(1.8, 6.1)	11.2	(-41.5, 117.9)	1	(1, 2)	2	(1, 4)	159	(33.8, 434.1)
incidence	male	Djibouti	country/territory	Liver cancer due to other causes	2.2	(1.1, 3.7)	2.4	(1.0, 5.3)	11.2	(-61.2, 217.1)	3	(1, 5)	7	(3, 16)	133	(-29.3, 631.9)
incidence	male	Georgia	country/territory	Liver cancer due to alcohol use	2	(1.6, 2.8)	2.2	(1.8, 2.9)	11.1	(-12.8, 45.3)	45	(36, 62)	50	(41, 64)	10.4	(-13.7, 45.2)
incidence	male	Dominica	country/territory	Liver cancer due to other causes	1	(0.7, 1.2)	1.1	(0.8, 1.6)	11.1	(-17.6, 74.9)	0	(0, 0)	0	(0, 0)	54.3	(14.1, 143.4)
incidence	male	Pakistan	country/territory	Liver cancer due to other causes	0.9	(0.7, 1.2)	1	(0.7, 1.4)	11.1	(-23.3, 70.8)	277	(204, 362)	590	(427, 819)	113.2	(44.9, 233.0)
incidence	male	Kenya	country/territory	Liver cancer due to hepatitis B	1.7	(1.1, 2.5)	1.9	(1.0, 3.3)	11	(-38.4, 92.1)	90	(55, 140)	242	(123, 445)	169.2	(40.6, 391.4)
incidence	male	High-income Asia Pacific	region	Liver cancer due to hepatitis B	9.4	(8.2, 11.0)	10.5	(9.0, 12.2)	10.9	(-9.7, 36.5)	8314	(7,166, 9,797)	14518	(12,572, 17,229)	74.6	(40.8, 118.6)
incidence	female	Cyprus	country/territory	Liver cancer due to other causes	0.4	(0.3, 0.8)	0.5	(0.2, 0.9)	10.9	(-45.7, 118.2)	2	(1, 3)	3	(2, 6)	100.9	(-8.1, 315.1)
incidence	female	Bulgaria	country/territory	Liver cancer due to other causes	0.7	(0.5, 1.2)	0.7	(0.6, 1.4)	10.9	(-35.4, 106.2)	38	(30, 68)	54	(40, 115)	42.5	(-18.8, 204.8)
incidence	female	Yemen	country/territory	Liver cancer	6.5	(3.5, 10.5)	7.2	(3.7, 12.3)	10.9	(-43.0, 111.6)	146	(75, 242)	368	(187, 625)	152.4	(27.8, 385.6)
incidence	both	Ecuador	country/territory	Liver cancer due to hepatitis B	3.3	(2.5, 4.1)	3.7	(2.5, 5.0)	10.8	(-13.0, 46.2)	167	(130, 200)	437	(309, 584)	161.1	(107.6, 239.6)
incidence	both	Cambodia	country/territory	Liver cancer due to alcohol use	2.4	(1.6, 3.5)	2.6	(1.8, 3.4)	10.8	(-25.4, 65.2)	85	(55, 127)	214	(151, 278)	151.4	(66.2, 264.9)
incidence	male	Central Latin America	region	Liver cancer due to hepatitis C	2.3	(2.1, 2.6)	2.5	(2.3, 3.0)	10.8	(0.9, 31.3)	742	(668, 835)	1979	(1,764, 2,340)	166.6	(143.0, 208.6)
incidence	female	Nepal	country/territory	Liver cancer due to alcohol use	0.3	(0.2, 0.5)	0.3	(0.2, 0.6)	10.8	(-38.6, 95.9)	14	(9, 21)	30	(18, 51)	123.2	(25.6, 284.9)
incidence	female	Mozambique	country/territory	Liver cancer	14.6	(8.6, 20.9)	16.2	(5.1, 35.7)	10.8	(-54.6, 145.0)	417	(282, 570)	951	(330, 2,087)	127.9	(-10.5, 411.3)
incidence	male	Burundi	country/territory	Liver cancer due to other causes	1	(0.4, 1.9)	1.1	(0.5, 1.9)	10.8	(-59.9, 217.9)	13	(5, 26)	29	(13, 57)	129.9	(-24.1, 613.8)
incidence	female	Uruguay	country/territory	Liver cancer	1.4	(1.1, 2.0)	1.5	(1.2, 2.4)	10.7	(-28.5, 74.5)	27	(22, 41)	48	(35, 88)	73.8	(8.4, 226.1)
incidence	female	Slovakia	country/territory	Liver cancer due to hepatitis C	1.4	(0.9, 2.3)	1.5	(0.8, 3.2)	10.7	(-50.1, 164.9)	42	(28, 71)	72	(36, 165)	73	(-23.8, 339.8)
incidence	female	Mozambique	country/territory	Liver cancer due to hepatitis C	7	(3.9, 10.1)	7.7	(2.3, 17.0)	10.7	(-54.1, 143.1)	188	(118, 261)	432	(139, 959)	130.1	(-7.7, 410.0)
incidence	both	Bhutan	country/territory	Liver cancer	4.1	(2.8, 5.7)	3.8	(2.5, 5.4)	-7.4	(-36.3, 41.2)	9	(6, 12)	17	(12, 24)	97.8	(34.1, 189.6)
incidence	both	Yemen	country/territory	Liver cancer due to alcohol use	0.6	(0.3, 1.0)	0.7	(0.4, 1.3)	10.6	(-36.3, 98.3)	22	(11, 37)	62	(31, 112)	177.1	(55.7, 423.7)
incidence	male	Djibouti	country/territory	Liver cancer due to alcohol use	2.3	(1.2, 3.9)	2.6	(1.1, 5.6)	10.6	(-60.2, 197.5)	2	(1, 4)	6	(2, 14)	147.1	(-19.1, 655.1)
incidence	female	Federated States of Micronesia	country/territory	Liver cancer	7.9	(4.4, 13.3)	8.7	(4.6, 16.1)	10.5	(-46.3, 129.3)	2	(1, 3)	3	(1, 5)	61.6	(-17.2, 226.6)
incidence	male	High-income Asia Pacific	region	Liver cancer due to other causes	1.5	(1.4, 1.7)	1.7	(1.4, 2.0)	10.5	(-7.1, 36.9)	1242	(1,100, 1,388)	2607	(2,156, 3,214)	109.9	(74.4, 165.8)
incidence	male	Sao Tome and Principe	country/territory	Liver cancer due to alcohol use	1.1	(0.8, 1.5)	1.2	(0.6, 2.2)	10.5	(-47.9, 108.3)	0	(0, 0)	0	(0, 1)	51.6	(-31.5, 193.2)
incidence	both	Turkmenistan	country/territory	Liver cancer due to alcohol use	0.5	(0.4, 0.6)	0.5	(0.4, 0.7)	10.4	(-9.0, 32.7)	8	(7, 10)	17	(14, 23)	103.1	(66.6, 143.8)
incidence	female	Costa Rica	country/territory	Liver cancer	4.5	(3.8, 6.5)	4.9	(3.9, 7.8)	10.4	(-25.9, 77.7)	38	(32, 51)	115	(91, 183)	206.7	(111.6, 390.9)
incidence	male	Mexico	country/territory	Liver cancer due to other causes	0.9	(0.8, 1.0)	1	(0.9, 1.3)	10.4	(-3.5, 43.8)	175	(155, 202)	414	(365, 524)	137	(103.1, 194.8)
incidence	male	Ecuador	country/territory	Liver cancer due to hepatitis C	0.6	(0.4, 0.8)	0.7	(0.4, 1.0)	10.3	(-16.8, 54.9)	13	(9, 16)	35	(22, 48)	177.4	(114.5, 286.0)
incidence	female	Mexico	country/territory	Liver cancer due to hepatitis C	3.8	(3.4, 5.5)	4.2	(3.5, 6.2)	10.2	(-25.9, 67.0)	817	(731, 1,119)	2041	(1,712, 3,054)	149.8	(73.3, 285.2)
incidence	female	India	country/territory	Liver cancer due to hepatitis C	0.9	(0.7, 1.3)	1	(0.7, 1.5)	10.1	(-34.8, 74.4)	1600	(1,182, 2,228)	3893	(2,707, 5,855)	143.3	(52.9, 268.7)
incidence	male	Bulgaria	country/territory	Liver cancer	9.6	(8.3, 12.3)	10.6	(8.8, 13.4)	10.1	(-20.0, 47.1)	497	(427, 625)	571	(479, 698)	15	(-13.7, 49.8)
incidence	male	Poland	country/territory	Liver cancer due to alcohol use	2.1	(1.8, 2.5)	2.3	(2.0, 2.7)	10.1	(-11.4, 34.7)	340	(283, 408)	560	(473, 664)	64.7	(31.2, 101.6)
incidence	female	Caribbean	region	Liver cancer due to alcohol use	0.9	(0.7, 1.1)	1	(0.8, 1.3)	10.1	(-14.9, 41.3)	113	(90, 143)	230	(182, 298)	103.6	(57.6, 163.5)
incidence	both	Chile	country/territory	Liver cancer due to alcohol use	2.2	(1.9, 2.6)	2.4	(2.1, 2.9)	10	(-11.5, 37.7)	196	(168, 231)	492	(420, 596)	151	(100.7, 216.2)
incidence	both	Malawi	country/territory	Liver cancer due to hepatitis B	1.8	(1.2, 2.8)	2	(1.1, 3.5)	10	(-43.7, 117.5)	99	(63, 147)	203	(105, 376)	106	(-0.9, 324.6)
incidence	both	Gabon	country/territory	Liver cancer due to hepatitis C	4.7	(3.4, 6.2)	5.1	(2.9, 9.0)	10	(-36.3, 92.8)	28	(20, 36)	47	(26, 84)	71	(-1.9, 198.6)
incidence	female	Eritrea	country/territory	Liver cancer due to other causes	1.9	(1.4, 2.7)	2.1	(0.7, 4.2)	10	(-62.5, 142.3)	12	(8, 16)	24	(8, 51)	107.2	(-35.9, 387.5)
incidence	female	Democratic Republic of the Congo	country/territory	Liver cancer due to hepatitis C	4.2	(2.3, 7.5)	4.6	(2.2, 9.5)	10	(-49.6, 138.7)	293	(159, 514)	651	(306, 1,323)	121.9	(1.1, 383.7)
incidence	both	Macedonia	country/territory	Liver cancer	10.5	(8.0, 15.5)	9.8	(6.8, 14.4)	-6.9	(-40.2, 43.4)	173	(133, 246)	256	(180, 380)	48.5	(-4.2, 122.3)
incidence	both	Colombia	country/territory	Liver cancer	5.6	(5.1, 6.7)	5.2	(4.6, 6.8)	-6.5	(-22.8, 20.6)	871	(809, 993)	1917	(1,691, 2,400)	120	(87.1, 174.7)
incidence	female	Yemen	country/territory	Liver cancer due to alcohol use	0.3	(0.1, 0.5)	0.3	(0.1, 0.5)	9.9	(-41.7, 103.5)	6	(3, 10)	14	(7, 26)	152.5	(30.3, 381.2)
incidence	male	Djibouti	country/territory	Liver cancer	14	(7.3, 23.8)	15.3	(6.6, 34.6)	9.9	(-61.1, 208.8)	17	(8, 31)	41	(16, 95)	135.3	(-28.3, 655.5)
incidence	male	Luxembourg	country/territory	Liver cancer due to alcohol use	4.1	(3.0, 6.7)	4.5	(2.8, 7.9)	9.8	(-45.7, 103.1)	8	(6, 13)	16	(10, 28)	91.6	(1.0, 251.4)
incidence	male	Djibouti	country/territory	Liver cancer due to hepatitis C	5	(2.8, 8.4)	5.5	(2.5, 11.5)	9.8	(-58.1, 181.3)	5	(3, 9)	13	(5, 29)	146.3	(-16.9, 620.9)
incidence	male	Slovakia	country/territory	Liver cancer	8.4	(7.1, 11.0)	9.3	(6.6, 15.0)	9.7	(-27.2, 88.7)	192	(163, 247)	289	(205, 457)	50.8	(-0.5, 148.8)
incidence	male	Marshall Islands	country/territory	Liver cancer due to alcohol use	2.7	(1.8, 4.1)	3	(2.0, 4.7)	9.7	(-24.0, 58.5)	0	(0, 0)	0	(0, 1)	123.3	(49.9, 222.4)
incidence	male	Central Latin America	region	Liver cancer due to hepatitis B	0.5	(0.5, 0.6)	0.6	(0.5, 0.7)	9.7	(-1.5, 23.8)	240	(204, 280)	565	(474, 678)	135.8	(110.6, 166.3)
incidence	female	Luxembourg	country/territory	Liver cancer due to hepatitis B	0.8	(0.4, 1.4)	0.8	(0.4, 1.6)	9.6	(-51.5, 130.7)	2	(1, 4)	4	(2, 8)	71.2	(-29.8, 337.6)
incidence	female	Democratic Republic of the Congo	country/territory	Liver cancer	8.6	(4.9, 15.4)	9.5	(4.5, 19.5)	9.6	(-49.5, 134.7)	651	(359, 1,120)	1437	(669, 2,893)	120.5	(0.1, 384.5)
incidence	female	Gabon	country/territory	Liver cancer due to hepatitis B	1.1	(0.7, 1.7)	1.3	(0.6, 2.7)	9.6	(-53.3, 134.1)	4	(3, 6)	7	(3, 15)	74.2	(-25.9, 274.4)
incidence	male	Chile	country/territory	Liver cancer	6.7	(5.6, 8.2)	7.4	(6.2, 9.3)	9.6	(-13.4, 45.5)	263	(220, 321)	642	(540, 797)	144.4	(90.7, 223.7)
incidence	female	Eastern Europe	region	Liver cancer due to hepatitis B	0.6	(0.5, 0.9)	0.7	(0.5, 1.0)	9.6	(-29.2, 70.3)	898	(665, 1,263)	1152	(817, 1,747)	28.4	(-19.0, 106.1)
incidence	both	Afghanistan	country/territory	Liver cancer due to hepatitis C	4.1	(1.9, 6.2)	4.5	(2.3, 6.7)	9.5	(-24.2, 63.2)	135	(57, 213)	429	(203, 657)	217	(121.3, 372.4)
incidence	female	Nepal	country/territory	Liver cancer	2.5	(1.5, 4.0)	2.7	(1.6, 4.6)	9.5	(-39.8, 98.9)	111	(71, 167)	239	(144, 391)	116.2	(23.2, 263.7)
incidence	female	Eastern Europe	region	Liver cancer due to hepatitis C	1.2	(0.9, 1.8)	1.3	(0.9, 2.1)	9.5	(-32.7, 90.4)	1917	(1,446, 2,965)	2695	(1,909, 4,858)	40.6	(-16.2, 159.8)
incidence	both	Federated States of Micronesia	country/territory	Liver cancer due to hepatitis B	3.3	(1.8, 5.1)	3.6	(2.2, 6.1)	9.4	(-36.6, 103.8)	1	(1, 2)	2	(1, 4)	51.2	(-13.6, 188.7)
incidence	female	Sweden	country/territory	Liver cancer due to hepatitis C	1.9	(1.6, 2.2)	2.1	(1.3, 4.1)	9.4	(-33.9, 120.3)	152	(131, 178)	210	(125, 494)	38.1	(-19.6, 229.8)
incidence	female	Jamaica	country/territory	Liver cancer due to hepatitis B	0.9	(0.7, 1.3)	1	(0.7, 1.6)	9.4	(-27.0, 74.4)	8	(6, 12)	14	(9, 24)	70.1	(9.5, 177.0)
incidence	male	Costa Rica	country/territory	Liver cancer due to alcohol use	2.3	(1.9, 2.8)	2.5	(2.0, 3.4)	9.4	(-10.1, 41.2)	17	(15, 21)	52	(42, 68)	202.5	(152.0, 279.8)
incidence	male	South Asia	region	Liver cancer due to hepatitis C	0.9	(0.7, 1.2)	1	(0.8, 1.3)	9.4	(-23.0, 50.7)	2149	(1,720, 2,826)	4888	(3,976, 6,172)	127.5	(61.6, 206.2)
incidence	male	Eastern Europe	region	Liver cancer	7.5	(6.4, 8.7)	8.2	(6.9, 10.3)	9.3	(-13.7, 45.4)	6725	(5,659, 7,878)	9795	(8,172, 12,707)	45.7	(14.1, 97.8)
incidence	both	Chad	country/territory	Liver cancer	20.5	(13.4, 30.9)	19.2	(9.6, 33.7)	-6.4	(-53.1, 70.7)	563	(362, 875)	1068	(488, 2,003)	89.6	(-12.7, 278.1)
incidence	female	Kazakhstan	country/territory	Liver cancer due to hepatitis B	1	(0.8, 1.3)	1.1	(0.9, 1.5)	9.3	(-16.4, 50.2)	76	(59, 99)	99	(78, 129)	30	(-1.6, 75.8)
incidence	female	Mauritius	country/territory	Liver cancer	3.1	(2.6, 4.5)	3.4	(2.7, 4.9)	9.3	(-26.0, 64.7)	10	(8, 13)	25	(19, 35)	149.2	(77.1, 262.5)
incidence	female	Tonga	country/territory	Liver cancer due to hepatitis C	3.8	(2.5, 6.7)	4.2	(2.5, 7.6)	9.3	(-46.6, 127.4)	1	(1, 1)	2	(1, 3)	90	(-7.2, 304.6)
incidence	male	Ecuador	country/territory	Liver cancer	7.6	(5.1, 8.9)	8.3	(5.3, 10.9)	9.3	(-14.0, 47.1)	172	(116, 198)	448	(293, 581)	160.9	(108.7, 242.5)
incidence	both	Costa Rica	country/territory	Liver cancer due to hepatitis B	0.5	(0.4, 0.7)	0.6	(0.4, 0.8)	9.2	(-10.2, 34.0)	10	(7, 14)	26	(18, 38)	151.9	(102.7, 213.8)
incidence	both	Uganda	country/territory	Liver cancer due to other causes	1	(0.6, 1.3)	1.1	(0.6, 1.7)	9.2	(-42.0, 94.1)	76	(50, 101)	181	(90, 306)	138.7	(25.0, 326.6)
incidence	female	Mauritius	country/territory	Liver cancer due to hepatitis B	0.6	(0.4, 0.9)	0.7	(0.5, 1.0)	9.2	(-21.3, 52.8)	2	(2, 3)	5	(3, 8)	129.5	(67.8, 215.8)
incidence	both	Central Latin America	region	Liver cancer due to hepatitis B	0.5	(0.4, 0.5)	0.5	(0.4, 0.6)	9.2	(-0.1, 20.0)	421	(364, 491)	995	(838, 1,180)	136	(115.7, 159.7)
incidence	both	Georgia	country/territory	Liver cancer due to alcohol use	1.1	(0.9, 1.4)	1.2	(1.0, 1.5)	9.1	(-11.2, 36.6)	63	(52, 81)	65	(54, 81)	3.1	(-15.8, 30.4)
incidence	both	Kyrgyzstan	country/territory	Liver cancer due to hepatitis C	2.8	(2.4, 3.5)	3.1	(2.6, 3.8)	9.1	(-11.9, 34.2)	74	(62, 89)	102	(87, 123)	38.8	(14.7, 68.3)
incidence	both	Yemen	country/territory	Liver cancer due to hepatitis B	2.9	(1.6, 4.5)	3.1	(1.6, 5.1)	9.1	(-39.3, 99.6)	126	(65, 199)	346	(174, 577)	174.8	(45.4, 433.0)
incidence	female	El Salvador	country/territory	Liver cancer due to other causes	1.3	(1.1, 2.0)	1.5	(0.9, 2.3)	9.1	(-35.9, 79.4)	19	(15, 27)	43	(27, 66)	121.9	(30.5, 259.6)
incidence	female	India	country/territory	Liver cancer due to alcohol use	0.3	(0.2, 0.4)	0.4	(0.2, 0.5)	9.1	(-30.9, 67.0)	634	(471, 867)	1492	(1,068, 2,197)	135.4	(52.3, 252.6)
incidence	both	Syria	country/territory	Liver cancer	2.9	(2.3, 3.8)	2.8	(1.9, 3.7)	-6.1	(-33.5, 37.0)	128	(98, 161)	247	(169, 314)	93.1	(38.2, 171.8)
incidence	male	Djibouti	country/territory	Liver cancer due to hepatitis B	4.4	(2.1, 8.0)	4.8	(1.8, 11.5)	9	(-67.2, 253.2)	7	(3, 13)	16	(5, 39)	124	(-36.7, 679.1)
incidence	male	Gabon	country/territory	Liver cancer due to other causes	1.5	(1.0, 2.2)	1.7	(0.8, 3.7)	9	(-48.0, 122.5)	4	(3, 6)	8	(4, 18)	87.5	(-13.7, 295.0)
incidence	both	Mexico	country/territory	Liver cancer due to other causes	1.1	(1.0, 1.4)	1.2	(1.0, 1.6)	8.9	(-16.5, 46.5)	471	(427, 573)	1106	(972, 1,438)	134.8	(90.4, 210.7)
incidence	female	Mexico	country/territory	Liver cancer	6.6	(6.0, 9.2)	7.2	(6.2, 10.4)	8.9	(-24.2, 59.2)	1451	(1,315, 1,925)	3519	(2,990, 5,078)	142.6	(74.9, 260.9)
incidence	female	Mauritius	country/territory	Liver cancer due to alcohol use	0.6	(0.4, 0.9)	0.6	(0.4, 0.9)	8.9	(-26.2, 59.0)	2	(1, 3)	5	(3, 7)	151.6	(74.2, 260.2)
incidence	female	Somalia	country/territory	Liver cancer due to other causes	2.1	(0.6, 4.4)	2.3	(0.6, 5.2)	8.9	(-69.7, 315.2)	33	(8, 72)	54	(14, 132)	62.7	(-57.6, 581.6)
incidence	both	Singapore	country/territory	Liver cancer due to other causes	1.6	(1.3, 2.5)	1.8	(1.2, 3.0)	8.8	(-31.9, 77.1)	31	(24, 42)	88	(60, 155)	187.6	(90.0, 399.8)
incidence	both	Mauritius	country/territory	Liver cancer due to other causes	1	(0.7, 1.4)	1.1	(0.8, 1.5)	8.8	(-21.2, 51.9)	5	(4, 7)	13	(10, 19)	152.7	(101.2, 232.4)
incidence	both	Peru	country/territory	Liver cancer	7.1	(6.0, 9.7)	6.7	(5.4, 8.8)	-6	(-32.5, 30.8)	715	(618, 953)	1531	(1,246, 1,985)	114	(58.0, 191.4)
incidence	both	Saudi Arabia	country/territory	Liver cancer	6.3	(3.2, 8.7)	5.9	(3.5, 7.9)	-6	(-34.1, 38.4)	304	(170, 402)	722	(495, 915)	137.2	(68.4, 244.2)
incidence	female	Slovenia	country/territory	Liver cancer	3.2	(2.4, 6.0)	3.4	(2.0, 6.4)	8.8	(-56.2, 139.4)	43	(32, 84)	74	(42, 169)	71	(-34.6, 354.5)
incidence	both	Belarus	country/territory	Liver cancer due to hepatitis C	0.9	(0.7, 1.1)	1	(0.6, 1.4)	8.7	(-27.2, 66.4)	100	(85, 120)	137	(90, 215)	37	(-10.5, 117.0)
incidence	both	Afghanistan	country/territory	Liver cancer due to hepatitis B	3.6	(1.5, 5.6)	3.9	(1.9, 6.1)	8.7	(-25.1, 58.6)	167	(62, 268)	522	(226, 837)	212.7	(110.5, 369.1)
incidence	both	Yemen	country/territory	Liver cancer due to hepatitis C	3	(1.8, 4.7)	3.2	(1.8, 5.2)	8.7	(-37.4, 87.4)	98	(56, 153)	264	(143, 434)	169.1	(47.5, 373.2)
incidence	both	Belize	country/territory	Liver cancer	10.3	(8.6, 12.6)	9.7	(7.9, 13.5)	-5.9	(-27.1, 36.6)	9	(7, 11)	17	(14, 23)	96.9	(53.5, 183.8)
incidence	both	Jamaica	country/territory	Liver cancer	4.7	(4.0, 5.7)	4.4	(3.4, 6.6)	-5.9	(-30.9, 41.5)	80	(69, 99)	119	(92, 183)	47.9	(8.0, 124.1)
incidence	female	Tonga	country/territory	Liver cancer due to alcohol use	1.1	(0.7, 1.8)	1.2	(0.7, 1.9)	8.7	(-44.1, 110.6)	0	(0, 0)	0	(0, 1)	69	(-11.8, 232.4)
incidence	female	Eritrea	country/territory	Liver cancer due to hepatitis C	4	(2.8, 5.6)	4.3	(1.5, 8.6)	8.7	(-62.4, 132.1)	20	(14, 29)	44	(14, 91)	114.3	(-29.4, 392.5)
incidence	female	Central Asia	region	Liver cancer due to hepatitis B	1.3	(1.1, 1.6)	1.4	(1.1, 1.7)	8.7	(-6.2, 26.0)	345	(288, 418)	546	(441, 638)	58.2	(37.7, 83.1)
incidence	female	Kyrgyzstan	country/territory	Liver cancer due to other causes	0.9	(0.7, 1.3)	1	(0.8, 1.4)	8.6	(-21.4, 50.7)	15	(12, 20)	20	(16, 27)	35.1	(0.9, 80.6)
incidence	both	Central Sub-Saharan Africa	region	Liver cancer due to other causes	2.1	(1.4, 2.8)	2.2	(1.4, 3.3)	8.6	(-32.0, 70.1)	440	(296, 609)	996	(632, 1,471)	126.6	(36.1, 269.9)
incidence	female	Eritrea	country/territory	Liver cancer	8.8	(6.2, 12.5)	9.5	(3.2, 19.6)	8.6	(-62.8, 138.9)	51	(35, 73)	105	(32, 223)	107.2	(-35.0, 389.5)
incidence	female	South Asia	region	Liver cancer due to alcohol use	0.3	(0.2, 0.4)	0.3	(0.2, 0.5)	8.6	(-28.5, 58.0)	714	(545, 955)	1672	(1,229, 2,369)	134.3	(57.0, 237.5)
incidence	both	Mexico	country/territory	Liver cancer due to hepatitis C	3.2	(2.9, 4.2)	3.5	(3.0, 4.7)	8.5	(-18.9, 48.4)	1235	(1,129, 1,539)	3088	(2,697, 4,109)	150.1	(94.4, 239.7)
incidence	both	Brunei	country/territory	Liver cancer	16.2	(11.9, 23.2)	15.3	(10.0, 23.8)	-5.3	(-41.5, 50.9)	16	(12, 21)	42	(28, 61)	169.1	(77.5, 322.8)
incidence	female	Belarus	country/territory	Liver cancer due to hepatitis C	0.8	(0.6, 1.0)	0.9	(0.5, 1.5)	8.5	(-42.0, 90.6)	60	(47, 76)	83	(43, 157)	38.9	(-28.7, 172.8)
incidence	male	High-middle SDI	SDI quintile	Liver cancer due to alcohol use	7.1	(5.7, 8.5)	7.7	(6.4, 9.6)	8.5	(-13.4, 39.7)	28205	(21,974, 34,015)	61753	(51,061, 77,129)	118.9	(71.7, 183.4)
incidence	both	Singapore	country/territory	Liver cancer due to hepatitis C	3.2	(2.5, 5.0)	3.5	(2.4, 6.0)	8.4	(-34.7, 84.9)	57	(44, 81)	171	(116, 312)	199	(89.6, 452.4)
incidence	both	Montenegro	country/territory	Liver cancer	7.7	(5.6, 11.7)	7.3	(4.9, 10.9)	-5.3	(-41.2, 54.2)	43	(32, 66)	61	(41, 92)	40.3	(-13.8, 125.9)
incidence	both	Colombia	country/territory	Liver cancer due to other causes	0.8	(0.7, 1.0)	0.9	(0.7, 1.2)	8.4	(-14.2, 46.7)	130	(112, 156)	323	(266, 421)	148	(108.4, 221.2)
incidence	male	Czech Republic	country/territory	Liver cancer due to alcohol use	5.3	(4.7, 6.0)	5.8	(4.4, 8.3)	8.4	(-17.0, 58.8)	271	(237, 304)	441	(342, 629)	62.9	(25.2, 130.8)
incidence	female	Central Latin America	region	Liver cancer	6.2	(5.7, 7.7)	6.7	(5.9, 8.5)	8.3	(-15.8, 38.7)	2556	(2,380, 3,039)	6470	(5,735, 8,166)	153.2	(105.6, 222.5)
incidence	both	Tonga	country/territory	Liver cancer due to other causes	7.3	(5.3, 10.0)	8	(5.8, 11.5)	8.3	(-26.4, 61.9)	3	(3, 4)	5	(4, 8)	62.2	(11.9, 140.6)
incidence	female	North Korea	country/territory	Liver cancer due to other causes	6	(3.8, 9.2)	6.4	(4.0, 10.3)	8.3	(-37.8, 90.3)	454	(285, 685)	952	(594, 1,511)	109.6	(19.6, 280.0)
incidence	male	Paraguay	country/territory	Liver cancer due to hepatitis B	0.9	(0.6, 1.1)	0.9	(0.7, 1.2)	8.3	(-20.2, 48.0)	9	(7, 12)	22	(16, 29)	138.5	(73.0, 231.0)
incidence	male	Federated States of Micronesia	country/territory	Liver cancer	12	(7.0, 18.7)	13	(8.2, 20.9)	8.3	(-33.2, 95.4)	2	(1, 4)	4	(2, 6)	48.8	(-11.9, 170.5)
incidence	male	Kenya	country/territory	Liver cancer due to hepatitis C	1.3	(0.8, 1.9)	1.4	(0.8, 2.4)	8.3	(-35.3, 77.7)	51	(33, 74)	122	(67, 209)	137.6	(37.5, 295.1)
incidence	female	Georgia	country/territory	Liver cancer	3.7	(2.9, 5.0)	4	(2.8, 6.0)	8.2	(-24.6, 65.6)	127	(97, 171)	137	(91, 212)	7.9	(-25.4, 75.2)
incidence	female	Kyrgyzstan	country/territory	Liver cancer due to hepatitis C	2.4	(1.9, 3.4)	2.6	(2.0, 3.7)	8.2	(-22.5, 53.8)	38	(30, 52)	49	(38, 68)	30.3	(-4.7, 81.9)
incidence	female	Cambodia	country/territory	Liver cancer due to alcohol use	1.2	(0.6, 1.9)	1.3	(0.7, 2.2)	8.2	(-34.7, 89.2)	24	(12, 38)	63	(35, 101)	162.4	(62.2, 372.7)
incidence	female	Democratic Republic of the Congo	country/territory	Liver cancer due to other causes	1.7	(1.0, 3.0)	1.9	(0.9, 3.9)	8.2	(-50.2, 136.4)	133	(71, 223)	290	(137, 589)	118.7	(1.2, 381.6)
incidence	male	Colombia	country/territory	Liver cancer due to hepatitis C	1.7	(1.4, 2.2)	1.9	(1.4, 2.4)	8.2	(-11.2, 31.4)	112	(89, 140)	294	(228, 370)	162.5	(119.1, 211.6)
incidence	both	Middle SDI	SDI quintile	Liver cancer due to alcohol use	4.2	(3.4, 5.0)	4.5	(3.8, 5.5)	8.1	(-15.7, 39.0)	37733	(30,318, 45,522)	81319	(67,204, 100,258)	115.5	(67.0, 178.9)
incidence	both	Czech Republic	country/territory	Liver cancer due to other causes	0.6	(0.5, 1.0)	0.7	(0.5, 0.9)	8.1	(-40.0, 66.1)	74	(59, 121)	113	(85, 166)	53.1	(-13.5, 136.0)
incidence	both	North Korea	country/territory	Liver cancer due to alcohol use	4.6	(3.2, 6.3)	5	(3.5, 6.9)	8.1	(-29.7, 62.5)	630	(434, 887)	1337	(931, 1,889)	112.3	(33.1, 225.0)
incidence	female	Mexico	country/territory	Liver cancer due to other causes	1.3	(1.1, 1.8)	1.4	(1.2, 2.0)	8.1	(-25.6, 62.4)	296	(262, 394)	692	(581, 1,030)	133.6	(68.7, 255.2)
incidence	female	Federated States of Micronesia	country/territory	Liver cancer due to hepatitis B	2.2	(1.2, 3.8)	2.4	(1.3, 4.6)	8.1	(-45.5, 118.5)	1	(0, 1)	1	(0, 1)	51.6	(-23.9, 219.0)
incidence	both	Spain	country/territory	Liver cancer due to alcohol use	2.2	(1.8, 2.8)	2.4	(1.6, 3.5)	8	(-26.1, 57.0)	1109	(896, 1,416)	1807	(1,209, 2,730)	63	(9.2, 147.8)
incidence	both	Samoa	country/territory	Liver cancer due to alcohol use	1.2	(0.9, 2.0)	1.3	(0.8, 2.5)	8	(-33.9, 62.7)	1	(1, 1)	2	(1, 3)	74.1	(4.6, 165.7)
incidence	female	Malta	country/territory	Liver cancer due to other causes	0.4	(0.2, 0.8)	0.4	(0.2, 1.0)	8	(-59.8, 208.3)	1	(0, 2)	2	(1, 4)	112.2	(-22.7, 532.7)
incidence	female	Chad	country/territory	Liver cancer due to alcohol use	1.7	(0.9, 2.4)	1.8	(0.6, 4.0)	8	(-61.5, 145.0)	21	(12, 31)	42	(13, 99)	95.8	(-30.2, 363.1)
incidence	both	Sweden	country/territory	Liver cancer due to hepatitis C	1.8	(1.6, 2.0)	2	(1.4, 3.2)	7.9	(-22.5, 78.1)	255	(228, 287)	353	(249, 640)	38.3	(-3.6, 151.7)
incidence	female	Eritrea	country/territory	Liver cancer due to alcohol use	1	(0.7, 1.4)	1.1	(0.4, 2.1)	7.9	(-64.3, 139.5)	5	(4, 8)	11	(4, 23)	112.7	(-31.7, 398.8)
incidence	male	Cyprus	country/territory	Liver cancer	8.5	(5.8, 13.9)	9.1	(5.8, 14.6)	7.9	(-39.1, 90.1)	26	(18, 43)	51	(32, 82)	93.8	(8.0, 242.5)
incidence	male	High-income Asia Pacific	region	Liver cancer due to hepatitis C	17.6	(16.9, 18.4)	19	(15.7, 23.9)	7.8	(-12.0, 39.9)	13948	(13,324, 14,612)	31039	(25,494, 39,409)	122.5	(80.0, 193.7)
incidence	both	Southeast Asia	region	Liver cancer due to hepatitis C	3.1	(2.5, 3.8)	3.3	(2.6, 4.2)	7.8	(-19.8, 39.3)	6750	(5,426, 8,256)	14742	(11,546, 18,341)	118.4	(69.4, 179.9)
incidence	female	North Korea	country/territory	Liver cancer	17.8	(11.2, 26.9)	19.2	(12.2, 30.1)	7.8	(-37.5, 90.5)	1388	(866, 2,078)	2850	(1,796, 4,436)	105.3	(17.2, 275.8)
incidence	female	Botswana	country/territory	Liver cancer	5.7	(1.9, 13.8)	6.2	(2.0, 19.7)	7.8	(-70.5, 321.4)	16	(5, 40)	38	(11, 130)	138.8	(-42.9, 988.6)
incidence	female	Central Latin America	region	Liver cancer due to hepatitis B	0.4	(0.3, 0.5)	0.4	(0.3, 0.5)	7.8	(-5.8, 25.4)	182	(156, 216)	430	(352, 529)	136.3	(106.1, 173.7)
incidence	female	Luxembourg	country/territory	Liver cancer	4.7	(2.9, 9.0)	5.1	(2.7, 9.7)	7.7	(-55.7, 151.4)	14	(8, 29)	24	(12, 51)	67.6	(-38.2, 368.2)
incidence	female	Somalia	country/territory	Liver cancer due to alcohol use	0.7	(0.2, 1.4)	0.7	(0.2, 1.6)	7.7	(-69.9, 306.9)	10	(3, 21)	16	(4, 37)	61.4	(-57.3, 552.2)
incidence	both	Central Asia	region	Liver cancer due to other causes	1	(0.9, 1.2)	1.1	(0.9, 1.3)	7.7	(-3.3, 21.0)	447	(378, 509)	708	(596, 790)	58.2	(42.7, 76.2)
incidence	male	Kyrgyzstan	country/territory	Liver cancer due to hepatitis C	3.5	(2.8, 4.3)	3.8	(3.0, 4.6)	7.7	(-14.2, 35.8)	36	(29, 44)	53	(42, 65)	47.7	(17.7, 83.6)
incidence	male	Lesotho	country/territory	Liver cancer due to hepatitis B	4.5	(2.3, 8.0)	4.9	(1.8, 9.5)	7.7	(-63.0, 158.7)	17	(9, 30)	27	(9, 53)	55.4	(-51.4, 290.3)
incidence	male	Southern Latin America	region	Liver cancer	5.6	(5.0, 6.4)	6.1	(5.4, 7.3)	7.6	(-9.5, 34.6)	1008	(897, 1,134)	1802	(1,608, 2,149)	78.8	(52.1, 120.4)
incidence	both	Eritrea	country/territory	Liver cancer due to other causes	1.9	(1.4, 2.5)	2.1	(1.0, 3.7)	7.6	(-47.4, 106.0)	23	(17, 31)	47	(22, 86)	104.1	(-7.6, 312.7)
incidence	both	Malawi	country/territory	Liver cancer due to other causes	1	(0.7, 1.7)	1.1	(0.6, 1.8)	7.6	(-42.7, 97.7)	47	(33, 68)	98	(55, 161)	107.7	(5.7, 286.3)
incidence	female	Chile	country/territory	Liver cancer due to other causes	0.8	(0.6, 1.2)	0.9	(0.7, 1.4)	7.6	(-31.9, 77.6)	43	(32, 62)	107	(78, 177)	151.4	(58.9, 331.5)
incidence	female	Mozambique	country/territory	Liver cancer due to hepatitis B	3.1	(2.0, 4.4)	3.4	(1.2, 7.5)	7.6	(-57.1, 139.3)	102	(72, 142)	220	(79, 498)	116.4	(-17.1, 402.6)
incidence	female	Mozambique	country/territory	Liver cancer due to other causes	3.1	(1.8, 4.6)	3.3	(1.0, 7.5)	7.6	(-56.2, 139.1)	87	(60, 119)	195	(69, 435)	122.4	(-11.8, 395.8)
incidence	both	Chile	country/territory	Liver cancer due to other causes	0.8	(0.6, 1.0)	0.8	(0.6, 1.2)	7.5	(-20.4, 54.0)	69	(56, 89)	169	(133, 243)	144.6	(81.7, 253.2)
incidence	both	Eritrea	country/territory	Liver cancer due to alcohol use	2.3	(1.7, 3.1)	2.5	(1.2, 4.7)	7.5	(-49.8, 106.6)	24	(17, 32)	49	(23, 97)	107.2	(-9.8, 322.1)
incidence	female	Cyprus	country/territory	Liver cancer	3.4	(2.3, 5.9)	3.7	(1.9, 6.5)	7.5	(-47.6, 109.6)	12	(8, 22)	24	(12, 45)	95.7	(-10.6, 300.1)
incidence	female	Ukraine	country/territory	Liver cancer due to hepatitis B	0.5	(0.3, 0.9)	0.6	(0.4, 0.8)	7.5	(-42.5, 104.9)	200	(107, 345)	225	(145, 350)	12.6	(-42.8, 118.3)
incidence	both	Central Europe	region	Liver cancer due to hepatitis C	1.8	(1.5, 2.3)	2	(1.5, 2.5)	7.5	(-13.4, 28.9)	2377	(1,943, 2,969)	3649	(2,837, 4,650)	53.5	(23.3, 85.9)
incidence	female	Yemen	country/territory	Liver cancer due to hepatitis B	2.3	(1.1, 4.0)	2.5	(1.2, 4.4)	7.5	(-46.3, 106.7)	62	(28, 108)	154	(73, 272)	150.1	(23.8, 405.7)
incidence	female	Eritrea	country/territory	Liver cancer due to hepatitis B	1.9	(1.3, 2.8)	2	(0.6, 4.5)	7.5	(-67.7, 152.4)	14	(9, 20)	27	(7, 63)	94.6	(-44.6, 388.9)
incidence	male	Japan	country/territory	Liver cancer	33.1	(32.2, 34.1)	35.5	(28.9, 45.0)	7.5	(-13.0, 40.1)	22614	(21,970, 23,310)	45028	(36,372, 58,090)	99.1	(61.0, 166.9)
incidence	female	Central Sub-Saharan Africa	region	Liver cancer	9.9	(6.6, 14.7)	10.6	(6.1, 18.5)	7.4	(-38.0, 86.0)	1139	(739, 1,677)	2420	(1,401, 4,123)	112.5	(18.0, 285.5)
incidence	male	South Asia	region	Liver cancer due to other causes	0.7	(0.5, 0.9)	0.7	(0.6, 1.0)	7.4	(-25.8, 49.9)	1771	(1,413, 2,382)	3849	(3,121, 4,916)	117.4	(52.1, 193.4)
incidence	male	Southeast Asia	region	Liver cancer due to other causes	3.3	(2.5, 4.3)	3.5	(2.7, 4.5)	7.3	(-21.5, 42.5)	3760	(2,936, 4,824)	8007	(6,042, 10,391)	113	(60.1, 178.1)
incidence	female	Belgium	country/territory	Liver cancer due to other causes	0.3	(0.2, 0.6)	0.3	(0.2, 0.7)	7.3	(-44.9, 114.8)	27	(18, 62)	39	(24, 98)	42.9	(-31.4, 274.0)
incidence	male	Hungary	country/territory	Liver cancer due to other causes	0.6	(0.5, 0.7)	0.6	(0.5, 0.7)	7.3	(-16.8, 36.6)	31	(25, 38)	39	(30, 49)	28.6	(-0.6, 65.8)
incidence	female	Central Europe	region	Liver cancer due to hepatitis B	0.7	(0.6, 0.9)	0.8	(0.6, 1.0)	7.3	(-14.6, 31.5)	529	(409, 680)	749	(556, 1,008)	41.7	(10.8, 79.8)
incidence	female	Central Europe	region	Liver cancer due to other causes	0.7	(0.6, 0.9)	0.7	(0.6, 0.9)	7.3	(-18.5, 38.5)	497	(416, 648)	765	(584, 1,035)	54	(14.7, 107.5)
incidence	both	Estonia	country/territory	Liver cancer due to other causes	0.3	(0.3, 0.5)	0.4	(0.2, 0.6)	7.2	(-38.2, 87.1)	6	(5, 9)	8	(5, 15)	36.9	(-25.1, 163.9)
incidence	both	Costa Rica	country/territory	Liver cancer due to alcohol use	1.5	(1.3, 1.8)	1.6	(1.3, 2.0)	7.2	(-10.2, 32.1)	24	(21, 28)	71	(59, 89)	198.1	(150.7, 261.4)
incidence	both	Somalia	country/territory	Liver cancer	13.1	(4.2, 27.7)	12.5	(4.1, 28.3)	-4.6	(-69.9, 228.3)	393	(112, 879)	565	(172, 1,409)	43.9	(-58.7, 465.1)
incidence	male	Montenegro	country/territory	Liver cancer due to other causes	0.7	(0.5, 1.2)	0.8	(0.5, 1.4)	7.2	(-36.8, 94.0)	2	(1, 3)	3	(2, 5)	59.3	(-4.4, 182.0)
incidence	male	Samoa	country/territory	Liver cancer due to other causes	2	(1.4, 3.4)	2.2	(1.2, 4.3)	7.2	(-41.7, 69.9)	1	(1, 1)	1	(1, 2)	66.7	(-11.2, 170.7)
incidence	male	Samoa	country/territory	Liver cancer due to hepatitis B	3.8	(2.5, 5.9)	4	(2.1, 7.1)	7.1	(-43.6, 74.5)	2	(1, 3)	3	(1, 5)	65.4	(-16.3, 177.8)
incidence	male	Mozambique	country/territory	Liver cancer due to alcohol use	7.9	(4.2, 11.2)	8.4	(3.5, 15.6)	7.1	(-55.7, 115.0)	174	(100, 250)	387	(160, 737)	122.4	(-13.1, 361.7)
incidence	both	Czech Republic	country/territory	Liver cancer due to alcohol use	3.2	(2.7, 3.9)	3.4	(2.6, 4.5)	7	(-20.1, 44.5)	391	(339, 473)	588	(457, 791)	50.2	(12.1, 105.6)
incidence	both	India	country/territory	Liver cancer due to hepatitis B	1.4	(1.1, 1.8)	1.5	(1.2, 2.0)	7	(-20.2, 40.1)	6651	(5,376, 8,445)	14296	(11,531, 18,204)	114.9	(62.6, 181.1)
incidence	female	Malta	country/territory	Liver cancer	2.7	(1.5, 4.9)	2.9	(1.6, 5.9)	7	(-58.7, 209.3)	5	(3, 10)	11	(6, 24)	112.7	(-22.5, 542.3)
incidence	male	Sweden	country/territory	Liver cancer due to hepatitis B	1.3	(1.1, 1.6)	1.4	(1.0, 2.1)	7	(-21.1, 62.3)	74	(59, 93)	102	(73, 164)	38.7	(3.3, 123.6)
incidence	male	Samoa	country/territory	Liver cancer	9.4	(6.4, 15.3)	10.1	(5.3, 18.6)	7	(-41.6, 69.9)	4	(3, 6)	6	(3, 11)	67.2	(-10.8, 171.1)
incidence	female	Somalia	country/territory	Liver cancer	9.4	(2.5, 18.9)	10.1	(2.8, 22.9)	6.9	(-70.2, 314.9)	144	(35, 312)	231	(57, 569)	60.2	(-58.6, 584.0)
incidence	male	Turkmenistan	country/territory	Liver cancer due to alcohol use	0.8	(0.7, 1.2)	0.9	(0.7, 1.3)	6.9	(-15.1, 34.9)	6	(5, 8)	12	(10, 18)	111.7	(66.8, 165.2)
incidence	both	Indonesia	country/territory	Liver cancer due to hepatitis B	0.8	(0.5, 1.0)	0.8	(0.6, 1.2)	6.8	(-23.8, 49.3)	824	(553, 1,138)	1707	(1,131, 2,456)	107.2	(46.2, 199.1)
incidence	female	Thailand	country/territory	Liver cancer due to hepatitis C	5.7	(4.1, 8.4)	6	(2.7, 10.7)	6.8	(-48.9, 94.1)	892	(653, 1,251)	2477	(1,117, 4,303)	177.5	(35.6, 379.0)
incidence	male	Yemen	country/territory	Liver cancer due to other causes	0.8	(0.4, 1.4)	0.9	(0.5, 1.6)	6.8	(-39.6, 93.9)	13	(7, 21)	38	(19, 67)	201.2	(68.7, 463.7)
incidence	male	High-income Asia Pacific	region	Liver cancer	37.6	(35.7, 40.0)	40.1	(34.4, 48.3)	6.7	(-9.8, 31.7)	30998	(29,204, 33,182)	62259	(53,084, 76,068)	100.8	(68.4, 152.5)
incidence	both	Sweden	country/territory	Liver cancer due to other causes	0.5	(0.4, 0.6)	0.5	(0.4, 0.8)	6.7	(-21.0, 69.3)	66	(56, 77)	90	(62, 157)	36.9	(-2.7, 137.4)
incidence	both	Brazil	country/territory	Liver cancer	5.7	(5.1, 7.0)	5.5	(4.7, 6.9)	-4.3	(-22.2, 19.9)	4078	(3,664, 4,844)	9707	(8,332, 12,017)	138	(99.6, 191.9)
incidence	female	Belize	country/territory	Liver cancer due to alcohol use	1.3	(1.0, 1.9)	1.4	(1.0, 2.2)	6.7	(-27.7, 80.4)	1	(0, 1)	1	(1, 2)	111.2	(44.6, 246.4)
incidence	male	Ecuador	country/territory	Liver cancer due to other causes	1.1	(0.7, 1.3)	1.1	(0.7, 1.5)	6.7	(-18.3, 47.1)	23	(15, 28)	59	(38, 80)	158.1	(102.8, 251.3)
incidence	both	Afghanistan	country/territory	Liver cancer due to alcohol use	1.3	(0.6, 2.2)	1.4	(0.7, 2.3)	6.6	(-27.6, 50.7)	46	(21, 81)	144	(72, 251)	213.8	(110.0, 354.8)
incidence	both	Eritrea	country/territory	Liver cancer due to hepatitis C	4.1	(3.0, 5.3)	4.3	(2.2, 7.4)	6.6	(-46.2, 96.1)	38	(28, 50)	80	(39, 143)	113.3	(4.3, 317.2)
incidence	female	Malta	country/territory	Liver cancer due to hepatitis C	1.5	(0.8, 2.8)	1.6	(0.8, 3.5)	6.6	(-64.0, 243.6)	3	(2, 6)	6	(3, 14)	118.3	(-27.8, 618.5)
incidence	female	Russia	country/territory	Liver cancer due to hepatitis C	1.2	(0.9, 2.1)	1.3	(0.8, 2.4)	6.6	(-47.1, 115.9)	1286	(990, 2,181)	1836	(1,179, 3,868)	42.8	(-32.4, 210.5)
incidence	male	Chile	country/territory	Liver cancer due to other causes	0.7	(0.5, 0.9)	0.7	(0.6, 0.9)	6.6	(-17.3, 44.4)	26	(21, 34)	62	(49, 80)	133.5	(81.8, 214.6)
incidence	female	Serbia	country/territory	Liver cancer due to hepatitis C	3.3	(2.2, 5.8)	3.5	(1.8, 6.4)	6.5	(-55.4, 118.5)	180	(122, 304)	280	(146, 534)	55.4	(-33.3, 224.6)
incidence	male	Nepal	country/territory	Liver cancer due to alcohol use	1.2	(0.7, 1.9)	1.3	(0.8, 1.9)	6.5	(-37.9, 68.0)	41	(25, 65)	104	(60, 156)	156.5	(50.0, 309.7)
incidence	both	Namibia	country/territory	Liver cancer	1.9	(1.4, 2.8)	1.8	(1.0, 3.1)	-4.3	(-53.0, 81.9)	12	(8, 17)	22	(11, 39)	86.7	(-15.5, 278.1)
incidence	both	Mauritius	country/territory	Liver cancer due to hepatitis B	0.8	(0.6, 1.1)	0.9	(0.6, 1.2)	6.4	(-13.3, 30.5)	5	(4, 7)	12	(8, 15)	124.5	(82.9, 171.6)
incidence	both	Iran	country/territory	Liver cancer due to hepatitis B	1.5	(1.1, 2.3)	1.6	(1.2, 2.2)	6.4	(-27.6, 50.7)	402	(294, 550)	909	(658, 1,220)	126.2	(56.2, 227.7)
incidence	both	Andean Latin America	region	Liver cancer	7.6	(6.8, 8.9)	7.3	(5.8, 8.7)	-4.2	(-23.9, 15.9)	1372	(1,242, 1,569)	3040	(2,455, 3,612)	121.5	(78.5, 164.3)
incidence	both	Tropical Latin America	region	Liver cancer	5.6	(5.0, 6.9)	5.4	(4.6, 6.8)	-4.1	(-21.8, 19.6)	4146	(3,728, 4,908)	9864	(8,481, 12,197)	137.9	(99.9, 191.2)
incidence	female	Mexico	country/territory	Liver cancer due to alcohol use	1.3	(1.2, 1.7)	1.4	(1.2, 2.0)	6.4	(-21.3, 47.1)	282	(251, 356)	662	(562, 924)	135.2	(76.7, 226.3)
incidence	both	Japan	country/territory	Liver cancer due to hepatitis B	2.3	(2.2, 2.5)	2.5	(2.1, 3.0)	6.3	(-11.7, 30.5)	3578	(3,347, 3,805)	6117	(5,058, 7,617)	71	(42.2, 119.6)
incidence	both	Turkmenistan	country/territory	Liver cancer	5	(4.3, 6.1)	4.8	(4.1, 6.4)	-4	(-19.9, 16.5)	93	(81, 109)	168	(143, 212)	80.4	(51.5, 114.5)
incidence	both	Taiwan	country/territory	Liver cancer due to other causes	5.9	(4.9, 7.9)	6.2	(4.5, 8.4)	6.3	(-35.2, 53.4)	900	(760, 1,146)	1940	(1,402, 2,652)	115.6	(39.6, 211.7)
incidence	female	Russia	country/territory	Liver cancer due to hepatitis B	0.7	(0.5, 1.0)	0.7	(0.4, 1.1)	6.2	(-41.1, 82.8)	636	(461, 947)	825	(515, 1,401)	29.7	(-31.1, 139.2)
incidence	female	Somalia	country/territory	Liver cancer due to hepatitis B	2.6	(0.6, 5.7)	2.8	(0.7, 7.0)	6.2	(-72.9, 355.4)	45	(10, 104)	72	(17, 197)	59.7	(-63.1, 661.2)
incidence	female	Somalia	country/territory	Liver cancer due to hepatitis C	4	(1.1, 7.9)	4.2	(1.2, 8.8)	6.2	(-69.1, 286.5)	56	(15, 114)	89	(24, 200)	58.9	(-56.8, 524.4)
incidence	male	Ukraine	country/territory	Liver cancer due to other causes	0.4	(0.3, 0.7)	0.5	(0.3, 0.7)	6.2	(-39.1, 87.1)	93	(64, 139)	121	(87, 177)	30.4	(-21.4, 121.1)
incidence	male	Guinea	country/territory	Liver cancer due to hepatitis B	23.1	(15.7, 32.1)	24.6	(10.8, 47.3)	6.2	(-56.4, 123.9)	401	(261, 572)	909	(378, 1,775)	126.5	(-11.2, 386.5)
incidence	both	Nepal	country/territory	Liver cancer due to hepatitis B	1	(0.7, 1.4)	1.1	(0.7, 1.5)	6.1	(-31.5, 52.3)	93	(64, 131)	197	(127, 286)	113	(37.7, 210.7)
incidence	male	Sweden	country/territory	Liver cancer due to other causes	0.5	(0.4, 0.6)	0.6	(0.4, 1.0)	6.1	(-20.5, 92.1)	31	(25, 37)	43	(31, 82)	40.5	(3.9, 169.8)
incidence	both	Estonia	country/territory	Liver cancer due to hepatitis B	0.7	(0.6, 0.9)	0.7	(0.5, 1.0)	6	(-28.3, 52.3)	12	(10, 16)	15	(10, 21)	20	(-19.8, 79.3)
incidence	both	Macedonia	country/territory	Liver cancer due to other causes	1.4	(1.0, 2.2)	1.5	(1.0, 2.4)	6	(-36.0, 69.5)	23	(17, 35)	39	(25, 61)	66	(3.1, 162.7)
incidence	both	Northern Mariana Islands	country/territory	Liver cancer due to other causes	2.3	(1.8, 3.4)	2.5	(1.8, 3.6)	6	(-31.3, 73.6)	0	(0, 0)	1	(1, 1)	196.4	(108.5, 325.4)
incidence	female	Central Sub-Saharan Africa	region	Liver cancer due to hepatitis C	4.7	(3.1, 7.0)	4.9	(2.9, 8.7)	6	(-38.7, 81.7)	504	(327, 750)	1053	(605, 1,842)	109.1	(18.5, 275.2)
incidence	both	Kenya	country/territory	Liver cancer due to other causes	0.9	(0.6, 1.2)	1	(0.5, 1.5)	6	(-32.5, 68.4)	81	(52, 107)	195	(114, 294)	142.5	(54.8, 277.8)
incidence	female	Ukraine	country/territory	Liver cancer due to hepatitis C	1.2	(0.6, 2.1)	1.3	(0.7, 2.1)	6	(-52.4, 146.8)	500	(238, 913)	604	(338, 1,092)	20.8	(-47.3, 194.7)
incidence	female	Slovakia	country/territory	Liver cancer due to hepatitis B	0.6	(0.4, 1.0)	0.6	(0.4, 1.1)	6	(-43.9, 100.2)	17	(12, 29)	27	(15, 53)	53.6	(-20.8, 207.7)
incidence	female	Kyrgyzstan	country/territory	Liver cancer	5	(4.1, 6.7)	5.3	(4.2, 7.2)	6	(-21.3, 46.4)	80	(65, 106)	105	(83, 140)	32.1	(0.2, 77.3)
incidence	female	Libya	country/territory	Liver cancer due to other causes	1.2	(0.5, 2.1)	1.3	(0.5, 2.3)	6	(-35.3, 74.0)	9	(4, 14)	22	(9, 37)	143.4	(59.1, 271.6)
incidence	male	Mexico	country/territory	Liver cancer due to hepatitis C	2.5	(2.2, 2.8)	2.6	(2.3, 3.6)	6	(-6.3, 41.2)	417	(381, 470)	1046	(936, 1,382)	150.8	(120.4, 223.0)
incidence	both	High-middle SDI	SDI quintile	Liver cancer due to alcohol use	4.2	(3.4, 4.9)	4.4	(3.7, 5.3)	5.9	(-13.0, 31.2)	35629	(28,808, 41,964)	75251	(63,374, 90,796)	111.2	(71.4, 164.3)
incidence	female	Czech Republic	country/territory	Liver cancer due to hepatitis B	0.8	(0.5, 1.2)	0.8	(0.5, 1.3)	5.9	(-38.9, 79.3)	53	(37, 88)	72	(44, 123)	36.9	(-25.5, 146.0)
incidence	both	South Asia	region	Liver cancer due to hepatitis B	1.3	(1.1, 1.7)	1.4	(1.1, 1.7)	5.9	(-19.6, 36.1)	7724	(6,266, 9,670)	16478	(13,572, 20,497)	113.3	(64.0, 172.0)
incidence	male	Paraguay	country/territory	Liver cancer due to other causes	0.4	(0.3, 0.5)	0.4	(0.3, 0.5)	5.9	(-21.4, 48.6)	3	(2, 4)	8	(6, 11)	145	(84.1, 237.5)
incidence	both	Gabon	country/territory	Liver cancer	16.7	(11.8, 21.9)	16.2	(8.9, 29.7)	-3.4	(-46.3, 78.0)	101	(72, 132)	154	(84, 286)	52.4	(-15.2, 181.3)
incidence	female	Democratic Republic of the Congo	country/territory	Liver cancer due to hepatitis B	1.4	(0.8, 2.5)	1.5	(0.7, 3.0)	5.8	(-51.7, 139.5)	129	(66, 219)	273	(122, 551)	112.3	(-8.1, 388.5)
incidence	female	Costa Rica	country/territory	Liver cancer due to hepatitis B	0.4	(0.2, 0.5)	0.4	(0.2, 0.6)	5.7	(-22.9, 55.3)	3	(2, 5)	9	(6, 14)	159.8	(92.4, 275.7)
incidence	both	Azerbaijan	country/territory	Liver cancer due to alcohol use	0.9	(0.7, 1.1)	0.9	(0.7, 1.3)	5.6	(-16.9, 39.8)	35	(28, 44)	72	(58, 100)	103	(59.7, 168.7)
incidence	both	Honduras	country/territory	Liver cancer due to other causes	1	(0.8, 1.3)	1.1	(0.8, 1.5)	5.6	(-23.6, 43.7)	23	(17, 28)	51	(37, 69)	124.2	(64.4, 206.7)
incidence	female	Northern Mariana Islands	country/territory	Liver cancer due to hepatitis C	1.6	(1.0, 2.7)	1.7	(1.1, 3.1)	5.6	(-44.2, 113.3)	0	(0, 0)	0	(0, 0)	150.6	(42.5, 358.8)
incidence	female	Nepal	country/territory	Liver cancer due to other causes	0.7	(0.4, 1.1)	0.7	(0.4, 1.2)	5.6	(-42.8, 89.9)	30	(19, 46)	61	(36, 100)	107.7	(17.5, 252.0)
incidence	male	Greece	country/territory	Liver cancer	16.8	(12.9, 30.9)	17.7	(11.3, 34.2)	5.6	(-48.8, 122.1)	1033	(800, 1,860)	1780	(1,100, 3,950)	72.2	(-16.7, 302.8)
incidence	male	Vietnam	country/territory	Liver cancer due to alcohol use	10.5	(7.1, 17.8)	11.1	(6.7, 19.3)	5.6	(-40.2, 78.4)	1818	(1,222, 2,878)	3883	(2,282, 6,348)	113.6	(22.6, 261.6)
incidence	male	Afghanistan	country/territory	Liver cancer due to other causes	1.5	(0.8, 2.8)	1.6	(0.9, 2.9)	5.6	(-38.0, 70.6)	24	(12, 48)	76	(41, 158)	213.3	(74.7, 424.1)
incidence	both	Kyrgyzstan	country/territory	Liver cancer due to other causes	1	(0.9, 1.3)	1.1	(0.9, 1.3)	5.5	(-14.8, 30.4)	28	(24, 33)	39	(32, 47)	38.8	(15.0, 68.9)
incidence	both	Pakistan	country/territory	Liver cancer due to alcohol use	0.4	(0.3, 0.5)	0.4	(0.3, 0.5)	5.5	(-24.5, 54.1)	189	(133, 247)	393	(293, 527)	108.1	(48.1, 206.7)
incidence	male	Ecuador	country/territory	Liver cancer due to hepatitis B	3.5	(2.4, 4.1)	3.7	(2.4, 4.9)	5.5	(-15.6, 41.4)	84	(58, 100)	206	(139, 271)	144.6	(93.9, 216.2)
incidence	female	Greece	country/territory	Liver cancer due to hepatitis B	3	(1.8, 5.7)	3.2	(1.7, 6.7)	5.4	(-56.8, 153.5)	225	(133, 445)	417	(197, 1,064)	85.1	(-32.7, 453.9)
incidence	female	Congo	country/territory	Liver cancer due to other causes	2.4	(1.5, 3.8)	2.6	(1.1, 4.8)	5.4	(-55.7, 102.6)	14	(8, 22)	28	(12, 55)	101.8	(-16.7, 312.8)
incidence	female	Mexico	country/territory	Liver cancer due to hepatitis B	0.2	(0.2, 0.3)	0.2	(0.2, 0.3)	5.3	(-18.5, 41.3)	56	(48, 68)	124	(102, 163)	121.8	(75.6, 193.8)
incidence	female	Angola	country/territory	Liver cancer	12.3	(3.8, 25.6)	12.9	(3.9, 32.4)	5.3	(-70.4, 282.1)	271	(75, 615)	592	(164, 1,597)	118.5	(-45.8, 788.3)
incidence	male	Brunei	country/territory	Liver cancer due to hepatitis C	6	(4.1, 10.6)	6.3	(3.8, 12.0)	5.3	(-45.4, 106.3)	3	(2, 4)	8	(5, 13)	190.6	(67.5, 402.7)
incidence	both	Kenya	country/territory	Liver cancer due to hepatitis B	1.3	(0.9, 1.8)	1.4	(0.8, 2.1)	5.2	(-32.8, 62.5)	137	(90, 189)	346	(201, 559)	153.2	(54.4, 300.2)
incidence	female	Mauritius	country/territory	Liver cancer due to hepatitis C	0.9	(0.6, 1.5)	0.9	(0.6, 1.5)	5.2	(-33.8, 70.3)	3	(2, 4)	7	(5, 10)	152.7	(69.9, 293.0)
incidence	male	Nepal	country/territory	Liver cancer due to hepatitis C	0.8	(0.5, 1.3)	0.8	(0.5, 1.4)	5.2	(-39.7, 73.5)	24	(14, 37)	63	(37, 97)	161.8	(51.3, 322.0)
incidence	female	Georgia	country/territory	Liver cancer due to hepatitis B	0.9	(0.7, 1.2)	0.9	(0.6, 1.3)	5.1	(-22.0, 51.9)	30	(22, 38)	29	(20, 42)	-1.3	(-27.9, 46.7)
incidence	female	Colombia	country/territory	Liver cancer due to other causes	0.9	(0.8, 1.3)	1	(0.7, 1.5)	5.1	(-23.4, 59.1)	81	(68, 104)	195	(153, 286)	141.8	(86.9, 250.6)
incidence	female	North Korea	country/territory	Liver cancer due to hepatitis B	5.9	(3.6, 9.0)	6.2	(3.8, 9.8)	5.1	(-40.1, 87.4)	505	(313, 778)	928	(564, 1,463)	84	(2.1, 242.5)
incidence	both	Caribbean	region	Liver cancer due to alcohol use	1.6	(1.4, 1.9)	1.7	(1.5, 2.0)	5.1	(-9.1, 23.2)	387	(332, 444)	736	(626, 870)	90.3	(65.4, 122.1)
incidence	male	Yemen	country/territory	Liver cancer due to hepatitis B	3.7	(1.9, 6.0)	3.8	(1.9, 6.5)	5.1	(-40.3, 96.1)	64	(32, 106)	192	(93, 331)	198.5	(62.9, 502.1)
incidence	both	High-income Asia Pacific	region	Liver cancer due to alcohol use	4.8	(4.4, 5.2)	5	(4.2, 6.0)	5	(-10.5, 25.6)	8792	(7,992, 9,642)	17097	(14,517, 20,817)	94.5	(65.3, 136.8)
incidence	both	Tanzania	country/territory	Liver cancer	10	(7.9, 12.3)	9.7	(5.4, 17.1)	-2.7	(-46.9, 81.6)	1066	(815, 1,350)	2253	(1,217, 4,133)	111.4	(12.8, 317.2)
incidence	male	Montenegro	country/territory	Liver cancer due to hepatitis B	1.8	(1.2, 2.9)	1.9	(1.2, 3.2)	5	(-36.1, 71.1)	5	(3, 8)	7	(4, 12)	43.8	(-13.1, 141.9)
incidence	male	Swaziland	country/territory	Liver cancer due to hepatitis C	2.5	(1.3, 4.2)	2.6	(0.9, 5.3)	5	(-61.2, 122.8)	3	(1, 5)	6	(2, 12)	96.7	(-39.2, 345.4)
incidence	both	Vietnam	country/territory	Liver cancer due to alcohol use	5.4	(3.7, 8.6)	5.6	(3.5, 9.2)	4.9	(-35.2, 66.9)	2152	(1,484, 3,404)	4548	(2,810, 7,327)	111.3	(30.2, 244.4)
incidence	both	Uganda	country/territory	Liver cancer due to hepatitis C	2.6	(1.7, 3.8)	2.8	(1.5, 4.5)	4.9	(-43.7, 83.7)	164	(106, 230)	341	(175, 558)	107.6	(8.3, 270.7)
incidence	female	Thailand	country/territory	Liver cancer due to other causes	3.3	(2.3, 4.9)	3.4	(1.5, 6.0)	4.9	(-48.1, 82.6)	552	(399, 787)	1413	(646, 2,422)	156	(29.5, 326.2)
incidence	male	Indonesia	country/territory	Liver cancer due to other causes	3.1	(2.2, 4.3)	3.3	(2.1, 4.7)	4.9	(-33.6, 60.1)	1366	(965, 1,904)	2764	(1,802, 3,996)	102.4	(29.4, 211.9)
incidence	both	Global	global	Liver cancer	13.1	(11.3, 14.8)	12.8	(11.4, 14.3)	-2.6	(-16.6, 13.7)	489225	(418,812, 556,480)	854260	(767,854, 961,336)	74.6	(48.4, 106.2)
incidence	both	Paraguay	country/territory	Liver cancer due to hepatitis B	0.7	(0.5, 0.8)	0.7	(0.6, 0.9)	4.8	(-19.9, 41.9)	15	(12, 18)	34	(27, 43)	124.1	(72.9, 201.7)
incidence	male	Mauritius	country/territory	Liver cancer due to other causes	0.9	(0.7, 1.3)	1	(0.7, 1.5)	4.8	(-19.5, 56.2)	2	(2, 3)	5	(4, 7)	143.4	(97.5, 228.5)
incidence	both	Bulgaria	country/territory	Liver cancer	7.3	(6.4, 9.6)	7.1	(6.0, 9.4)	-2.3	(-29.2, 34.2)	810	(718, 1,053)	884	(754, 1,216)	9.3	(-18.0, 55.5)
incidence	female	Argentina	country/territory	Liver cancer due to hepatitis B	0.1	(0.1, 0.2)	0.2	(0.1, 0.2)	4.7	(-24.2, 42.5)	24	(19, 32)	40	(31, 60)	68.5	(21.3, 142.4)
incidence	female	Lithuania	country/territory	Liver cancer due to hepatitis B	0.5	(0.3, 0.8)	0.5	(0.3, 0.8)	4.7	(-45.5, 101.2)	12	(7, 19)	16	(8, 25)	30.6	(-40.3, 166.6)
incidence	female	Uganda	country/territory	Liver cancer due to alcohol use	2.9	(1.9, 4.7)	3.1	(1.3, 6.1)	4.7	(-58.4, 120.9)	100	(64, 156)	202	(81, 407)	101.2	(-23.0, 331.5)
incidence	both	Brunei	country/territory	Liver cancer due to other causes	1.6	(1.0, 2.5)	1.7	(1.0, 2.8)	4.5	(-38.6, 81.5)	1	(1, 2)	4	(3, 7)	190.1	(83.7, 361.6)
incidence	both	Malawi	country/territory	Liver cancer due to hepatitis C	2	(1.3, 3.9)	2.1	(1.2, 3.6)	4.5	(-42.1, 90.5)	72	(46, 128)	142	(79, 245)	99.1	(8.3, 267.9)
incidence	male	Nepal	country/territory	Liver cancer	4.1	(2.5, 6.3)	4.2	(2.5, 6.4)	4.5	(-39.1, 66.4)	146	(91, 221)	349	(209, 517)	140.1	(37.5, 283.1)
incidence	both	Mexico	country/territory	Liver cancer due to hepatitis B	0.3	(0.2, 0.3)	0.3	(0.2, 0.3)	4.4	(-11.7, 25.2)	128	(112, 149)	277	(238, 329)	116.4	(85.5, 157.2)
incidence	both	Argentina	country/territory	Liver cancer	4.5	(3.9, 5.6)	4.4	(3.8, 5.7)	-1.7	(-23.1, 27.5)	1302	(1,151, 1,568)	2063	(1,772, 2,720)	58.4	(26.1, 110.5)
incidence	both	Libya	country/territory	Liver cancer due to other causes	1.1	(0.6, 1.8)	1.2	(0.6, 1.8)	4.4	(-28.1, 47.0)	17	(10, 26)	38	(22, 58)	122.6	(64.6, 197.5)
incidence	both	Eritrea	country/territory	Liver cancer due to hepatitis B	2.8	(2.1, 3.9)	3	(1.3, 5.7)	4.4	(-54.2, 105.6)	44	(31, 60)	83	(34, 165)	90.5	(-21.1, 294.9)
incidence	female	South Asia	region	Liver cancer	3.1	(2.4, 4.1)	3.2	(2.4, 4.5)	4.4	(-28.9, 45.7)	7873	(6,224, 10,077)	17355	(12,769, 23,596)	120.4	(55.9, 201.5)
incidence	male	Indonesia	country/territory	Liver cancer	8.7	(6.5, 11.5)	9.1	(6.2, 12.5)	4.4	(-33.7, 59.3)	3721	(2,755, 4,858)	7603	(5,235, 10,267)	104.4	(31.9, 210.3)
incidence	both	Libya	country/territory	Liver cancer	6.1	(3.9, 8.2)	6	(3.8, 8.1)	-1.7	(-28.8, 34.3)	98	(64, 125)	205	(134, 269)	109.1	(55.4, 178.8)
incidence	male	Botswana	country/territory	Liver cancer	13.9	(5.2, 32.6)	14.4	(4.8, 39.0)	4.2	(-70.0, 248.9)	32	(10, 84)	83	(24, 266)	155.7	(-38.6, 980.4)
incidence	both	Sweden	country/territory	Liver cancer due to hepatitis B	1	(0.8, 1.2)	1	(0.8, 1.4)	4.1	(-20.5, 40.4)	124	(102, 153)	162	(117, 235)	30.8	(-0.8, 92.8)
incidence	both	India	country/territory	Liver cancer due to other causes	0.7	(0.6, 0.9)	0.7	(0.6, 1.0)	4.1	(-25.1, 40.1)	2821	(2,251, 3,535)	6065	(4,856, 7,882)	115	(62.0, 183.8)
incidence	female	Taiwan	country/territory	Liver cancer due to hepatitis B	3.2	(2.4, 4.7)	3.3	(1.9, 5.3)	4.1	(-50.5, 82.8)	238	(181, 340)	532	(307, 847)	123.3	(9.6, 296.0)
incidence	male	Pakistan	country/territory	Liver cancer due to alcohol use	0.5	(0.4, 0.7)	0.5	(0.4, 0.8)	4.1	(-29.0, 61.8)	149	(107, 203)	287	(206, 399)	92.6	(29.2, 200.9)
incidence	female	Sweden	country/territory	Liver cancer due to other causes	0.5	(0.4, 0.6)	0.5	(0.3, 0.9)	4	(-35.5, 106.7)	35	(29, 42)	47	(27, 113)	33.8	(-20.6, 219.9)
incidence	female	Cape Verde	country/territory	Liver cancer	8	(5.0, 12.3)	8.3	(4.9, 12.6)	4	(-37.7, 74.4)	8	(5, 11)	14	(9, 22)	88.9	(13.8, 210.4)
incidence	male	Paraguay	country/territory	Liver cancer due to hepatitis C	1.2	(0.8, 1.5)	1.2	(0.8, 1.7)	4	(-23.8, 49.6)	9	(7, 12)	24	(17, 32)	153.9	(89.8, 254.8)
incidence	both	Serbia	country/territory	Liver cancer due to hepatitis B	1	(0.7, 1.4)	1.1	(0.7, 1.6)	3.9	(-28.8, 50.1)	107	(75, 149)	134	(85, 201)	25.7	(-13.8, 87.2)
incidence	both	Dominica	country/territory	Liver cancer due to other causes	1.2	(0.9, 1.7)	1.3	(0.9, 2.0)	3.9	(-28.4, 92.7)	1	(0, 1)	1	(1, 1)	49.9	(5.2, 177.9)
incidence	both	Gabon	country/territory	Liver cancer due to hepatitis B	2.2	(1.4, 3.0)	2.3	(1.2, 4.5)	3.9	(-46.2, 97.2)	14	(9, 19)	25	(13, 50)	75.4	(-8.4, 239.1)
incidence	female	Uzbekistan	country/territory	Liver cancer due to alcohol use	0.3	(0.2, 0.4)	0.3	(0.2, 0.4)	3.9	(-29.6, 49.0)	14	(11, 22)	27	(19, 41)	86.3	(28.3, 162.9)
incidence	male	Yemen	country/territory	Liver cancer	8.8	(4.6, 14.0)	9.1	(4.8, 15.5)	3.9	(-40.7, 87.2)	135	(71, 219)	396	(203, 669)	194.6	(65.5, 462.4)
incidence	male	Guinea	country/territory	Liver cancer	43.3	(30.7, 58.0)	44.9	(20.6, 84.8)	3.9	(-55.1, 114.6)	687	(471, 946)	1520	(638, 2,961)	121.3	(-10.5, 373.3)
incidence	male	Eritrea	country/territory	Liver cancer due to other causes	1.9	(1.3, 2.8)	2	(0.8, 4.2)	3.9	(-58.4, 116.3)	12	(7, 17)	23	(9, 52)	100.9	(-27.9, 367.9)
incidence	male	Kenya	country/territory	Liver cancer	8.1	(5.3, 11.8)	8.5	(4.7, 14.3)	3.9	(-39.7, 71.0)	350	(227, 514)	836	(452, 1,462)	138.7	(34.1, 308.3)
incidence	female	Southern Latin America	region	Liver cancer due to hepatitis B	0.2	(0.1, 0.2)	0.2	(0.2, 0.2)	3.9	(-20.4, 32.5)	41	(34, 51)	74	(59, 97)	77.6	(36.0, 131.5)
incidence	both	South Korea	country/territory	Liver cancer due to alcohol use	6.7	(5.1, 8.6)	7	(5.4, 8.9)	3.8	(-20.8, 33.7)	1929	(1,452, 2,478)	4818	(3,751, 6,144)	149.8	(92.6, 224.2)
incidence	both	Andorra	country/territory	Liver cancer due to alcohol use	1.8	(1.2, 2.9)	1.8	(1.1, 3.1)	3.8	(-43.4, 82.0)	1	(1, 2)	3	(2, 5)	122.3	(14.1, 333.6)
incidence	male	Caribbean	region	Liver cancer due to alcohol use	2.4	(2.1, 2.8)	2.5	(2.1, 3.1)	3.8	(-11.9, 26.5)	274	(237, 316)	506	(419, 610)	84.7	(57.6, 123.5)
incidence	male	Sweden	country/territory	Liver cancer due to hepatitis C	1.7	(1.5, 2.0)	1.8	(1.3, 3.3)	3.8	(-22.8, 93.1)	103	(88, 120)	143	(107, 278)	38.5	(1.1, 168.4)
incidence	both	South Asia	region	Liver cancer due to other causes	0.7	(0.6, 0.9)	0.8	(0.6, 1.0)	3.8	(-21.3, 32.2)	3808	(3,183, 4,595)	8182	(6,767, 10,023)	114.8	(68.6, 167.9)
incidence	male	Nepal	country/territory	Liver cancer due to hepatitis B	1.4	(0.8, 2.3)	1.5	(0.8, 2.3)	3.8	(-41.8, 67.7)	58	(35, 92)	130	(74, 206)	122.7	(23.3, 260.9)
incidence	female	Denmark	country/territory	Liver cancer due to other causes	0.3	(0.2, 0.4)	0.3	(0.2, 0.6)	3.7	(-37.7, 100.3)	13	(9, 18)	17	(9, 37)	30.2	(-27.1, 181.2)
incidence	both	Nepal	country/territory	Liver cancer due to other causes	0.7	(0.5, 0.9)	0.7	(0.5, 1.0)	3.6	(-33.5, 53.5)	52	(37, 69)	114	(77, 157)	118.6	(45.0, 214.6)
incidence	both	Guinea	country/territory	Liver cancer due to hepatitis B	15.2	(10.7, 20.0)	15.8	(8.5, 26.7)	3.6	(-47.3, 97.6)	549	(362, 736)	1172	(593, 2,044)	113.7	(3.8, 312.9)
incidence	both	Guinea	country/territory	Liver cancer due to alcohol use	3.8	(2.8, 5.0)	3.9	(2.2, 6.8)	3.5	(-45.4, 86.3)	112	(82, 148)	233	(121, 409)	106.8	(4.2, 295.0)
incidence	female	France	country/territory	Liver cancer due to alcohol use	0.8	(0.6, 1.2)	0.8	(0.5, 1.4)	3.5	(-39.2, 86.2)	336	(256, 624)	522	(341, 1,271)	55.4	(-22.6, 272.2)
incidence	male	Angola	country/territory	Liver cancer	25.1	(9.1, 47.2)	26	(10.2, 62.4)	3.5	(-65.6, 220.8)	453	(142, 944)	1007	(372, 2,655)	122.2	(-32.0, 695.2)
incidence	male	Gabon	country/territory	Liver cancer due to hepatitis C	6.4	(3.9, 9.0)	6.6	(3.2, 13.7)	3.5	(-49.8, 109.3)	17	(10, 24)	28	(13, 60)	68.6	(-20.2, 245.3)
incidence	both	Chile	country/territory	Liver cancer due to hepatitis C	2.7	(2.3, 3.7)	2.8	(2.3, 4.1)	3.4	(-27.0, 52.5)	241	(199, 319)	585	(469, 858)	142.6	(73.3, 260.0)
incidence	both	Lithuania	country/territory	Liver cancer due to other causes	0.4	(0.3, 0.6)	0.4	(0.3, 0.6)	3.4	(-40.4, 69.0)	17	(12, 24)	22	(14, 34)	30.8	(-30.3, 124.5)
incidence	male	Central Latin America	region	Liver cancer	6.4	(6.1, 7.0)	6.6	(6.2, 7.7)	3.4	(-5.3, 19.8)	2238	(2,129, 2,409)	5419	(5,055, 6,189)	142.1	(121.7, 174.2)
incidence	female	Uruguay	country/territory	Liver cancer due to alcohol use	0.3	(0.2, 0.4)	0.3	(0.2, 0.4)	3.4	(-30.3, 55.8)	5	(4, 8)	8	(6, 13)	50.4	(-1.3, 154.4)
incidence	male	Serbia	country/territory	Liver cancer due to hepatitis B	1.4	(1.0, 1.9)	1.4	(0.9, 2.2)	3.4	(-32.9, 57.8)	65	(45, 93)	81	(51, 127)	23	(-18.6, 90.1)
incidence	male	Indonesia	country/territory	Liver cancer due to alcohol use	1.5	(1.0, 2.1)	1.5	(0.9, 2.1)	3.4	(-34.7, 53.2)	614	(403, 877)	1260	(772, 1,844)	105.2	(31.7, 212.2)
incidence	male	Afghanistan	country/territory	Liver cancer due to hepatitis B	3.3	(1.7, 6.2)	3.4	(1.8, 6.4)	3.4	(-40.7, 66.7)	64	(30, 131)	195	(99, 409)	206.9	(71.3, 427.3)
incidence	male	Guinea	country/territory	Liver cancer due to other causes	7.8	(5.4, 10.7)	8.1	(3.7, 15.3)	3.4	(-54.4, 114.6)	121	(82, 170)	268	(116, 530)	121.5	(-9.3, 369.4)
incidence	both	Israel	country/territory	Liver cancer due to alcohol use	0.6	(0.4, 0.8)	0.6	(0.4, 0.9)	3.3	(-24.6, 48.4)	22	(16, 29)	50	(35, 74)	133.5	(71.1, 242.3)
incidence	both	Caribbean	region	Liver cancer	6.9	(6.2, 7.8)	6.8	(6.0, 7.9)	-1.4	(-15.8, 16.5)	1671	(1,488, 1,874)	2956	(2,588, 3,414)	76.9	(51.7, 108.5)
incidence	both	Solomon Islands	country/territory	Liver cancer due to other causes	3.5	(2.3, 5.3)	3.7	(2.2, 5.9)	3.3	(-39.7, 79.0)	4	(3, 6)	9	(5, 15)	126.8	(30.0, 322.5)
incidence	male	Taiwan	country/territory	Liver cancer due to other causes	7.5	(6.4, 9.9)	7.7	(5.7, 10.7)	3.3	(-26.0, 48.0)	621	(521, 778)	1167	(847, 1,669)	87.8	(36.6, 177.9)
incidence	both	Luxembourg	country/territory	Liver cancer due to alcohol use	2.6	(1.9, 3.9)	2.7	(1.8, 4.3)	3.2	(-37.7, 72.2)	13	(9, 19)	21	(13, 34)	61.5	(-5.2, 176.4)
incidence	female	Paraguay	country/territory	Liver cancer due to hepatitis C	1.5	(1.0, 2.3)	1.5	(1.0, 2.4)	3.2	(-37.9, 74.8)	14	(9, 21)	33	(22, 52)	136.3	(46.3, 291.1)
incidence	male	Chile	country/territory	Liver cancer due to hepatitis C	1.9	(1.5, 2.3)	1.9	(1.6, 2.5)	3.2	(-19.3, 37.6)	70	(58, 86)	164	(134, 210)	134.4	(84.0, 209.1)
incidence	male	Peru	country/territory	Liver cancer due to other causes	0.7	(0.6, 1.0)	0.8	(0.6, 1.2)	3.2	(-25.0, 47.0)	35	(29, 44)	80	(61, 116)	130.3	(69.3, 211.8)
incidence	male	Samoa	country/territory	Liver cancer due to alcohol use	2.2	(1.5, 3.8)	2.3	(1.2, 4.3)	3.2	(-43.1, 59.5)	1	(1, 1)	1	(1, 2)	63.7	(-11.9, 160.1)
incidence	male	Solomon Islands	country/territory	Liver cancer due to hepatitis C	2.2	(1.2, 3.5)	2.3	(1.4, 3.8)	3.2	(-41.7, 88.5)	1	(1, 2)	3	(2, 4)	114.9	(20.0, 296.8)
incidence	male	United Arab Emirates	country/territory	Liver cancer due to other causes	0.7	(0.4, 1.2)	0.8	(0.4, 1.3)	3.2	(-36.7, 70.2)	2	(1, 4)	18	(9, 32)	741.6	(377.0, 1,366.2)
incidence	male	East Asia	region	Liver cancer due to alcohol use	12.7	(9.7, 15.9)	13	(10.3, 17.2)	3.1	(-25.1, 43.9)	49361	(37,325, 62,330)	104723	(82,389, 138,607)	112.2	(53.8, 201.0)
incidence	female	Tonga	country/territory	Liver cancer	15.1	(10.2, 25.0)	15.6	(9.6, 26.6)	3.1	(-48.3, 106.9)	4	(3, 6)	6	(4, 11)	67.7	(-14.1, 227.2)
incidence	male	Macedonia	country/territory	Liver cancer	11.8	(9.2, 18.7)	12.2	(8.5, 20.0)	3.1	(-37.0, 75.6)	94	(72, 138)	148	(104, 236)	58	(0.1, 163.4)
incidence	both	Paraguay	country/territory	Liver cancer due to hepatitis C	1.3	(1.0, 1.9)	1.4	(1.1, 1.9)	3	(-29.4, 52.2)	24	(17, 30)	57	(45, 78)	143.4	(75.6, 248.8)
incidence	female	Vietnam	country/territory	Liver cancer due to alcohol use	1.5	(0.9, 2.6)	1.5	(0.8, 2.7)	3	(-42.9, 87.6)	334	(199, 602)	665	(351, 1,195)	99	(10.6, 263.0)
incidence	female	Central Sub-Saharan Africa	region	Liver cancer due to other causes	1.9	(1.3, 2.9)	2	(1.1, 3.5)	3	(-41.0, 80.9)	228	(146, 332)	466	(267, 793)	104.6	(14.1, 271.1)
incidence	male	Afghanistan	country/territory	Liver cancer due to alcohol use	1.8	(0.9, 3.4)	1.9	(1.0, 3.5)	3	(-38.6, 65.2)	30	(14, 59)	91	(44, 182)	204.6	(70.5, 410.4)
incidence	male	Guinea	country/territory	Liver cancer due to alcohol use	6.7	(4.7, 9.2)	6.9	(3.3, 13.0)	3	(-51.6, 107.1)	93	(64, 127)	197	(87, 376)	113.3	(-8.1, 346.7)
incidence	both	Kenya	country/territory	Liver cancer	6.8	(4.2, 9.0)	6.7	(3.9, 10.0)	-1.2	(-35.2, 49.2)	570	(358, 765)	1297	(744, 1,968)	127.4	(45.7, 252.3)
incidence	female	Central Europe	region	Liver cancer	4.8	(4.2, 5.8)	4.9	(3.9, 6.1)	2.9	(-21.3, 33.7)	3593	(3,172, 4,389)	5240	(4,133, 6,740)	45.8	(9.8, 93.7)
incidence	female	Malta	country/territory	Liver cancer due to hepatitis B	0.5	(0.3, 0.9)	0.5	(0.3, 1.0)	2.9	(-55.0, 135.3)	1	(0, 2)	2	(1, 4)	86.8	(-20.9, 359.9)
incidence	female	Nepal	country/territory	Liver cancer due to hepatitis B	0.7	(0.4, 1.1)	0.7	(0.4, 1.2)	2.9	(-41.8, 74.1)	34	(21, 53)	68	(40, 113)	96.6	(13.8, 229.0)
incidence	male	Eritrea	country/territory	Liver cancer due to alcohol use	4.2	(2.9, 6.0)	4.4	(1.9, 9.0)	2.9	(-57.8, 119.3)	19	(12, 27)	38	(15, 85)	105.6	(-26.1, 379.4)
incidence	female	Chile	country/territory	Liver cancer due to hepatitis C	3.4	(2.7, 5.1)	3.5	(2.6, 5.5)	2.8	(-35.9, 67.8)	171	(133, 250)	420	(311, 709)	146	(51.6, 323.7)
incidence	female	Turkmenistan	country/territory	Liver cancer due to alcohol use	0.2	(0.2, 0.3)	0.2	(0.2, 0.4)	2.8	(-25.0, 46.6)	2	(2, 3)	4	(3, 6)	82.1	(32.3, 154.9)
incidence	female	Central Sub-Saharan Africa	region	Liver cancer due to hepatitis B	1.6	(1.0, 2.4)	1.7	(1.0, 2.9)	2.8	(-43.5, 90.9)	227	(140, 353)	467	(256, 817)	106	(8.6, 292.7)
incidence	male	Slovakia	country/territory	Liver cancer due to alcohol use	5.2	(4.4, 6.9)	5.4	(3.8, 8.7)	2.8	(-32.0, 77.3)	118	(99, 152)	169	(117, 269)	42.5	(-5.7, 134.1)
incidence	male	Mexico	country/territory	Liver cancer	6.6	(6.2, 7.3)	6.8	(6.2, 9.0)	2.8	(-9.2, 33.1)	1177	(1,102, 1,293)	2794	(2,558, 3,561)	137.4	(108.6, 195.2)
incidence	male	Mexico	country/territory	Liver cancer due to hepatitis B	0.3	(0.3, 0.4)	0.3	(0.3, 0.4)	2.8	(-13.1, 24.9)	72	(62, 88)	154	(128, 188)	112.3	(72.8, 166.8)
incidence	male	Myanmar	country/territory	Liver cancer due to hepatitis B	3.1	(1.7, 5.1)	3.2	(1.7, 5.3)	2.8	(-45.0, 84.9)	349	(183, 575)	634	(330, 1,110)	81.7	(-4.2, 241.8)
incidence	male	Syria	country/territory	Liver cancer due to other causes	0.5	(0.3, 0.8)	0.5	(0.3, 0.8)	2.8	(-33.2, 58.9)	11	(7, 17)	22	(14, 34)	100.2	(31.9, 199.5)
incidence	female	Serbia	country/territory	Liver cancer due to hepatitis B	0.8	(0.5, 1.2)	0.8	(0.4, 1.3)	2.7	(-46.5, 87.8)	41	(26, 62)	53	(28, 93)	29.9	(-32.2, 145.3)
incidence	both	Central Asia	region	Liver cancer due to hepatitis B	2.3	(1.9, 2.6)	2.4	(2.0, 2.7)	2.7	(-7.5, 13.9)	1078	(898, 1,226)	1669	(1,421, 1,863)	54.8	(38.3, 72.8)
incidence	male	Afghanistan	country/territory	Liver cancer	9.9	(5.8, 17.0)	10.1	(6.4, 17.0)	2.7	(-39.8, 63.5)	162	(90, 300)	495	(292, 941)	204.9	(68.1, 412.5)
incidence	male	Yemen	country/territory	Liver cancer due to hepatitis C	3.1	(1.6, 5.2)	3.2	(1.7, 5.6)	2.7	(-41.0, 84.4)	41	(21, 68)	119	(62, 213)	190.4	(65.0, 427.3)
incidence	both	Colombia	country/territory	Liver cancer due to hepatitis C	2.2	(1.8, 2.8)	2.2	(1.8, 3.1)	2.6	(-19.7, 40.6)	322	(270, 397)	790	(640, 1,056)	145.1	(101.7, 220.5)
incidence	both	Indonesia	country/territory	Liver cancer due to alcohol use	0.9	(0.6, 1.2)	0.9	(0.6, 1.2)	2.6	(-27.8, 45.8)	777	(521, 1,109)	1567	(1,014, 2,205)	101.7	(39.8, 188.6)
incidence	male	China	country/territory	Liver cancer due to alcohol use	12.7	(9.7, 16.1)	13.1	(10.2, 17.4)	2.6	(-26.2, 45.4)	47903	(35,931, 60,709)	101411	(78,944, 135,071)	111.7	(52.2, 204.3)
incidence	male	Eritrea	country/territory	Liver cancer due to hepatitis C	4.3	(2.9, 6.3)	4.4	(2.0, 8.6)	2.6	(-56.4, 111.9)	17	(11, 25)	37	(15, 80)	112.1	(-21.5, 385.5)
incidence	both	Singapore	country/territory	Liver cancer	16.7	(14.6, 21.5)	16.6	(12.5, 24.3)	-0.2	(-31.5, 47.4)	324	(281, 394)	824	(615, 1,244)	154.7	(77.4, 292.1)
incidence	both	Peru	country/territory	Liver cancer due to other causes	1.3	(1.0, 1.9)	1.3	(1.0, 1.9)	2.5	(-31.5, 57.0)	121	(99, 169)	289	(220, 420)	139.3	(63.8, 256.0)
incidence	male	Tropical Latin America	region	Liver cancer	6.4	(5.5, 7.6)	6.5	(5.5, 8.2)	2.5	(-13.0, 24.0)	2137	(1,864, 2,499)	5341	(4,475, 6,516)	149.9	(109.9, 200.5)
incidence	female	Southern Latin America	region	Liver cancer	3.9	(3.3, 5.1)	4	(3.3, 5.2)	2.5	(-25.0, 39.8)	916	(774, 1,180)	1721	(1,389, 2,389)	87.8	(35.7, 165.7)
incidence	female	Global	global	Liver cancer due to alcohol use	1.3	(1.0, 1.5)	1.3	(1.1, 1.6)	2.5	(-15.7, 27.7)	24283	(20,005, 28,779)	45288	(38,214, 54,283)	86.5	(52.4, 132.7)
incidence	both	Indonesia	country/territory	Liver cancer due to other causes	2.8	(2.0, 3.7)	2.8	(2.0, 3.9)	2.4	(-26.2, 41.9)	2563	(1,839, 3,353)	4947	(3,506, 6,741)	93	(43.6, 164.0)
incidence	female	Central African Republic	country/territory	Liver cancer due to alcohol use	1.9	(1.2, 2.7)	1.9	(0.6, 4.0)	2.4	(-68.2, 131.5)	14	(9, 21)	23	(7, 49)	62.2	(-52.8, 272.3)
incidence	both	Eastern Europe	region	Liver cancer due to hepatitis B	1	(0.8, 1.3)	1.1	(0.9, 1.4)	2.4	(-21.5, 33.4)	2582	(2,082, 3,162)	3102	(2,471, 4,064)	20.1	(-7.1, 61.5)
incidence	male	Brazil	country/territory	Liver cancer	6.5	(5.6, 7.7)	6.6	(5.6, 8.3)	2.4	(-13.3, 24.1)	2102	(1,835, 2,460)	5257	(4,401, 6,430)	150	(109.4, 201.8)
incidence	male	Eritrea	country/territory	Liver cancer	14.4	(10.0, 20.4)	14.7	(6.3, 30.9)	2.4	(-59.2, 116.6)	78	(51, 111)	155	(59, 352)	99.8	(-28.0, 370.7)
incidence	female	Chile	country/territory	Liver cancer	5.7	(4.5, 8.2)	5.8	(4.4, 8.9)	2.3	(-35.7, 64.7)	288	(226, 407)	693	(520, 1,128)	140.8	(50.7, 307.0)
incidence	female	India	country/territory	Liver cancer	3	(2.3, 4.3)	3.1	(2.2, 4.6)	2.3	(-36.0, 54.2)	6219	(4,588, 8,460)	13308	(9,479, 19,159)	114	(39.6, 215.1)
incidence	female	Sweden	country/territory	Liver cancer	4	(3.5, 4.6)	4	(2.6, 7.5)	2.2	(-37.1, 91.6)	300	(262, 347)	389	(236, 861)	29.7	(-23.2, 191.9)
incidence	female	Czech Republic	country/territory	Liver cancer due to other causes	0.6	(0.5, 1.2)	0.6	(0.4, 1.1)	2.2	(-52.6, 90.0)	45	(33, 92)	63	(42, 114)	37.9	(-39.9, 186.1)
incidence	female	Kyrgyzstan	country/territory	Liver cancer due to hepatitis B	1.3	(1.0, 1.7)	1.3	(1.0, 1.8)	2.2	(-20.9, 34.5)	21	(17, 28)	29	(23, 38)	37	(4.4, 79.7)
incidence	male	Brunei	country/territory	Liver cancer	18.7	(14.2, 29.3)	19.1	(12.7, 32.6)	2.2	(-41.6, 81.4)	10	(7, 15)	27	(18, 44)	174.1	(59.2, 377.1)
incidence	male	Bahrain	country/territory	Liver cancer due to other causes	0.5	(0.3, 0.8)	0.5	(0.3, 0.9)	2.2	(-29.7, 56.6)	0	(0, 1)	2	(1, 3)	263.7	(138.5, 454.2)
incidence	male	Syria	country/territory	Liver cancer due to hepatitis B	1	(0.7, 1.5)	1.1	(0.7, 1.5)	2.2	(-32.2, 52.6)	26	(17, 39)	52	(34, 71)	100.4	(29.8, 201.3)
incidence	male	Namibia	country/territory	Liver cancer	3.1	(2.0, 4.9)	3.2	(1.5, 6.1)	2.2	(-58.3, 128.7)	9	(6, 14)	17	(7, 33)	92.9	(-24.8, 364.4)
incidence	both	Mauritius	country/territory	Liver cancer due to hepatitis C	0.9	(0.7, 1.4)	0.9	(0.7, 1.3)	2.1	(-26.0, 42.5)	5	(3, 6)	11	(8, 16)	150.8	(97.4, 230.3)
incidence	male	Mauritius	country/territory	Liver cancer due to hepatitis B	1.1	(0.8, 1.4)	1.1	(0.8, 1.5)	2.1	(-19.0, 39.0)	3	(2, 4)	6	(5, 9)	120.6	(75.3, 182.8)
incidence	male	North Korea	country/territory	Liver cancer due to alcohol use	9.4	(6.2, 13.2)	9.6	(6.5, 14.1)	2	(-38.5, 62.2)	496	(315, 723)	1091	(728, 1,611)	120	(24.5, 267.2)
incidence	male	Indonesia	country/territory	Liver cancer due to hepatitis C	3.1	(2.2, 4.4)	3.1	(2.0, 4.7)	2	(-36.4, 57.2)	1205	(846, 1,712)	2392	(1,604, 3,342)	98.4	(27.2, 196.4)
incidence	both	Mexico	country/territory	Liver cancer due to alcohol use	2	(1.9, 2.3)	2.1	(1.9, 2.5)	1.9	(-12.7, 22.2)	794	(735, 895)	1843	(1,674, 2,190)	132	(100.9, 175.1)
incidence	both	Central Asia	region	Liver cancer	8.6	(7.3, 9.5)	8.6	(7.3, 9.4)	0.2	(-9.0, 11.0)	3669	(3,121, 4,046)	5412	(4,617, 5,911)	47.5	(33.7, 63.3)
incidence	both	Tanzania	country/territory	Liver cancer due to alcohol use	4.5	(3.5, 5.6)	4.6	(2.6, 8.2)	1.9	(-43.2, 94.0)	450	(335, 576)	998	(537, 1,902)	121.9	(19.5, 342.9)
incidence	female	Cyprus	country/territory	Liver cancer due to hepatitis B	0.7	(0.4, 1.1)	0.7	(0.3, 1.3)	1.9	(-45.9, 89.0)	2	(1, 4)	4	(2, 8)	79.1	(-7.1, 242.6)
incidence	female	Libya	country/territory	Liver cancer	5.2	(2.4, 8.2)	5.3	(2.2, 8.8)	1.9	(-35.7, 62.0)	39	(19, 58)	92	(41, 143)	133.4	(53.0, 253.3)
incidence	male	Paraguay	country/territory	Liver cancer	3.9	(2.7, 4.7)	4	(2.8, 5.3)	1.9	(-23.7, 41.2)	35	(26, 42)	84	(60, 110)	139.3	(79.0, 224.3)
incidence	female	Chad	country/territory	Liver cancer due to other causes	3.3	(1.8, 4.9)	3.3	(1.1, 7.6)	1.8	(-64.0, 135.3)	44	(24, 65)	84	(26, 202)	89.7	(-36.0, 366.4)
incidence	male	Sweden	country/territory	Liver cancer	6.4	(5.6, 7.2)	6.5	(5.1, 10.6)	1.8	(-23.1, 64.7)	374	(329, 421)	503	(391, 862)	34.6	(0.7, 128.1)
incidence	both	Macedonia	country/territory	Liver cancer due to hepatitis B	2.2	(1.5, 3.1)	2.2	(1.4, 3.2)	1.7	(-30.7, 47.1)	39	(26, 56)	57	(37, 86)	48.7	(2.1, 117.3)
incidence	both	Antigua and Barbuda	country/territory	Liver cancer due to alcohol use	0.9	(0.8, 1.1)	0.9	(0.7, 1.2)	1.7	(-19.8, 30.6)	0	(0, 1)	1	(1, 1)	61.1	(27.3, 108.5)
incidence	both	Paraguay	country/territory	Liver cancer	3.6	(2.7, 4.6)	3.6	(2.9, 4.8)	0.6	(-26.7, 41.9)	69	(52, 85)	157	(127, 201)	129.2	(73.4, 216.4)
incidence	male	Central Asia	region	Liver cancer due to hepatitis C	3.8	(3.1, 4.5)	3.9	(3.3, 4.4)	1.7	(-11.4, 20.3)	605	(491, 706)	986	(839, 1,105)	62.9	(42.2, 90.8)
incidence	male	Syria	country/territory	Liver cancer due to alcohol use	0.6	(0.4, 0.9)	0.6	(0.4, 1.0)	1.7	(-32.7, 51.0)	13	(8, 20)	26	(15, 40)	101.8	(33.8, 200.6)
incidence	both	Oman	country/territory	Liver cancer	4.5	(3.2, 6.0)	4.6	(3.6, 5.6)	1.2	(-28.6, 52.1)	29	(20, 39)	82	(63, 102)	185.2	(96.0, 326.1)
incidence	female	Benin	country/territory	Liver cancer due to alcohol use	2.4	(1.4, 3.6)	2.4	(0.9, 5.3)	1.6	(-61.3, 128.4)	28	(16, 42)	55	(20, 125)	94.2	(-27.5, 345.0)
incidence	female	Denmark	country/territory	Liver cancer	3.5	(2.8, 4.5)	3.6	(2.3, 6.3)	1.5	(-40.0, 82.7)	144	(114, 185)	184	(113, 360)	27.9	(-27.9, 156.7)
incidence	female	Tajikistan	country/territory	Liver cancer due to other causes	1	(0.7, 1.4)	1	(0.7, 1.5)	1.5	(-29.6, 49.0)	14	(11, 20)	19	(14, 28)	37.4	(-1.4, 89.6)
incidence	female	Costa Rica	country/territory	Liver cancer due to alcohol use	0.8	(0.6, 1.1)	0.8	(0.6, 1.2)	1.5	(-30.4, 49.4)	7	(5, 9)	19	(14, 28)	186.2	(103.9, 318.9)
incidence	female	Belize	country/territory	Liver cancer due to hepatitis B	2.3	(1.7, 3.1)	2.3	(1.6, 3.6)	1.5	(-30.4, 70.0)	1	(1, 1)	2	(2, 4)	125.5	(55.3, 273.3)
incidence	male	Brunei	country/territory	Liver cancer due to hepatitis B	9.3	(6.7, 14.0)	9.5	(6.0, 15.7)	1.5	(-39.8, 71.7)	6	(4, 9)	15	(10, 25)	166	(49.0, 378.0)
incidence	male	Kyrgyzstan	country/territory	Liver cancer due to other causes	1.2	(0.9, 1.5)	1.2	(1.0, 1.5)	1.5	(-18.9, 26.0)	13	(10, 16)	19	(15, 23)	43	(13.3, 78.3)
incidence	male	Dominica	country/territory	Liver cancer due to hepatitis C	1.6	(1.3, 2.1)	1.7	(1.2, 2.6)	1.5	(-26.1, 59.7)	0	(0, 0)	1	(0, 1)	46.8	(7.6, 129.6)
incidence	female	Senegal	country/territory	Liver cancer due to other causes	4.8	(2.9, 6.9)	4.9	(1.9, 10.2)	1.4	(-61.8, 129.8)	79	(47, 115)	160	(58, 348)	101.2	(-28.9, 362.9)
incidence	male	Kyrgyzstan	country/territory	Liver cancer	9.6	(7.8, 11.7)	9.7	(8.1, 11.8)	1.4	(-18.4, 25.8)	108	(84, 130)	153	(127, 188)	42.4	(12.5, 78.1)
incidence	male	Palestine	country/territory	Liver cancer due to other causes	1.1	(0.7, 1.9)	1.2	(0.7, 1.9)	1.4	(-37.1, 62.0)	4	(2, 6)	10	(6, 16)	185.3	(74.9, 375.2)
incidence	both	Eastern Europe	region	Liver cancer due to hepatitis C	1.3	(1.1, 1.8)	1.3	(1.1, 1.9)	1.3	(-28.0, 49.2)	3279	(2,703, 4,360)	4338	(3,400, 6,538)	32.3	(-5.5, 99.3)
incidence	male	Dominica	country/territory	Liver cancer due to hepatitis B	2.2	(1.6, 2.8)	2.2	(1.7, 3.3)	1.3	(-25.5, 57.3)	1	(0, 1)	1	(1, 1)	38.1	(0.9, 118.0)
incidence	male	Lesotho	country/territory	Liver cancer due to other causes	1.4	(0.8, 2.4)	1.5	(0.6, 2.6)	1.3	(-61.4, 124.5)	5	(3, 8)	7	(3, 13)	40.6	(-51.2, 234.0)
incidence	both	Poland	country/territory	Liver cancer due to alcohol use	1.4	(1.2, 1.8)	1.4	(1.2, 1.9)	1.2	(-20.6, 31.6)	554	(469, 692)	833	(689, 1,128)	50.4	(18.7, 101.3)
incidence	both	Kyrgyzstan	country/territory	Liver cancer due to hepatitis B	2.2	(1.8, 2.6)	2.2	(1.9, 2.7)	1.2	(-15.0, 21.1)	64	(52, 76)	90	(76, 108)	41.1	(16.1, 72.9)
incidence	both	Guinea	country/territory	Liver cancer	29.9	(22.7, 37.7)	30.3	(17.2, 49.7)	1.2	(-46.1, 77.9)	991	(705, 1,279)	2057	(1,108, 3,469)	107.7	(5.4, 284.3)
incidence	both	Mozambique	country/territory	Liver cancer	20.7	(12.6, 27.1)	21	(10.2, 34.4)	1.6	(-45.9, 75.1)	1072	(745, 1,383)	2259	(1,130, 3,728)	110.8	(8.1, 264.3)
incidence	female	Tonga	country/territory	Liver cancer due to other causes	6	(4.0, 9.9)	6	(3.7, 10.7)	1.2	(-49.4, 106.9)	1	(1, 2)	2	(1, 4)	69.4	(-14.8, 240.7)
incidence	female	Zambia	country/territory	Liver cancer due to other causes	1.5	(1.0, 2.1)	1.5	(0.7, 2.7)	1.2	(-55.5, 111.7)	27	(18, 37)	50	(22, 94)	87.2	(-20.3, 296.3)
incidence	male	Bhutan	country/territory	Liver cancer due to hepatitis C	1.3	(0.7, 2.1)	1.3	(0.7, 2.2)	1.2	(-39.0, 70.1)	1	(1, 2)	3	(2, 5)	149.6	(54.5, 311.8)
incidence	male	Nepal	country/territory	Liver cancer due to other causes	0.7	(0.4, 1.0)	0.7	(0.4, 1.0)	1.2	(-40.5, 63.0)	23	(14, 35)	53	(31, 80)	132.8	(33.0, 267.9)
incidence	both	Israel	country/territory	Liver cancer due to hepatitis B	0.9	(0.6, 1.4)	0.9	(0.6, 1.4)	1.1	(-28.6, 46.7)	35	(23, 52)	78	(49, 123)	123.3	(59.3, 227.6)
incidence	both	Uzbekistan	country/territory	Liver cancer due to alcohol use	0.6	(0.4, 0.7)	0.6	(0.5, 0.8)	1.1	(-26.3, 34.7)	56	(42, 74)	105	(87, 137)	87.1	(36.0, 149.5)
incidence	female	Central Europe	region	Liver cancer due to hepatitis C	1.8	(1.5, 2.4)	1.8	(1.4, 2.4)	1.1	(-25.3, 34.5)	1375	(1,117, 1,807)	2045	(1,508, 2,771)	48.8	(8.7, 101.0)
incidence	male	Argentina	country/territory	Liver cancer	5.6	(4.8, 6.5)	5.6	(4.9, 7.5)	1.1	(-18.6, 35.3)	701	(609, 817)	1083	(945, 1,394)	54.4	(25.7, 102.5)
incidence	male	Colombia	country/territory	Liver cancer due to hepatitis B	0.9	(0.8, 1.1)	0.9	(0.7, 1.2)	1.1	(-17.3, 24.3)	79	(64, 98)	180	(137, 232)	127.2	(80.3, 187.6)
incidence	both	Mauritius	country/territory	Liver cancer due to alcohol use	1.1	(0.9, 1.4)	1.1	(0.8, 1.5)	1	(-17.4, 27.3)	6	(5, 7)	14	(11, 18)	135.1	(94.5, 188.4)
incidence	female	Congo	country/territory	Liver cancer due to hepatitis B	2.4	(1.3, 3.9)	2.5	(1.0, 4.7)	1	(-60.0, 116.3)	16	(9, 25)	31	(12, 61)	96.6	(-25.0, 340.6)
incidence	female	Gabon	country/territory	Liver cancer	9.7	(6.4, 14.7)	9.8	(4.5, 21.0)	1	(-56.3, 101.1)	33	(21, 49)	49	(22, 103)	51.5	(-34.4, 199.2)
incidence	female	Central Europe	region	Liver cancer due to alcohol use	1.6	(1.3, 1.9)	1.6	(1.2, 2.1)	1	(-23.0, 33.0)	1193	(1,001, 1,466)	1681	(1,268, 2,247)	40.9	(6.4, 87.5)
incidence	male	Eritrea	country/territory	Liver cancer due to hepatitis B	4	(2.6, 5.9)	4	(1.5, 9.1)	1	(-63.1, 133.5)	30	(19, 45)	56	(20, 134)	88.6	(-35.7, 367.4)
incidence	both	Paraguay	country/territory	Liver cancer due to other causes	0.5	(0.4, 0.8)	0.6	(0.4, 0.8)	0.9	(-31.3, 50.3)	11	(8, 14)	24	(19, 33)	127.5	(65.5, 230.4)
incidence	female	Belize	country/territory	Liver cancer	9.6	(7.5, 13.6)	9.7	(7.1, 15.2)	0.9	(-33.8, 73.8)	4	(3, 6)	8	(6, 13)	100.7	(31.7, 234.7)
incidence	female	Libya	country/territory	Liver cancer due to hepatitis C	2.3	(0.9, 3.9)	2.4	(0.9, 4.2)	0.9	(-38.5, 69.8)	17	(7, 26)	39	(15, 66)	134.4	(50.3, 266.8)
incidence	male	Myanmar	country/territory	Liver cancer	11	(6.6, 16.8)	11.1	(6.4, 16.7)	0.9	(-44.1, 76.7)	1090	(642, 1,706)	1930	(1,066, 2,984)	77	(-3.5, 216.1)
incidence	male	Myanmar	country/territory	Liver cancer due to hepatitis C	2.3	(1.4, 3.8)	2.4	(1.4, 3.7)	0.9	(-42.4, 79.0)	207	(116, 338)	364	(203, 570)	76	(-0.7, 211.9)
incidence	male	Yemen	country/territory	Liver cancer due to alcohol use	1.1	(0.6, 2.0)	1.2	(0.6, 2.1)	0.9	(-41.3, 80.0)	17	(8, 30)	48	(24, 90)	185.3	(61.4, 434.4)
incidence	both	Ukraine	country/territory	Liver cancer due to other causes	0.4	(0.3, 0.7)	0.4	(0.3, 0.6)	0.8	(-39.7, 67.9)	270	(171, 416)	312	(223, 469)	15.4	(-32.6, 98.1)
incidence	female	Zambia	country/territory	Liver cancer due to hepatitis C	3.7	(2.5, 5.2)	3.8	(1.7, 6.9)	0.8	(-55.4, 107.6)	57	(39, 79)	111	(49, 201)	92.3	(-15.8, 302.7)
incidence	male	Hungary	country/territory	Liver cancer due to hepatitis C	2.4	(1.8, 3.3)	2.5	(1.8, 3.4)	0.8	(-23.5, 31.1)	134	(96, 185)	163	(115, 223)	21.6	(-8.9, 58.1)
incidence	male	Tanzania	country/territory	Liver cancer due to alcohol use	6.9	(4.9, 9.1)	7	(3.7, 14.2)	0.8	(-49.5, 115.5)	326	(219, 445)	749	(369, 1,595)	130	(7.4, 430.3)
incidence	female	Southeast Asia	region	Liver cancer	8.5	(6.5, 10.8)	8.6	(6.1, 11.2)	0.7	(-31.3, 44.0)	10773	(8,210, 13,381)	21691	(15,296, 28,055)	101.4	(41.8, 181.8)
incidence	female	Caribbean	region	Liver cancer due to hepatitis C	2.3	(1.8, 2.9)	2.3	(1.8, 3.0)	0.7	(-26.6, 34.6)	283	(227, 364)	542	(429, 724)	91.3	(39.1, 156.8)
incidence	male	Belarus	country/territory	Liver cancer due to hepatitis C	1	(0.8, 1.2)	1	(0.7, 1.5)	0.7	(-28.6, 52.2)	41	(31, 51)	55	(37, 87)	34.1	(-8.7, 111.6)
incidence	male	Peru	country/territory	Liver cancer due to hepatitis C	0.5	(0.4, 0.7)	0.5	(0.3, 0.7)	0.7	(-27.4, 46.3)	19	(15, 25)	46	(34, 69)	142.5	(80.6, 238.1)
incidence	male	Laos	country/territory	Liver cancer due to other causes	1.9	(1.1, 3.5)	2	(1.2, 3.0)	0.7	(-48.9, 84.5)	17	(10, 30)	30	(18, 46)	77.2	(-5.2, 214.1)
incidence	male	Myanmar	country/territory	Liver cancer due to other causes	3	(1.7, 4.7)	3	(1.7, 4.8)	0.7	(-43.4, 80.3)	294	(167, 489)	515	(278, 854)	74.8	(-3.0, 214.3)
incidence	male	Syria	country/territory	Liver cancer	3.2	(2.5, 4.3)	3.3	(2.4, 4.4)	0.7	(-33.9, 50.3)	70	(54, 94)	140	(102, 182)	99.5	(31.2, 196.3)
incidence	both	Solomon Islands	country/territory	Liver cancer	12.7	(7.9, 18.8)	12.9	(7.8, 20.8)	1.7	(-39.6, 79.7)	15	(9, 23)	34	(20, 57)	125.3	(27.0, 316.4)
incidence	female	Peru	country/territory	Liver cancer due to other causes	1.7	(1.3, 2.7)	1.7	(1.2, 2.8)	0.6	(-41.1, 72.9)	86	(68, 132)	209	(147, 339)	142.9	(45.3, 306.9)
incidence	female	Libya	country/territory	Liver cancer due to hepatitis B	1.3	(0.5, 2.1)	1.3	(0.5, 2.2)	0.6	(-34.3, 54.0)	11	(5, 17)	25	(11, 40)	127.1	(50.3, 235.5)
incidence	male	Libya	country/territory	Liver cancer due to other causes	1	(0.6, 1.6)	1	(0.6, 1.6)	0.6	(-32.4, 53.1)	8	(5, 13)	17	(10, 26)	100.4	(34.7, 197.5)
incidence	both	Japan	country/territory	Liver cancer due to alcohol use	4.4	(4.0, 4.8)	4.4	(3.6, 5.6)	0.5	(-17.4, 27.2)	6830	(6,207, 7,431)	12197	(9,911, 15,257)	78.6	(45.8, 126.8)
incidence	both	Peru	country/territory	Liver cancer due to hepatitis C	0.8	(0.6, 1.2)	0.8	(0.6, 1.2)	0.5	(-33.4, 57.0)	72	(57, 104)	177	(131, 262)	146.9	(66.3, 276.0)
incidence	female	Caribbean	region	Liver cancer	6.2	(5.2, 7.8)	6.2	(5.1, 7.8)	0.5	(-24.0, 29.6)	790	(658, 976)	1466	(1,204, 1,842)	85.5	(41.4, 140.4)
incidence	female	Uruguay	country/territory	Liver cancer due to hepatitis B	0.1	(0.1, 0.1)	0.1	(0.1, 0.1)	0.5	(-29.4, 43.9)	1	(1, 2)	2	(1, 3)	47.3	(-0.1, 138.3)
incidence	female	Azerbaijan	country/territory	Liver cancer due to alcohol use	0.4	(0.3, 0.6)	0.4	(0.3, 0.7)	0.5	(-33.6, 48.2)	10	(8, 14)	19	(14, 28)	86	(27.9, 178.0)
incidence	female	Vanuatu	country/territory	Liver cancer due to hepatitis C	2.4	(1.2, 4.5)	2.4	(1.3, 4.2)	0.5	(-54.6, 102.1)	1	(0, 1)	1	(1, 2)	139.7	(8.5, 368.0)
incidence	male	Chile	country/territory	Liver cancer due to hepatitis B	0.6	(0.5, 0.8)	0.7	(0.5, 0.8)	0.5	(-24.8, 34.7)	29	(22, 37)	59	(47, 76)	106.3	(53.6, 180.0)
incidence	male	Palestine	country/territory	Liver cancer due to hepatitis B	2.7	(1.6, 4.2)	2.7	(1.7, 4.1)	0.5	(-38.3, 68.5)	10	(6, 16)	29	(18, 42)	179.4	(65.0, 382.7)
incidence	female	Chad	country/territory	Liver cancer	12.5	(7.1, 18.2)	12.6	(4.2, 29.6)	0.4	(-64.8, 134.9)	174	(98, 251)	328	(102, 790)	88.2	(-37.1, 366.0)
incidence	female	Western Europe	region	Liver cancer due to alcohol use	1	(0.8, 1.1)	1	(0.8, 1.2)	0.4	(-18.9, 26.7)	2969	(2,561, 3,468)	4332	(3,349, 5,940)	45.9	(11.6, 96.4)
incidence	female	South Asia	region	Liver cancer due to other causes	0.8	(0.6, 1.1)	0.8	(0.6, 1.1)	0.4	(-31.7, 42.2)	2038	(1,594, 2,636)	4333	(3,157, 5,821)	112.6	(51.0, 186.9)
incidence	male	Afghanistan	country/territory	Liver cancer due to hepatitis C	3.2	(1.8, 5.6)	3.2	(1.9, 5.5)	0.4	(-40.5, 60.9)	45	(23, 80)	133	(73, 239)	197.7	(72.3, 392.8)
incidence	male	Andean Latin America	region	Liver cancer due to hepatitis C	0.6	(0.5, 0.7)	0.6	(0.4, 0.7)	0.4	(-21.1, 31.2)	41	(35, 48)	101	(82, 129)	147.3	(99.0, 216.0)
incidence	both	Serbia	country/territory	Liver cancer due to hepatitis C	3.5	(2.7, 5.2)	3.5	(2.3, 5.5)	0.3	(-41.8, 65.0)	341	(263, 478)	491	(316, 782)	43.7	(-13.6, 135.5)
incidence	female	Chile	country/territory	Liver cancer due to alcohol use	1.2	(0.9, 1.6)	1.2	(0.9, 1.6)	0.3	(-36.0, 55.4)	58	(44, 82)	135	(99, 198)	130.8	(46.8, 267.5)
incidence	female	Thailand	country/territory	Liver cancer due to hepatitis B	4.8	(3.6, 6.7)	4.8	(2.4, 7.6)	0.3	(-46.6, 59.1)	923	(697, 1,245)	2058	(1,005, 3,203)	123	(20.5, 241.7)
incidence	female	Libya	country/territory	Liver cancer due to alcohol use	0.4	(0.1, 0.8)	0.4	(0.1, 0.8)	0.3	(-34.7, 54.0)	3	(1, 6)	7	(2, 13)	121.8	(46.0, 231.9)
incidence	male	Low-middle SDI	SDI quintile	Liver cancer due to alcohol use	2.7	(2.1, 3.6)	2.7	(2.2, 3.5)	0.3	(-21.6, 31.2)	6611	(5,020, 9,051)	12727	(10,186, 17,004)	92.5	(48.2, 156.1)
incidence	male	Sao Tome and Principe	country/territory	Liver cancer	2.2	(1.7, 3.0)	2.2	(1.0, 4.1)	0.3	(-53.7, 88.5)	1	(0, 1)	1	(0, 2)	53.9	(-35.1, 191.4)
incidence	both	Indonesia	country/territory	Liver cancer	7	(5.2, 8.9)	7.1	(5.2, 9.3)	1.9	(-25.7, 41.6)	6380	(4,775, 7,907)	12463	(9,178, 16,040)	95.3	(44.1, 168.7)
incidence	male	The Gambia	country/territory	Liver cancer due to alcohol use	13.8	(8.3, 24.8)	13.8	(8.8, 22.5)	0.2	(-50.6, 115.3)	22	(12, 42)	47	(28, 80)	112.8	(-5.5, 398.7)
incidence	male	Low-middle SDI	SDI quintile	Liver cancer due to hepatitis C	1.6	(1.3, 2.1)	1.6	(1.4, 1.9)	0.1	(-21.2, 26.3)	3627	(2,893, 4,643)	7111	(6,026, 8,487)	96.1	(54.7, 147.0)
incidence	both	Andean Latin America	region	Liver cancer due to hepatitis C	0.9	(0.8, 1.1)	0.9	(0.7, 1.2)	0.1	(-25.2, 28.8)	147	(125, 174)	363	(276, 466)	147.6	(88.2, 217.3)
incidence	male	Taiwan	country/territory	Liver cancer due to hepatitis B	13.9	(11.6, 17.7)	13.9	(10.2, 18.8)	0.1	(-27.0, 36.5)	1224	(1,005, 1,561)	2129	(1,549, 2,927)	74	(26.0, 145.3)
incidence	both	Montenegro	country/territory	Liver cancer due to hepatitis B	1.5	(1.0, 2.2)	1.5	(1.0, 2.2)	0	(-34.4, 49.7)	9	(6, 13)	12	(7, 17)	34.7	(-13.3, 107.6)
incidence	both	East Asia	region	Liver cancer due to alcohol use	7.5	(5.8, 9.2)	7.5	(6.1, 9.6)	0	(-25.4, 34.9)	59256	(45,561, 72,679)	122179	(98,107, 156,034)	106.2	(53.2, 181.1)
incidence	female	Paraguay	country/territory	Liver cancer due to other causes	0.7	(0.5, 1.0)	0.7	(0.5, 1.1)	0	(-38.4, 66.5)	7	(5, 10)	16	(11, 23)	119.1	(41.3, 256.1)
incidence	male	Andean Latin America	region	Liver cancer due to other causes	0.9	(0.8, 1.1)	0.9	(0.7, 1.2)	0	(-21.2, 28.7)	75	(63, 90)	175	(142, 222)	131.8	(84.9, 189.2)
incidence	both	Israel	country/territory	Liver cancer due to hepatitis C	1.9	(1.4, 2.7)	1.9	(1.4, 3.2)	-0.1	(-35.3, 72.9)	71	(56, 106)	168	(127, 313)	136.2	(52.6, 340.3)
incidence	both	Mozambique	country/territory	Liver cancer due to other causes	3.3	(2.1, 4.5)	3.3	(1.5, 5.9)	-0.1	(-47.4, 76.4)	168	(121, 220)	351	(179, 597)	109.5	(7.8, 270.7)
incidence	both	Israel	country/territory	Liver cancer	3.9	(3.2, 5.4)	4	(3.2, 6.1)	2.5	(-29.3, 61.9)	151	(125, 204)	358	(286, 591)	136.3	(62.6, 293.8)
incidence	both	Sweden	country/territory	Liver cancer due to alcohol use	1.7	(1.5, 1.9)	1.7	(1.3, 2.3)	-0.2	(-23.1, 34.5)	229	(201, 260)	287	(218, 414)	25.5	(-4.3, 80.6)
incidence	both	Czech Republic	country/territory	Liver cancer due to hepatitis C	1.5	(1.1, 2.6)	1.5	(1.1, 2.3)	-0.2	(-44.7, 57.5)	183	(133, 305)	264	(185, 408)	43.9	(-19.7, 131.7)
incidence	both	Honduras	country/territory	Liver cancer due to hepatitis B	0.5	(0.3, 0.7)	0.5	(0.3, 0.8)	-0.2	(-26.8, 32.4)	12	(8, 17)	26	(16, 40)	113.3	(52.1, 190.0)
incidence	female	Belize	country/territory	Liver cancer due to hepatitis C	3.6	(2.6, 5.5)	3.6	(2.5, 5.9)	-0.2	(-37.1, 72.5)	1	(1, 2)	3	(2, 4)	84.7	(18.1, 219.7)
incidence	female	Zambia	country/territory	Liver cancer	8.3	(5.7, 11.5)	8.3	(3.7, 15.0)	-0.2	(-56.0, 106.0)	141	(96, 193)	264	(117, 477)	86.8	(-20.0, 290.6)
incidence	male	Japan	country/territory	Liver cancer due to hepatitis B	4.1	(3.9, 4.4)	4.1	(3.4, 5.1)	-0.2	(-19.2, 27.1)	2940	(2,731, 3,145)	4611	(3,745, 5,819)	56.8	(28.0, 101.5)
incidence	male	Iraq	country/territory	Liver cancer due to other causes	1.5	(0.9, 2.6)	1.5	(0.9, 2.4)	-0.2	(-42.0, 66.8)	54	(32, 90)	103	(60, 166)	91.9	(12.9, 230.6)
incidence	male	Tanzania	country/territory	Liver cancer due to other causes	1	(0.7, 1.4)	1	(0.5, 2.1)	-0.2	(-49.6, 115.0)	62	(42, 87)	140	(67, 286)	125.8	(6.7, 411.8)
incidence	both	High-middle SDI	SDI quintile	Liver cancer due to hepatitis C	2.4	(2.1, 2.7)	2.4	(2.0, 2.7)	-0.3	(-15.6, 16.9)	18852	(16,391, 21,243)	38111	(32,743, 44,128)	102.2	(73.4, 133.1)
incidence	both	Indonesia	country/territory	Liver cancer due to hepatitis C	2.6	(1.9, 3.6)	2.6	(1.9, 3.7)	-0.3	(-28.8, 40.2)	2217	(1,557, 2,963)	4242	(3,035, 5,810)	91.4	(41.7, 163.4)
incidence	both	Oman	country/territory	Liver cancer due to hepatitis C	1.5	(1.0, 2.2)	1.5	(1.1, 2.1)	-0.3	(-29.3, 52.0)	8	(6, 12)	23	(16, 32)	177.5	(94.8, 309.2)
incidence	both	Guinea	country/territory	Liver cancer due to other causes	6.5	(4.9, 8.1)	6.4	(3.7, 10.2)	-0.3	(-43.5, 65.3)	207	(146, 270)	422	(228, 696)	104.2	(6.9, 261.2)
incidence	both	Kenya	country/territory	Liver cancer due to hepatitis C	1.8	(1.0, 2.4)	1.8	(0.9, 2.7)	-0.3	(-35.7, 59.3)	134	(77, 179)	294	(158, 449)	119.1	(40.2, 243.0)
incidence	female	Grenada	country/territory	Liver cancer due to other causes	1.4	(1.0, 2.1)	1.4	(1.0, 2.3)	-0.3	(-36.0, 78.8)	1	(0, 1)	1	(0, 1)	22.6	(-22.3, 121.9)
incidence	both	Iran	country/territory	Liver cancer	3.9	(3.0, 5.8)	4	(3.1, 5.2)	2.8	(-27.1, 42.4)	914	(724, 1,255)	2040	(1,577, 2,644)	123.1	(60.2, 211.7)
incidence	both	China	country/territory	Liver cancer due to alcohol use	7.6	(5.8, 9.3)	7.6	(6.1, 9.6)	-0.4	(-26.0, 36.1)	57554	(44,010, 70,975)	118269	(94,323, 152,496)	105.5	(51.0, 183.1)
incidence	both	Mozambique	country/territory	Liver cancer due to hepatitis C	8.2	(4.7, 11.0)	8.2	(3.6, 14.1)	-0.4	(-46.5, 72.7)	388	(250, 509)	808	(375, 1,362)	108	(8.3, 266.6)
incidence	both	Andean Latin America	region	Liver cancer due to other causes	1.5	(1.3, 1.8)	1.5	(1.1, 1.9)	-0.4	(-24.8, 26.5)	257	(222, 301)	608	(456, 769)	136.6	(79.9, 199.7)
incidence	male	Estonia	country/territory	Liver cancer due to hepatitis B	1.1	(0.8, 1.4)	1	(0.7, 1.6)	-0.4	(-34.5, 55.8)	8	(6, 10)	8	(6, 12)	6.7	(-29.6, 68.8)
incidence	male	Laos	country/territory	Liver cancer due to alcohol use	5.5	(3.4, 9.3)	5.5	(3.4, 8.1)	-0.4	(-48.4, 74.7)	45	(27, 77)	79	(49, 114)	75.3	(-6.5, 208.4)
incidence	male	Tanzania	country/territory	Liver cancer	13.1	(9.3, 17.2)	13.1	(6.7, 26.4)	-0.4	(-50.0, 115.4)	676	(459, 920)	1525	(737, 3,251)	125.7	(6.9, 421.8)
incidence	male	High-income Asia Pacific	region	Liver cancer due to alcohol use	9.1	(8.3, 9.9)	9	(7.5, 11.1)	-0.5	(-16.2, 22.6)	7493	(6,782, 8,261)	14095	(11,703, 17,506)	88.1	(57.7, 137.2)
incidence	female	Guinea-Bissau	country/territory	Liver cancer due to other causes	4.9	(1.6, 12.1)	4.9	(1.2, 13.9)	-0.5	(-75.0, 238.2)	14	(4, 37)	22	(5, 69)	59.1	(-64.9, 508.1)
incidence	male	Global	global	Liver cancer	18.7	(15.7, 21.7)	18.6	(16.3, 21.6)	-0.5	(-17.8, 20.9)	327964	(271,341, 389,029)	590699	(516,504, 690,899)	80.1	(47.4, 122.4)
incidence	both	Iran	country/territory	Liver cancer due to other causes	1.1	(0.8, 1.6)	1.1	(0.8, 1.5)	-0.6	(-27.5, 36.9)	250	(189, 360)	532	(386, 728)	112.6	(57.2, 189.1)
incidence	male	Montenegro	country/territory	Liver cancer due to hepatitis C	2.1	(1.4, 3.9)	2.1	(1.2, 3.9)	-0.6	(-44.2, 94.8)	5	(3, 8)	8	(5, 14)	62.5	(-9.2, 201.7)
incidence	female	Zambia	country/territory	Liver cancer due to alcohol use	1.6	(1.1, 2.2)	1.6	(0.7, 2.8)	-0.7	(-56.1, 102.4)	25	(17, 35)	47	(21, 85)	86.9	(-18.6, 290.1)
incidence	female	Congo	country/territory	Liver cancer due to hepatitis C	6.6	(3.9, 10.2)	6.5	(2.8, 12.1)	-0.7	(-57.3, 91.3)	35	(21, 54)	67	(28, 126)	89.7	(-21.3, 281.2)
incidence	both	Somalia	country/territory	Liver cancer due to other causes	2.3	(0.7, 4.9)	2.3	(0.8, 5.2)	-0.8	(-68.8, 241.4)	71	(20, 159)	106	(31, 257)	49.6	(-56.2, 483.3)
incidence	female	Portugal	country/territory	Liver cancer due to hepatitis C	1.9	(1.2, 3.9)	1.9	(1.1, 3.9)	-0.8	(-59.3, 146.1)	145	(88, 310)	227	(128, 528)	57.1	(-38.9, 324.9)
incidence	both	Low-middle SDI	SDI quintile	Liver cancer due to hepatitis C	1.8	(1.4, 2.1)	1.8	(1.5, 2.0)	-0.9	(-17.6, 19.0)	7971	(6,433, 9,529)	15657	(13,431, 18,013)	96.4	(63.7, 136.2)
incidence	male	Eastern Sub-Saharan Africa	region	Liver cancer due to alcohol use	5.8	(4.5, 6.9)	5.7	(4.1, 7.6)	-0.9	(-29.0, 35.1)	2001	(1,550, 2,412)	4048	(2,863, 5,503)	102.3	(41.4, 181.9)
incidence	both	Southeast Asia	region	Liver cancer due to other causes	3	(2.4, 3.8)	3	(2.4, 3.7)	-0.9	(-20.7, 27.7)	7375	(5,771, 9,023)	14554	(11,577, 17,930)	97.4	(62.0, 150.9)
incidence	female	Indonesia	country/territory	Liver cancer due to other causes	2.4	(1.4, 3.7)	2.4	(1.4, 3.9)	-0.9	(-39.3, 61.2)	1197	(686, 1,719)	2183	(1,289, 3,456)	82.3	(22.2, 184.8)
incidence	female	Andean Latin America	region	Liver cancer due to hepatitis C	1.2	(1.0, 1.5)	1.2	(0.8, 1.6)	-0.9	(-32.5, 36.6)	106	(87, 133)	263	(180, 364)	147.7	(70.7, 243.8)
incidence	male	Iraq	country/territory	Liver cancer due to hepatitis B	3.4	(2.0, 5.8)	3.4	(2.0, 5.3)	-0.9	(-43.2, 67.2)	135	(81, 224)	277	(163, 426)	105.3	(16.0, 268.4)
incidence	both	Sierra Leone	country/territory	Liver cancer due to hepatitis C	2.7	(1.6, 4.2)	2.7	(1.5, 4.3)	-1	(-45.4, 80.2)	41	(23, 68)	58	(32, 95)	42	(-26.2, 171.2)
incidence	female	Peru	country/territory	Liver cancer due to hepatitis C	1.1	(0.8, 1.8)	1.1	(0.7, 1.8)	-1	(-42.0, 73.1)	53	(40, 82)	131	(90, 215)	148.4	(47.4, 330.4)
incidence	female	Belize	country/territory	Liver cancer due to other causes	2.4	(1.8, 3.6)	2.4	(1.7, 4.0)	-1	(-35.4, 70.5)	1	(1, 2)	2	(2, 3)	93.4	(25.3, 220.9)
incidence	female	Indonesia	country/territory	Liver cancer due to alcohol use	0.3	(0.2, 0.6)	0.3	(0.2, 0.6)	-1	(-37.3, 57.8)	163	(85, 260)	307	(168, 504)	88.5	(24.4, 195.6)
incidence	female	Senegal	country/territory	Liver cancer	14	(8.6, 20.0)	13.8	(5.2, 29.4)	-1	(-63.2, 123.0)	239	(145, 342)	472	(167, 1,058)	97.2	(-31.6, 354.1)
incidence	female	Kenya	country/territory	Liver cancer due to other causes	1.1	(0.5, 1.6)	1.1	(0.4, 2.0)	-1	(-48.0, 87.3)	44	(22, 62)	98	(39, 177)	123.9	(15.9, 334.7)
incidence	male	Montenegro	country/territory	Liver cancer	9.1	(6.4, 14.3)	9	(6.1, 14.9)	-1	(-43.2, 74.5)	22	(16, 34)	34	(23, 56)	53.4	(-8.6, 159.7)
incidence	male	Libya	country/territory	Liver cancer due to hepatitis B	2.3	(1.5, 3.4)	2.3	(1.4, 3.4)	-1	(-32.8, 48.7)	22	(14, 32)	43	(27, 64)	95.3	(27.6, 196.0)
incidence	both	Montenegro	country/territory	Liver cancer due to other causes	0.9	(0.6, 1.5)	0.9	(0.6, 1.5)	-1.1	(-45.1, 73.8)	5	(4, 9)	7	(5, 12)	42.4	(-21.8, 155.7)
incidence	both	Kyrgyzstan	country/territory	Liver cancer due to alcohol use	0.8	(0.7, 1.0)	0.8	(0.7, 1.0)	-1.1	(-17.5, 18.6)	22	(18, 26)	27	(23, 33)	25.5	(4.0, 51.8)
incidence	female	Benin	country/territory	Liver cancer due to other causes	3.3	(1.9, 4.9)	3.3	(1.2, 7.4)	-1.1	(-62.3, 122.5)	41	(24, 61)	79	(28, 181)	93.7	(-31.3, 362.1)
incidence	male	Mauritius	country/territory	Liver cancer due to hepatitis C	0.9	(0.7, 1.3)	0.9	(0.7, 1.4)	-1.1	(-28.0, 53.2)	2	(1, 2)	5	(3, 7)	148	(98.7, 252.6)
incidence	both	Greece	country/territory	Liver cancer	13	(9.6, 20.7)	13.4	(8.7, 22.3)	2.9	(-42.9, 80.7)	1798	(1,322, 2,902)	3151	(1,899, 5,804)	75.2	(-7.4, 239.5)
incidence	female	Kyrgyzstan	country/territory	Liver cancer due to alcohol use	0.4	(0.3, 0.5)	0.4	(0.3, 0.5)	-1.2	(-26.2, 35.3)	6	(4, 8)	7	(5, 9)	18.2	(-12.1, 58.9)
incidence	female	Vanuatu	country/territory	Liver cancer due to other causes	3.7	(1.9, 6.8)	3.6	(2.0, 6.5)	-1.2	(-54.6, 96.9)	1	(1, 2)	2	(1, 4)	129.7	(7.9, 358.7)
incidence	male	Peru	country/territory	Liver cancer due to hepatitis B	2.8	(2.3, 3.7)	2.8	(2.1, 4.0)	-1.2	(-26.7, 31.5)	152	(126, 189)	315	(240, 430)	107.1	(49.4, 176.8)
incidence	male	Myanmar	country/territory	Liver cancer due to alcohol use	2.5	(1.4, 4.2)	2.5	(1.3, 3.8)	-1.2	(-43.8, 73.6)	239	(131, 411)	417	(223, 664)	74	(-4.1, 219.0)
incidence	female	South Korea	country/territory	Liver cancer due to alcohol use	2.2	(1.4, 3.5)	2.2	(1.5, 3.4)	-1.3	(-43.2, 76.2)	340	(220, 534)	838	(554, 1,358)	146.7	(43.2, 356.9)
incidence	female	Colombia	country/territory	Liver cancer due to hepatitis C	2.6	(2.1, 3.5)	2.5	(2.0, 3.9)	-1.3	(-28.5, 49.2)	210	(176, 277)	497	(395, 745)	135.9	(78.8, 248.4)
incidence	both	Slovakia	country/territory	Liver cancer	6.1	(5.2, 8.5)	6.3	(4.5, 9.4)	3.3	(-35.6, 63.6)	324	(273, 443)	479	(340, 709)	47.8	(-7.4, 131.7)
incidence	female	Tonga	country/territory	Liver cancer due to hepatitis B	4.2	(2.8, 6.6)	4.2	(2.5, 6.7)	-1.4	(-47.8, 85.4)	1	(1, 2)	2	(1, 3)	48.1	(-22.4, 176.4)
incidence	female	Malawi	country/territory	Liver cancer due to alcohol use	0.4	(0.2, 1.0)	0.4	(0.2, 1.0)	-1.4	(-59.4, 125.3)	8	(4, 18)	14	(6, 34)	80.1	(-24.3, 315.1)
incidence	female	Greece	country/territory	Liver cancer	9.9	(6.1, 19.3)	9.8	(5.0, 21.8)	-1.5	(-63.8, 160.5)	765	(463, 1,531)	1371	(643, 3,542)	79.3	(-39.1, 471.1)
incidence	female	Guyana	country/territory	Liver cancer due to other causes	1.2	(0.9, 1.7)	1.2	(0.9, 2.0)	-1.5	(-34.1, 58.4)	2	(2, 3)	3	(2, 5)	29.5	(-11.3, 106.0)
incidence	female	Paraguay	country/territory	Liver cancer	3.4	(2.3, 5.1)	3.3	(2.3, 5.0)	-1.5	(-38.9, 62.1)	34	(23, 47)	73	(51, 107)	118.6	(39.7, 254.3)
incidence	male	Laos	country/territory	Liver cancer	12.7	(8.0, 21.6)	12.5	(8.1, 18.2)	-1.5	(-49.3, 76.1)	110	(67, 184)	192	(123, 268)	74.8	(-6.0, 206.0)
incidence	male	Mauritius	country/territory	Liver cancer	4.8	(4.2, 6.3)	4.7	(3.9, 6.7)	-1.5	(-22.4, 39.7)	11	(10, 13)	26	(22, 33)	132.4	(89.5, 201.0)
incidence	both	Solomon Islands	country/territory	Liver cancer due to hepatitis B	5.1	(3.1, 7.8)	5.1	(3.0, 8.4)	-1.6	(-43.0, 77.8)	7	(4, 11)	16	(9, 27)	120.8	(21.0, 329.4)
incidence	both	Libya	country/territory	Liver cancer due to hepatitis C	2.3	(1.3, 3.3)	2.2	(1.3, 3.4)	-1.6	(-32.2, 39.3)	33	(19, 47)	70	(40, 103)	113.4	(57.9, 189.6)
incidence	female	Chad	country/territory	Liver cancer due to hepatitis C	2.7	(1.5, 4.1)	2.6	(0.9, 6.0)	-1.6	(-63.4, 127.7)	33	(18, 50)	58	(19, 137)	78.2	(-36.8, 313.2)
incidence	male	South Korea	country/territory	Liver cancer due to alcohol use	12.9	(9.7, 17.0)	12.7	(9.9, 17.0)	-1.6	(-23.9, 33.7)	1589	(1,190, 2,101)	3980	(3,096, 5,212)	150.5	(89.7, 233.0)
incidence	male	Kyrgyzstan	country/territory	Liver cancer due to hepatitis B	3.4	(2.6, 4.2)	3.4	(2.7, 4.2)	-1.6	(-21.1, 21.0)	43	(32, 53)	61	(48, 77)	43.2	(11.9, 84.6)
incidence	male	Turkmenistan	country/territory	Liver cancer due to hepatitis B	2.4	(1.9, 3.2)	2.3	(1.9, 3.1)	-1.6	(-20.9, 22.7)	22	(17, 28)	44	(35, 58)	102.6	(54.9, 169.4)
incidence	both	Sweden	country/territory	Liver cancer	5	(4.5, 5.5)	5.2	(4.0, 7.6)	4.2	(-21.0, 52.3)	674	(612, 739)	892	(673, 1,396)	32.4	(-2.1, 111.0)
incidence	both	Iran	country/territory	Liver cancer due to hepatitis C	1.1	(0.8, 1.7)	1	(0.7, 1.5)	-1.7	(-28.5, 36.5)	216	(151, 315)	482	(346, 672)	123.1	(61.3, 208.4)
incidence	both	Mauritius	country/territory	Liver cancer	3.8	(3.3, 4.8)	4	(3.4, 5.1)	4.4	(-18.5, 34.4)	21	(19, 25)	51	(43, 63)	140.3	(97.1, 197.8)
incidence	female	Dominica	country/territory	Liver cancer due to other causes	1.4	(1.0, 2.2)	1.4	(0.9, 2.5)	-1.7	(-42.1, 112.6)	0	(0, 1)	1	(0, 1)	47.2	(-12.9, 216.9)
incidence	female	Andean Latin America	region	Liver cancer due to other causes	2	(1.6, 2.5)	1.9	(1.3, 2.7)	-1.7	(-31.9, 33.1)	181	(151, 221)	433	(288, 594)	138.6	(67.3, 231.0)
incidence	female	Senegal	country/territory	Liver cancer due to hepatitis B	6.1	(3.7, 8.8)	6	(2.2, 13.5)	-1.7	(-64.8, 126.7)	113	(67, 168)	223	(78, 523)	97.2	(-34.7, 364.0)
incidence	male	Honduras	country/territory	Liver cancer due to alcohol use	1.1	(0.8, 1.5)	1.1	(0.8, 1.6)	-1.7	(-33.7, 58.1)	10	(7, 13)	23	(16, 34)	129.2	(53.7, 265.2)
incidence	male	Kenya	country/territory	Liver cancer due to alcohol use	4.4	(2.8, 6.2)	4.3	(2.4, 7.3)	-1.8	(-42.1, 61.6)	172	(110, 251)	375	(202, 650)	117.5	(23.0, 268.6)
incidence	male	Andean Latin America	region	Liver cancer due to hepatitis B	3.2	(2.8, 3.8)	3.1	(2.5, 3.9)	-1.9	(-21.4, 19.4)	299	(256, 345)	639	(523, 782)	113.6	(70.7, 160.1)
incidence	female	Northern Mariana Islands	country/territory	Liver cancer	6.4	(4.3, 10.1)	6.2	(4.3, 10.6)	-1.9	(-44.8, 89.8)	0	(0, 1)	1	(1, 2)	159	(51.6, 352.0)
incidence	female	Chad	country/territory	Liver cancer due to hepatitis B	5	(2.7, 7.5)	4.9	(1.6, 11.8)	-1.9	(-66.9, 141.0)	76	(41, 115)	145	(43, 365)	89.6	(-39.8, 396.9)
incidence	male	Palestine	country/territory	Liver cancer	7.6	(5.2, 11.0)	7.4	(5.3, 10.7)	-1.9	(-39.1, 57.2)	23	(16, 33)	66	(45, 93)	180.6	(72.7, 368.4)
incidence	male	Tanzania	country/territory	Liver cancer due to hepatitis B	2.5	(1.6, 3.5)	2.5	(1.2, 5.1)	-1.9	(-55.0, 129.3)	172	(111, 252)	375	(169, 791)	117.7	(-5.1, 416.2)
incidence	both	Oman	country/territory	Liver cancer due to hepatitis B	1.5	(0.9, 2.3)	1.5	(1.0, 2.1)	-2	(-32.7, 48.7)	12	(7, 17)	33	(21, 46)	181	(87.1, 336.8)
incidence	female	Low-middle SDI	SDI quintile	Liver cancer due to hepatitis C	1.9	(1.5, 2.3)	1.9	(1.4, 2.3)	-2	(-22.3, 23.4)	4345	(3,216, 5,418)	8546	(6,545, 10,323)	96.7	(58.3, 146.6)
incidence	female	Denmark	country/territory	Liver cancer due to hepatitis B	0.6	(0.4, 0.9)	0.6	(0.3, 1.0)	-2	(-38.9, 66.4)	23	(14, 34)	28	(15, 52)	22.4	(-26.3, 130.2)
incidence	both	Caribbean	region	Liver cancer due to hepatitis C	2.1	(1.7, 2.5)	2	(1.7, 2.5)	-2	(-20.7, 20.9)	484	(408, 578)	874	(733, 1,062)	80.6	(46.9, 122.2)
incidence	female	Sao Tome and Principe	country/territory	Liver cancer due to hepatitis B	0.4	(0.3, 0.6)	0.4	(0.2, 0.9)	-2	(-62.5, 100.3)	0	(0, 0)	0	(0, 0)	62.3	(-38.3, 238.2)
incidence	male	Tanzania	country/territory	Liver cancer due to hepatitis C	2.6	(1.9, 3.5)	2.6	(1.4, 5.1)	-2	(-48.8, 101.1)	116	(80, 158)	262	(133, 541)	125.2	(9.8, 397.0)
incidence	female	Indonesia	country/territory	Liver cancer	5.6	(3.4, 7.9)	5.4	(3.2, 8.4)	-2.1	(-38.7, 56.7)	2660	(1,571, 3,699)	4860	(2,939, 7,313)	82.7	(23.3, 183.2)
incidence	male	South Africa	country/territory	Liver cancer due to other causes	0.6	(0.5, 0.8)	0.6	(0.5, 0.8)	-2.1	(-28.8, 32.4)	54	(42, 70)	95	(77, 121)	74.1	(26.9, 135.5)
incidence	both	Oman	country/territory	Liver cancer due to other causes	0.8	(0.5, 1.2)	0.8	(0.5, 1.2)	-2.2	(-32.1, 48.3)	5	(3, 8)	14	(9, 20)	164.9	(83.0, 293.6)
incidence	female	India	country/territory	Liver cancer due to other causes	0.8	(0.6, 1.1)	0.8	(0.5, 1.2)	-2.2	(-39.6, 50.8)	1575	(1,146, 2,139)	3237	(2,289, 4,749)	105.6	(33.6, 204.5)
incidence	male	Low SDI	SDI quintile	Liver cancer due to hepatitis C	4.6	(3.5, 5.7)	4.5	(3.2, 6.2)	-2.2	(-27.9, 28.5)	2058	(1,543, 2,573)	4111	(2,946, 5,661)	99.8	(46.0, 167.2)
incidence	male	Lesotho	country/territory	Liver cancer due to hepatitis C	2.5	(1.3, 4.2)	2.5	(1.0, 4.6)	-2.2	(-59.7, 108.8)	8	(4, 13)	9	(4, 17)	21.7	(-54.2, 167.0)
incidence	both	Portugal	country/territory	Liver cancer due to alcohol use	2.5	(1.9, 3.5)	2.5	(1.8, 3.6)	-2.3	(-36.0, 52.9)	320	(240, 450)	453	(320, 675)	41.3	(-7.8, 128.0)
incidence	both	Angola	country/territory	Liver cancer	18	(6.2, 34.6)	18.8	(7.3, 44.7)	4.7	(-64.5, 227.6)	724	(221, 1,540)	1599	(577, 4,256)	120.8	(-33.3, 684.5)
incidence	both	Grenada	country/territory	Liver cancer due to other causes	1.3	(1.0, 1.7)	1.2	(0.9, 1.9)	-2.3	(-30.6, 53.6)	1	(1, 1)	1	(1, 2)	21.6	(-12.9, 91.5)
incidence	both	Jamaica	country/territory	Liver cancer due to other causes	1	(0.8, 1.3)	1	(0.7, 1.5)	-2.3	(-30.1, 48.7)	17	(14, 22)	26	(19, 42)	52.2	(6.4, 134.8)
incidence	both	Congo	country/territory	Liver cancer due to other causes	2.5	(1.6, 3.4)	2.4	(1.3, 4.1)	-2.3	(-43.3, 63.9)	27	(18, 37)	51	(27, 86)	88.8	(5.8, 229.5)
incidence	female	Caribbean	region	Liver cancer due to hepatitis B	1.5	(1.1, 1.9)	1.4	(1.1, 1.8)	-2.3	(-22.2, 21.5)	194	(150, 244)	337	(257, 428)	74	(38.5, 118.6)
incidence	male	Mexico	country/territory	Liver cancer due to alcohol use	2.9	(2.7, 3.3)	2.9	(2.6, 3.7)	-2.3	(-12.8, 25.3)	513	(474, 566)	1181	(1,074, 1,470)	130.3	(104.9, 187.1)
incidence	male	Iraq	country/territory	Liver cancer	9.7	(6.6, 15.9)	9.5	(6.2, 14.3)	-2.3	(-43.0, 62.6)	347	(236, 557)	658	(429, 951)	89.5	(9.7, 223.0)
incidence	both	Libya	country/territory	Liver cancer due to hepatitis B	1.8	(1.1, 2.6)	1.8	(1.0, 2.6)	-2.4	(-28.8, 33.1)	33	(21, 48)	68	(41, 99)	105.8	(51.5, 181.4)
incidence	both	Mozambique	country/territory	Liver cancer due to hepatitis B	5.1	(3.4, 6.7)	4.9	(2.5, 8.3)	-2.4	(-50.7, 73.9)	301	(216, 400)	609	(299, 1,038)	102.1	(-4.1, 266.5)
incidence	both	Somalia	country/territory	Liver cancer due to hepatitis C	4.3	(1.5, 8.5)	4.2	(1.5, 8.9)	-2.4	(-67.6, 213.9)	113	(36, 238)	164	(52, 377)	45.9	(-55.8, 428.1)
incidence	male	Syria	country/territory	Liver cancer due to hepatitis C	1.1	(0.7, 1.6)	1.1	(0.7, 1.5)	-2.4	(-36.9, 45.6)	20	(14, 28)	40	(26, 59)	96.7	(29.8, 189.8)
incidence	both	Jamaica	country/territory	Liver cancer due to hepatitis C	1.4	(1.1, 1.9)	1.4	(1.0, 2.1)	-2.5	(-31.9, 48.4)	24	(20, 33)	37	(26, 59)	53	(4.2, 142.5)
incidence	female	Southeast Asia	region	Liver cancer due to hepatitis C	2.8	(2.0, 3.6)	2.7	(1.8, 3.8)	-2.5	(-34.8, 41.5)	3269	(2,378, 4,302)	6499	(4,396, 9,026)	98.8	(36.7, 182.6)
incidence	female	Senegal	country/territory	Liver cancer due to alcohol use	1.4	(0.8, 2.1)	1.4	(0.5, 2.9)	-2.5	(-63.9, 112.5)	22	(13, 34)	43	(16, 94)	91.5	(-31.9, 325.4)
incidence	female	Uganda	country/territory	Liver cancer	8.3	(5.3, 12.9)	8	(3.3, 16.3)	-2.5	(-61.8, 108.4)	302	(199, 445)	580	(225, 1,199)	91.8	(-26.5, 324.5)
incidence	female	South Asia	region	Liver cancer due to hepatitis B	0.9	(0.7, 1.3)	0.9	(0.7, 1.3)	-2.5	(-33.7, 36.1)	2741	(2,076, 3,669)	5403	(3,881, 7,480)	97.2	(35.5, 176.4)
incidence	both	Kyrgyzstan	country/territory	Liver cancer	6.9	(6.0, 8.1)	7.2	(6.2, 8.6)	4.8	(-12.4, 26.3)	187	(159, 218)	258	(223, 303)	38	(15.8, 66.2)
incidence	female	Kazakhstan	country/territory	Liver cancer	5.6	(4.6, 7.4)	5.5	(4.3, 7.5)	-2.6	(-27.8, 40.1)	407	(332, 536)	469	(372, 633)	15.4	(-14.4, 65.2)
incidence	female	Benin	country/territory	Liver cancer	12.9	(7.6, 18.7)	12.6	(4.7, 28.3)	-2.6	(-63.8, 122.6)	163	(94, 238)	313	(111, 713)	92.4	(-32.1, 359.2)
incidence	female	Congo	country/territory	Liver cancer	14.3	(8.5, 21.7)	13.9	(5.9, 25.9)	-2.6	(-58.9, 91.8)	81	(48, 124)	151	(63, 285)	86.6	(-25.1, 282.1)
incidence	male	Sweden	country/territory	Liver cancer due to alcohol use	2.8	(2.4, 3.2)	2.7	(2.1, 4.2)	-2.6	(-27.0, 48.2)	166	(143, 193)	215	(162, 340)	29.2	(-3.3, 102.3)
incidence	female	Eastern Europe	region	Liver cancer due to other causes	0.5	(0.4, 0.7)	0.5	(0.3, 0.7)	-2.6	(-37.5, 59.4)	724	(542, 1,059)	881	(624, 1,510)	21.6	(-23.9, 122.3)
incidence	both	Southern Latin America	region	Liver cancer	4.7	(4.2, 5.5)	4.9	(4.3, 5.7)	5	(-12.3, 26.1)	1925	(1,729, 2,214)	3524	(3,103, 4,217)	83.1	(53.5, 122.2)
incidence	female	Botswana	country/territory	Liver cancer due to hepatitis B	1.6	(0.5, 4.2)	1.5	(0.4, 5.5)	-2.7	(-77.3, 339.1)	5	(1, 15)	11	(3, 45)	119.3	(-56.7, 1,041.0)
incidence	female	Caribbean	region	Liver cancer due to other causes	1.5	(1.3, 2.0)	1.5	(1.2, 2.0)	-2.7	(-27.3, 26.3)	200	(162, 254)	356	(283, 468)	78.4	(33.8, 134.9)
incidence	both	Cyprus	country/territory	Liver cancer due to alcohol use	2	(1.4, 3.1)	2	(1.2, 3.2)	-2.8	(-42.8, 63.9)	13	(9, 21)	23	(14, 37)	74.8	(0.4, 196.1)
incidence	female	South Korea	country/territory	Liver cancer due to hepatitis C	5.5	(3.6, 8.7)	5.3	(3.5, 9.3)	-2.8	(-49.0, 97.5)	806	(544, 1,267)	2083	(1,361, 3,829)	158.5	(37.3, 445.0)
incidence	female	South Sudan	country/territory	Liver cancer due to other causes	1.8	(0.5, 4.4)	1.8	(0.5, 4.5)	-2.8	(-76.0, 318.0)	25	(6, 64)	53	(14, 140)	112.1	(-51.7, 893.4)
incidence	male	Azerbaijan	country/territory	Liver cancer due to alcohol use	1.6	(1.2, 2.1)	1.5	(1.2, 2.2)	-2.9	(-27.9, 31.4)	25	(19, 33)	53	(40, 78)	109.8	(59.1, 186.3)
incidence	male	Ghana	country/territory	Liver cancer due to alcohol use	10.5	(6.4, 16.7)	10.2	(5.2, 19.3)	-2.9	(-56.2, 128.7)	283	(161, 459)	538	(263, 1,038)	90.2	(-19.6, 398.9)
incidence	male	Gabon	country/territory	Liver cancer due to hepatitis B	3.4	(2.0, 5.0)	3.3	(1.5, 7.6)	-2.9	(-57.6, 114.2)	10	(6, 15)	18	(8, 42)	75.9	(-25.0, 296.0)
incidence	both	Sierra Leone	country/territory	Liver cancer due to other causes	3	(1.8, 4.4)	2.9	(1.7, 4.4)	-3	(-47.8, 79.5)	55	(31, 90)	82	(46, 132)	47.5	(-27.1, 192.1)
incidence	both	Chile	country/territory	Liver cancer due to hepatitis B	0.5	(0.4, 0.6)	0.4	(0.4, 0.6)	-3.1	(-24.5, 23.7)	45	(36, 57)	90	(73, 114)	101.7	(56.1, 162.0)
incidence	female	India	country/territory	Liver cancer due to hepatitis B	1	(0.8, 1.4)	1	(0.7, 1.4)	-3.1	(-36.4, 41.9)	2411	(1,764, 3,307)	4687	(3,301, 6,687)	94.4	(28.5, 186.9)
incidence	female	Cote d'Ivoire	country/territory	Liver cancer due to alcohol use	2.3	(1.2, 3.6)	2.2	(0.8, 4.5)	-3.1	(-56.0, 93.1)	46	(25, 70)	85	(32, 173)	85.5	(-18.4, 273.3)
incidence	male	Cyprus	country/territory	Liver cancer due to alcohol use	3.5	(2.3, 5.9)	3.4	(2.0, 5.8)	-3.1	(-48.0, 76.8)	11	(7, 18)	19	(11, 33)	76.1	(-6.8, 226.0)
incidence	male	Libya	country/territory	Liver cancer	6.9	(5.1, 9.3)	6.7	(4.9, 8.9)	-3.1	(-35.1, 43.7)	58	(42, 77)	113	(80, 146)	92.6	(30.4, 188.5)
incidence	both	South Korea	country/territory	Liver cancer due to hepatitis C	7.1	(5.4, 9.6)	6.8	(5.1, 9.8)	-3.2	(-33.9, 45.0)	1850	(1,426, 2,440)	4649	(3,511, 6,584)	151.3	(75.6, 267.3)
incidence	female	Paraguay	country/territory	Liver cancer due to hepatitis B	0.5	(0.4, 0.7)	0.5	(0.3, 0.7)	-3.2	(-37.1, 53.1)	6	(4, 8)	12	(8, 18)	102	(34.2, 212.8)
incidence	female	Indonesia	country/territory	Liver cancer due to hepatitis B	0.5	(0.3, 0.8)	0.5	(0.3, 0.8)	-3.2	(-37.6, 51.5)	289	(153, 421)	520	(295, 865)	80.2	(16.8, 181.1)
incidence	female	Indonesia	country/territory	Liver cancer due to hepatitis C	2.3	(1.3, 3.4)	2.2	(1.2, 3.5)	-3.2	(-40.8, 57.9)	1012	(589, 1,444)	1851	(1,064, 2,909)	83	(21.5, 186.3)
incidence	male	Eastern Sub-Saharan Africa	region	Liver cancer	14.3	(11.0, 17.3)	13.8	(10.0, 18.4)	-3.3	(-30.5, 31.1)	5414	(4,147, 6,617)	10902	(7,643, 14,787)	101.4	(41.9, 175.8)
incidence	both	Switzerland	country/territory	Liver cancer due to alcohol use	2.6	(2.2, 3.1)	2.6	(1.9, 3.7)	-3.3	(-28.7, 39.7)	239	(198, 283)	349	(252, 530)	46.4	(4.6, 126.7)
incidence	both	Turkmenistan	country/territory	Liver cancer due to hepatitis B	1.7	(1.4, 2.0)	1.6	(1.3, 2.0)	-3.3	(-19.2, 15.0)	35	(29, 41)	66	(54, 83)	89.4	(55.6, 134.1)
incidence	female	Vanuatu	country/territory	Liver cancer	9.7	(5.0, 17.7)	9.4	(5.2, 16.4)	-3.3	(-55.0, 90.2)	3	(1, 5)	7	(4, 11)	127.2	(6.2, 357.9)
incidence	both	Chile	country/territory	Liver cancer	6.2	(5.3, 7.7)	6.5	(5.5, 8.4)	5.8	(-19.1, 42.1)	551	(472, 681)	1336	(1,121, 1,758)	142.5	(85.7, 228.5)
incidence	male	Laos	country/territory	Liver cancer due to hepatitis B	3.3	(1.9, 5.8)	3.2	(1.9, 4.7)	-3.4	(-49.2, 72.6)	33	(18, 57)	57	(34, 86)	75.1	(-8.1, 224.1)
incidence	male	Laos	country/territory	Liver cancer due to hepatitis C	2	(1.2, 3.5)	1.9	(1.2, 3.0)	-3.4	(-50.7, 74.2)	15	(9, 26)	26	(16, 38)	70.3	(-9.4, 203.8)
incidence	male	Iraq	country/territory	Liver cancer due to alcohol use	1.8	(1.0, 3.0)	1.7	(1.0, 2.8)	-3.4	(-44.6, 58.3)	61	(34, 103)	108	(61, 179)	78.3	(1.5, 203.8)
incidence	both	Macedonia	country/territory	Liver cancer due to hepatitis C	3.7	(2.5, 5.9)	3.6	(2.3, 5.7)	-3.5	(-43.7, 59.1)	58	(39, 90)	93	(59, 146)	60.9	(-5.7, 161.0)
incidence	male	Andean Latin America	region	Liver cancer	7.2	(6.3, 8.6)	7	(5.8, 8.7)	-3.5	(-22.7, 19.8)	622	(540, 709)	1364	(1,132, 1,659)	119.3	(78.4, 165.7)
incidence	both	Belize	country/territory	Liver cancer due to alcohol use	2.3	(1.9, 2.8)	2.2	(1.7, 3.0)	-3.5	(-23.2, 31.8)	2	(2, 2)	4	(3, 5)	100.7	(60.0, 173.0)
incidence	both	Taiwan	country/territory	Liver cancer due to hepatitis B	8.8	(7.4, 11.1)	8.5	(6.4, 11.1)	-3.5	(-28.9, 28.1)	1462	(1,225, 1,815)	2662	(2,007, 3,506)	82	(35.8, 144.5)
incidence	male	Southern Latin America	region	Liver cancer due to alcohol use	3.7	(3.3, 4.2)	3.6	(3.1, 4.3)	-3.5	(-18.9, 20.3)	658	(582, 743)	1059	(940, 1,256)	60.9	(37.1, 97.7)
incidence	female	Guinea-Bissau	country/territory	Liver cancer	19.2	(5.9, 46.4)	18.5	(4.4, 53.1)	-3.5	(-76.4, 238.5)	56	(15, 143)	87	(18, 275)	56	(-66.4, 514.7)
incidence	female	Tanzania	country/territory	Liver cancer due to alcohol use	2.4	(1.7, 3.3)	2.3	(1.0, 5.1)	-3.5	(-60.4, 107.2)	124	(88, 171)	250	(102, 560)	100.7	(-20.1, 345.0)
incidence	both	Colombia	country/territory	Liver cancer due to hepatitis B	0.8	(0.6, 1.0)	0.8	(0.6, 1.0)	-3.6	(-17.9, 18.2)	144	(119, 175)	312	(246, 390)	115.8	(82.7, 159.1)
incidence	male	Caribbean	region	Liver cancer	7.7	(7.0, 8.9)	7.4	(6.5, 8.7)	-3.6	(-17.7, 17.3)	881	(801, 997)	1490	(1,295, 1,745)	69.1	(45.2, 102.7)
incidence	both	Bhutan	country/territory	Liver cancer due to hepatitis C	1.2	(0.8, 1.8)	1.2	(0.8, 1.8)	-3.6	(-35.2, 48.7)	2	(1, 3)	5	(3, 7)	122.1	(51.6, 235.7)
incidence	female	Brunei	country/territory	Liver cancer due to other causes	1.7	(0.9, 3.4)	1.6	(0.8, 3.4)	-3.6	(-56.8, 128.0)	1	(0, 1)	2	(1, 4)	182.8	(41.2, 476.9)
incidence	female	Ukraine	country/territory	Liver cancer due to other causes	0.4	(0.2, 0.8)	0.4	(0.3, 0.7)	-3.6	(-54.0, 100.1)	178	(90, 321)	191	(113, 334)	7.6	(-50.4, 139.5)
incidence	female	Serbia	country/territory	Liver cancer due to other causes	1	(0.6, 1.7)	0.9	(0.5, 1.6)	-3.6	(-56.2, 94.6)	53	(35, 88)	72	(39, 131)	36.1	(-40.0, 180.6)
incidence	male	Bhutan	country/territory	Liver cancer due to hepatitis B	1.7	(0.9, 2.7)	1.6	(0.9, 2.7)	-3.6	(-40.4, 56.7)	2	(1, 4)	5	(3, 8)	108.9	(25.0, 257.3)
incidence	both	Chad	country/territory	Liver cancer due to alcohol use	4.3	(2.7, 7.1)	4.1	(2.0, 7.3)	-3.7	(-51.7, 81.7)	103	(66, 169)	186	(88, 349)	81.1	(-14.7, 262.8)
incidence	male	Central Asia	region	Liver cancer due to hepatitis B	3.7	(3.0, 4.4)	3.6	(3.1, 4.1)	-3.7	(-16.5, 12.7)	733	(594, 857)	1123	(957, 1,283)	53.2	(32.0, 80.8)
incidence	female	Benin	country/territory	Liver cancer due to hepatitis B	4.7	(2.6, 7.1)	4.5	(1.6, 10.7)	-3.7	(-65.5, 129.1)	65	(36, 99)	129	(43, 310)	97.3	(-33.3, 402.7)
incidence	female	Zambia	country/territory	Liver cancer due to hepatitis B	1.5	(1.0, 2.2)	1.5	(0.6, 2.8)	-3.7	(-60.0, 104.4)	32	(21, 46)	56	(22, 110)	76.7	(-29.9, 280.4)
incidence	both	Singapore	country/territory	Liver cancer due to hepatitis B	10.1	(8.5, 12.4)	9.7	(7.2, 13.9)	-3.8	(-31.9, 41.1)	204	(170, 246)	486	(357, 722)	138.3	(66.1, 258.5)
incidence	both	Syria	country/territory	Liver cancer due to other causes	0.6	(0.4, 0.8)	0.5	(0.3, 0.8)	-3.8	(-33.5, 47.4)	25	(17, 37)	49	(29, 72)	94.3	(37.7, 184.0)
incidence	female	Guinea-Bissau	country/territory	Liver cancer due to alcohol use	2.5	(0.8, 6.0)	2.4	(0.6, 6.6)	-3.8	(-74.8, 224.3)	7	(2, 17)	10	(2, 30)	48.4	(-65.2, 438.9)
incidence	female	Angola	country/territory	Liver cancer due to hepatitis C	5.8	(1.8, 11.7)	5.5	(1.7, 13.5)	-3.8	(-72.3, 227.8)	117	(34, 257)	231	(66, 617)	97.4	(-48.5, 681.0)
incidence	male	Bhutan	country/territory	Liver cancer due to other causes	0.9	(0.5, 1.3)	0.8	(0.5, 1.3)	-3.8	(-40.9, 56.3)	1	(1, 1)	2	(1, 3)	120.5	(33.5, 261.1)
incidence	male	Ethiopia	country/territory	Liver cancer due to hepatitis C	3.4	(2.4, 5.0)	3.3	(1.5, 6.3)	-3.8	(-57.3, 84.4)	327	(224, 482)	647	(281, 1,269)	97.5	(-19.0, 295.2)
incidence	both	Low-middle SDI	SDI quintile	Liver cancer due to alcohol use	1.8	(1.5, 2.3)	1.8	(1.5, 2.2)	-3.9	(-21.9, 21.5)	9099	(7,238, 11,728)	17030	(14,061, 21,309)	87.2	(50.1, 138.5)
incidence	both	Syria	country/territory	Liver cancer due to alcohol use	0.4	(0.2, 0.6)	0.4	(0.2, 0.6)	-3.9	(-32.7, 35.0)	17	(10, 26)	33	(19, 51)	99.3	(40.4, 179.1)
incidence	female	Guinea-Bissau	country/territory	Liver cancer due to hepatitis B	7.9	(2.1, 20.4)	7.6	(1.7, 23.7)	-3.9	(-78.2, 277.1)	25	(6, 67)	40	(8, 136)	61.3	(-68.5, 612.6)
incidence	male	Guinea	country/territory	Liver cancer due to hepatitis C	5.6	(3.6, 8.3)	5.4	(2.5, 10.1)	-3.9	(-54.0, 88.0)	72	(46, 107)	146	(63, 290)	102.4	(-13.0, 315.2)
incidence	both	Central Latin America	region	Liver cancer	6.3	(6.0, 7.2)	6.7	(6.2, 7.8)	6.3	(-9.1, 24.4)	4794	(4,575, 5,284)	11889	(11,008, 13,687)	148	(118.4, 186.6)
incidence	female	Tajikistan	country/territory	Liver cancer due to hepatitis C	2.6	(1.9, 3.8)	2.5	(1.8, 3.8)	-4	(-32.9, 43.2)	35	(26, 50)	44	(32, 64)	25.2	(-10.3, 74.0)
incidence	both	Caribbean	region	Liver cancer due to hepatitis B	1.8	(1.5, 2.2)	1.8	(1.5, 2.1)	-4	(-16.1, 9.9)	465	(384, 551)	778	(648, 939)	67.2	(46.9, 91.5)
incidence	female	Senegal	country/territory	Liver cancer due to hepatitis C	1.7	(0.9, 2.7)	1.6	(0.6, 3.6)	-4	(-64.2, 113.7)	24	(13, 41)	46	(16, 107)	89.9	(-31.7, 324.1)
incidence	male	Eastern Sub-Saharan Africa	region	Liver cancer due to other causes	1.5	(1.1, 1.9)	1.4	(1.0, 1.9)	-4	(-30.5, 28.6)	614	(458, 770)	1263	(880, 1,711)	105.8	(44.1, 179.7)
incidence	male	Central Asia	region	Liver cancer due to other causes	1.3	(1.0, 1.5)	1.2	(1.0, 1.4)	-4	(-17.0, 13.5)	221	(179, 263)	337	(284, 387)	52.2	(31.7, 79.1)
incidence	male	Turkmenistan	country/territory	Liver cancer	6.5	(5.4, 8.8)	6.2	(5.1, 8.7)	-4	(-22.3, 20.7)	51	(42, 66)	98	(80, 131)	93.7	(54.4, 145.2)
incidence	both	Mexico	country/territory	Liver cancer	6.6	(6.2, 8.1)	7	(6.3, 8.9)	6.4	(-15.9, 37.4)	2628	(2,455, 3,122)	6314	(5,693, 7,935)	140.3	(95.4, 207.2)
incidence	male	Low-middle SDI	SDI quintile	Liver cancer	8.9	(7.1, 11.8)	8.5	(7.2, 10.5)	-4.1	(-24.8, 23.5)	23777	(18,487, 32,189)	43155	(36,051, 55,113)	81.5	(39.2, 134.7)
incidence	both	Serbia	country/territory	Liver cancer due to other causes	0.9	(0.7, 1.4)	0.9	(0.6, 1.3)	-4.2	(-44.8, 57.3)	89	(67, 127)	117	(76, 186)	31.2	(-21.7, 116.8)
incidence	both	Sao Tome and Principe	country/territory	Liver cancer	1.8	(1.4, 2.2)	1.9	(1.1, 3.0)	6.4	(-39.0, 69.3)	1	(1, 1)	2	(1, 3)	57.9	(-13.9, 159.7)
incidence	female	Liberia	country/territory	Liver cancer due to other causes	2.7	(1.4, 4.4)	2.6	(1.2, 4.7)	-4.2	(-55.8, 86.6)	13	(7, 22)	26	(11, 47)	94.1	(-15.9, 299.2)
incidence	male	United Arab Emirates	country/territory	Liver cancer due to hepatitis B	2	(1.2, 3.4)	2	(1.1, 3.2)	-4.2	(-40.3, 62.6)	9	(5, 15)	72	(37, 126)	693.8	(332.6, 1,383.5)
incidence	both	Singapore	country/territory	Liver cancer due to alcohol use	1.7	(1.3, 2.1)	1.6	(1.1, 2.5)	-4.3	(-29.5, 38.6)	32	(24, 40)	79	(54, 123)	148.3	(79.9, 264.7)
incidence	both	Eritrea	country/territory	Liver cancer	11.2	(8.4, 14.6)	11.9	(5.8, 20.6)	6.4	(-48.5, 97.9)	128	(95, 171)	260	(119, 486)	102.7	(-10.7, 300.8)
incidence	both	United Arab Emirates	country/territory	Liver cancer due to hepatitis B	1.8	(1.1, 2.9)	1.7	(1.0, 2.7)	-4.3	(-37.8, 54.9)	12	(8, 20)	84	(46, 138)	574.1	(298.4, 1,083.9)
incidence	both	Czech Republic	country/territory	Liver cancer	6.4	(5.7, 8.7)	6.8	(5.4, 9.1)	6.7	(-26.7, 48.6)	783	(702, 1,051)	1171	(936, 1,595)	49.6	(2.2, 111.1)
incidence	female	Czech Republic	country/territory	Liver cancer	4.4	(3.6, 7.7)	4.2	(2.9, 6.9)	-4.3	(-51.2, 71.5)	329	(266, 594)	421	(290, 746)	27.8	(-38.2, 153.3)
incidence	female	South Sudan	country/territory	Liver cancer	8.6	(2.4, 21.1)	8.2	(2.3, 20.9)	-4.3	(-76.3, 305.8)	115	(29, 296)	240	(64, 640)	109.3	(-52.2, 884.1)
incidence	male	Estonia	country/territory	Liver cancer due to other causes	0.3	(0.3, 0.5)	0.3	(0.2, 0.5)	-4.3	(-40.9, 69.8)	2	(2, 3)	3	(2, 4)	10.9	(-29.4, 92.5)
incidence	male	Paraguay	country/territory	Liver cancer due to alcohol use	1.5	(1.0, 1.8)	1.4	(1.0, 1.9)	-4.3	(-29.2, 32.3)	13	(9, 16)	30	(21, 39)	127.8	(69.4, 217.7)
incidence	male	Iraq	country/territory	Liver cancer due to hepatitis C	3	(1.9, 5.3)	2.9	(1.8, 4.8)	-4.3	(-44.2, 62.7)	98	(60, 164)	170	(103, 271)	73.4	(-0.0, 187.9)
incidence	both	Brunei	country/territory	Liver cancer due to hepatitis C	6.2	(4.1, 9.9)	5.9	(3.5, 9.7)	-4.4	(-45.1, 71.2)	5	(3, 7)	14	(9, 22)	179.7	(73.4, 354.4)
incidence	both	Dominica	country/territory	Liver cancer due to hepatitis C	2	(1.5, 2.7)	1.9	(1.4, 3.1)	-4.4	(-36.0, 77.8)	1	(1, 1)	1	(1, 2)	42.9	(-2.6, 166.5)
incidence	both	Sao Tome and Principe	country/territory	Liver cancer due to hepatitis B	0.6	(0.4, 0.7)	0.5	(0.3, 0.9)	-4.4	(-48.4, 58.7)	0	(0, 0)	1	(0, 1)	66.1	(-14.8, 185.4)
incidence	female	Guyana	country/territory	Liver cancer due to hepatitis C	2	(1.5, 2.9)	1.9	(1.3, 3.3)	-4.4	(-38.2, 57.8)	3	(2, 5)	4	(3, 7)	32.7	(-10.9, 107.1)
incidence	male	The Gambia	country/territory	Liver cancer due to hepatitis B	42	(23.7, 80.8)	40.2	(24.2, 70.3)	-4.4	(-59.5, 130.5)	104	(54, 222)	216	(119, 402)	106.5	(-21.3, 453.5)
incidence	both	Peru	country/territory	Liver cancer due to hepatitis B	3	(2.5, 4.1)	2.9	(2.3, 3.8)	-4.5	(-31.0, 30.3)	330	(280, 437)	686	(551, 876)	107.8	(53.5, 177.4)
incidence	male	Eastern Sub-Saharan Africa	region	Liver cancer due to hepatitis C	3.6	(2.7, 4.4)	3.4	(2.5, 4.6)	-4.5	(-29.7, 27.0)	1182	(894, 1,490)	2318	(1,615, 3,183)	96	(40.5, 165.2)
incidence	female	Malawi	country/territory	Liver cancer due to hepatitis C	1.8	(1.0, 4.1)	1.7	(0.7, 4.1)	-4.5	(-60.3, 115.8)	34	(20, 74)	59	(24, 144)	74.4	(-26.1, 290.5)
incidence	male	Rwanda	country/territory	Liver cancer due to other causes	1	(0.7, 1.4)	1	(0.5, 1.9)	-4.5	(-54.8, 106.4)	16	(11, 24)	27	(13, 55)	68.9	(-28.6, 282.3)
incidence	both	Iraq	country/territory	Liver cancer due to other causes	1.7	(1.1, 2.6)	1.6	(1.0, 2.4)	-4.6	(-35.9, 39.5)	126	(85, 190)	240	(153, 363)	90.2	(26.4, 174.2)
incidence	both	Cape Verde	country/territory	Liver cancer due to alcohol use	6.1	(4.0, 7.6)	5.8	(4.2, 7.7)	-4.6	(-29.7, 35.5)	10	(6, 12)	17	(13, 23)	78.6	(31.4, 158.7)
incidence	both	Sierra Leone	country/territory	Liver cancer	18.6	(10.6, 29.7)	19.9	(12.2, 30.8)	7.2	(-42.5, 112.0)	358	(194, 615)	568	(329, 923)	58.3	(-24.1, 239.7)
incidence	female	Kenya	country/territory	Liver cancer due to hepatitis B	1	(0.5, 1.5)	1	(0.4, 1.8)	-4.6	(-51.0, 87.4)	47	(26, 67)	104	(45, 182)	122.4	(14.3, 335.2)
incidence	female	South Sudan	country/territory	Liver cancer due to hepatitis C	4.3	(1.2, 10.4)	4.1	(1.2, 9.9)	-4.6	(-75.1, 277.4)	52	(13, 129)	110	(31, 284)	112.6	(-48.5, 823.8)
incidence	female	South Sudan	country/territory	Liver cancer due to alcohol use	0.6	(0.2, 1.5)	0.6	(0.2, 1.5)	-4.6	(-75.5, 289.0)	8	(2, 20)	17	(5, 43)	109.5	(-50.7, 815.9)
incidence	female	Southeast Asia	region	Liver cancer due to hepatitis B	1.8	(1.4, 2.4)	1.7	(1.2, 2.3)	-4.6	(-34.7, 34.6)	2557	(1,896, 3,289)	4783	(3,281, 6,276)	87.1	(32.6, 161.7)
incidence	male	Oman	country/territory	Liver cancer due to alcohol use	1.2	(0.7, 2.0)	1.2	(0.7, 1.8)	-4.6	(-41.3, 54.6)	3	(2, 6)	12	(7, 20)	269	(125.7, 506.9)
incidence	male	Bhutan	country/territory	Liver cancer	5.1	(3.0, 7.8)	4.9	(2.9, 7.7)	-4.6	(-41.1, 54.6)	6	(3, 9)	13	(7, 20)	116.7	(31.8, 258.5)
incidence	both	Tajikistan	country/territory	Liver cancer due to other causes	1.2	(0.9, 1.5)	1.2	(0.9, 1.5)	-4.7	(-23.4, 19.5)	31	(24, 38)	46	(34, 56)	46.3	(18.1, 79.5)
incidence	female	Argentina	country/territory	Liver cancer	3.7	(3.0, 5.3)	3.5	(2.7, 5.2)	-4.7	(-37.6, 45.3)	601	(495, 852)	980	(748, 1,582)	63.1	(6.4, 160.3)
incidence	male	Palestine	country/territory	Liver cancer due to hepatitis C	2.4	(1.5, 3.7)	2.3	(1.4, 3.5)	-4.7	(-41.1, 52.6)	6	(4, 9)	16	(10, 25)	179.7	(68.5, 353.3)
incidence	female	Montenegro	country/territory	Liver cancer due to other causes	1	(0.6, 1.9)	1	(0.5, 1.8)	-4.8	(-60.5, 108.2)	3	(2, 7)	4	(2, 8)	33	(-45.9, 211.8)
incidence	male	Palestine	country/territory	Liver cancer due to alcohol use	1.4	(0.8, 2.3)	1.3	(0.8, 2.1)	-4.8	(-40.3, 52.0)	4	(2, 6)	11	(6, 17)	180.8	(68.4, 364.4)
incidence	both	Andean Latin America	region	Liver cancer due to hepatitis B	3.4	(3.0, 3.9)	3.2	(2.6, 3.8)	-4.9	(-23.7, 13.8)	653	(582, 745)	1382	(1,108, 1,631)	111.7	(70.2, 151.3)
incidence	female	Tajikistan	country/territory	Liver cancer	5.3	(4.0, 7.6)	5.1	(3.7, 7.6)	-4.9	(-32.1, 36.6)	75	(56, 105)	98	(72, 143)	30.5	(-4.4, 75.8)
incidence	both	Caribbean	region	Liver cancer due to other causes	1.4	(1.2, 1.6)	1.3	(1.1, 1.6)	-4.9	(-22.2, 15.7)	335	(285, 396)	568	(475, 694)	69.5	(40.5, 105.4)
incidence	male	Solomon Islands	country/territory	Liver cancer	15.2	(8.3, 23.9)	14.4	(8.7, 24.2)	-4.9	(-46.2, 75.5)	10	(5, 16)	20	(11, 34)	101.8	(9.5, 292.9)
incidence	both	Dominica	country/territory	Liver cancer due to hepatitis B	1.8	(1.4, 2.3)	1.7	(1.3, 2.7)	-5	(-28.1, 63.6)	1	(1, 1)	1	(1, 2)	33.3	(0.4, 131.3)
incidence	female	Grenada	country/territory	Liver cancer due to hepatitis C	2.4	(1.7, 3.6)	2.3	(1.6, 3.8)	-5	(-41.0, 76.1)	1	(1, 1)	1	(1, 2)	15.4	(-29.4, 117.0)
incidence	male	Montenegro	country/territory	Liver cancer due to alcohol use	4.4	(3.1, 7.0)	4.2	(2.8, 6.9)	-5	(-44.8, 65.3)	11	(7, 17)	16	(11, 27)	52.8	(-10.5, 161.8)
incidence	male	Saudi Arabia	country/territory	Liver cancer due to hepatitis B	3.2	(1.8, 4.6)	3	(1.8, 4.2)	-5	(-36.5, 44.4)	87	(53, 127)	234	(166, 312)	169.3	(67.4, 325.7)
incidence	male	Saudi Arabia	country/territory	Liver cancer due to hepatitis C	1.6	(0.8, 2.3)	1.5	(0.8, 2.3)	-5	(-35.9, 51.1)	32	(17, 46)	79	(47, 110)	144.2	(62.8, 275.3)
incidence	male	Nigeria	country/territory	Liver cancer due to alcohol use	8.9	(3.3, 18.1)	8.4	(3.8, 18.0)	-5	(-50.3, 108.2)	1657	(590, 3,539)	2722	(1,211, 6,064)	64.2	(-23.3, 300.6)
incidence	both	Qatar	country/territory	Liver cancer due to alcohol use	1.5	(0.7, 2.4)	1.4	(0.6, 2.3)	-5.1	(-35.3, 32.4)	2	(1, 2)	7	(3, 11)	359.1	(203.8, 560.5)
incidence	both	Chad	country/territory	Liver cancer due to other causes	3.8	(2.5, 5.7)	3.6	(1.8, 6.5)	-5.1	(-51.8, 68.4)	101	(64, 152)	193	(89, 356)	89.9	(-11.3, 263.1)
incidence	female	Bosnia and Herzegovina	country/territory	Liver cancer due to alcohol use	1.3	(0.8, 2.5)	1.3	(0.4, 2.5)	-5.1	(-73.6, 114.9)	28	(17, 50)	41	(11, 83)	48.1	(-60.5, 242.2)
incidence	male	Caribbean	region	Liver cancer due to hepatitis B	2.2	(1.9, 2.7)	2.1	(1.8, 2.6)	-5.1	(-18.4, 13.0)	271	(225, 323)	440	(364, 540)	62.4	(40.1, 93.1)
incidence	female	Vanuatu	country/territory	Liver cancer due to hepatitis B	2.9	(1.5, 5.2)	2.7	(1.5, 4.7)	-5.1	(-55.7, 89.2)	1	(0, 2)	2	(1, 4)	122.1	(0.9, 366.8)
incidence	female	Cape Verde	country/territory	Liver cancer due to other causes	1.5	(0.9, 2.3)	1.4	(0.8, 2.2)	-5.1	(-44.5, 62.8)	1	(1, 2)	2	(2, 4)	76.7	(4.2, 199.3)
incidence	male	Kazakhstan	country/territory	Liver cancer due to other causes	0.9	(0.7, 1.1)	0.9	(0.7, 1.2)	-5.1	(-24.6, 32.3)	44	(35, 52)	50	(41, 63)	14.4	(-8.7, 50.5)
incidence	male	Libya	country/territory	Liver cancer due to hepatitis C	2.2	(1.4, 3.2)	2.1	(1.4, 3.2)	-5.1	(-38.5, 45.4)	16	(11, 23)	31	(20, 47)	92	(27.6, 186.1)
incidence	both	Tajikistan	country/territory	Liver cancer due to hepatitis C	3.5	(2.7, 4.3)	3.3	(2.4, 4.1)	-5.2	(-24.4, 18.9)	83	(64, 101)	115	(83, 142)	39	(10.9, 72.2)
incidence	both	United Arab Emirates	country/territory	Liver cancer due to other causes	0.8	(0.5, 1.2)	0.8	(0.5, 1.2)	-5.2	(-38.8, 58.1)	4	(2, 6)	24	(14, 39)	532.8	(291.5, 982.5)
incidence	both	Tanzania	country/territory	Liver cancer due to hepatitis B	1.8	(1.3, 2.4)	1.7	(0.9, 3.2)	-5.2	(-50.5, 88.6)	248	(180, 338)	504	(252, 977)	103.4	(1.1, 319.5)
incidence	female	South Sudan	country/territory	Liver cancer due to hepatitis B	1.9	(0.5, 5.0)	1.8	(0.4, 4.9)	-5.2	(-79.8, 351.5)	30	(7, 82)	60	(14, 172)	101.1	(-59.8, 935.0)
incidence	female	Uganda	country/territory	Liver cancer due to other causes	1	(0.7, 1.6)	1	(0.4, 2.0)	-5.2	(-62.6, 107.2)	42	(28, 59)	81	(31, 167)	93.4	(-27.5, 334.6)
incidence	male	Japan	country/territory	Liver cancer due to alcohol use	8.5	(7.7, 9.2)	8	(6.3, 10.3)	-5.2	(-23.1, 22.8)	5876	(5,319, 6,427)	10049	(7,967, 12,959)	71	(37.5, 124.6)
incidence	male	Singapore	country/territory	Liver cancer due to hepatitis C	4	(3.1, 5.1)	3.8	(2.6, 5.6)	-5.2	(-29.1, 41.5)	33	(25, 43)	83	(57, 128)	152.6	(82.3, 293.7)
incidence	both	Cyprus	country/territory	Liver cancer	5.8	(4.3, 8.5)	6.3	(4.2, 9.1)	8.4	(-33.1, 73.8)	38	(28, 56)	74	(49, 110)	94.4	(18.3, 211.2)
incidence	both	Botswana	country/territory	Liver cancer	9.1	(3.3, 21.4)	9.9	(3.4, 28.1)	8.5	(-67.8, 286.5)	48	(15, 125)	120	(37, 393)	150.2	(-38.7, 946.3)
incidence	female	Middle SDI	SDI quintile	Liver cancer due to alcohol use	1.5	(1.1, 2.0)	1.4	(1.1, 2.0)	-5.3	(-34.2, 40.5)	6690	(4,963, 8,955)	12733	(9,807, 17,394)	90.3	(32.0, 180.9)
incidence	male	Serbia	country/territory	Liver cancer due to other causes	0.8	(0.6, 1.1)	0.8	(0.5, 1.2)	-5.3	(-39.1, 55.9)	36	(28, 46)	45	(32, 70)	24	(-17.7, 102.2)
incidence	male	Rwanda	country/territory	Liver cancer due to alcohol use	6.5	(4.5, 9.0)	6.1	(3.1, 11.7)	-5.3	(-53.9, 96.7)	78	(52, 114)	128	(61, 259)	63.3	(-26.6, 271.3)
incidence	both	Saudi Arabia	country/territory	Liver cancer due to other causes	1.7	(0.9, 2.6)	1.7	(0.9, 2.4)	-5.4	(-34.8, 45.0)	79	(44, 108)	184	(120, 243)	131.9	(64.4, 240.9)
incidence	female	Malawi	country/territory	Liver cancer due to other causes	0.9	(0.5, 1.9)	0.9	(0.4, 1.9)	-5.4	(-61.0, 111.3)	21	(13, 38)	36	(16, 79)	70.8	(-31.8, 278.6)
incidence	male	Rwanda	country/territory	Liver cancer due to hepatitis C	4.9	(3.4, 6.8)	4.6	(2.4, 8.8)	-5.4	(-52.3, 95.4)	56	(38, 80)	91	(45, 185)	63.6	(-23.6, 266.5)
incidence	both	Belarus	country/territory	Liver cancer due to other causes	0.3	(0.3, 0.4)	0.3	(0.2, 0.4)	-5.5	(-33.7, 38.5)	36	(31, 43)	42	(29, 65)	14.8	(-21.7, 76.2)
incidence	both	Turkmenistan	country/territory	Liver cancer due to hepatitis C	2.1	(1.7, 2.7)	1.9	(1.6, 2.7)	-5.5	(-23.9, 19.3)	35	(29, 43)	60	(49, 80)	72	(40.7, 112.0)
incidence	female	Andean Latin America	region	Liver cancer	7.9	(6.7, 9.8)	7.5	(5.2, 9.9)	-5.5	(-33.7, 25.8)	750	(649, 908)	1676	(1,162, 2,208)	123.3	(56.2, 197.4)
incidence	both	Paraguay	country/territory	Liver cancer due to alcohol use	1	(0.8, 1.3)	1	(0.8, 1.3)	-5.5	(-28.3, 28.3)	20	(14, 24)	42	(33, 54)	116.9	(66.1, 194.4)
incidence	female	Virgin Islands, U.S.	country/territory	Liver cancer due to alcohol use	0.9	(0.6, 1.3)	0.8	(0.6, 1.3)	-5.5	(-41.1, 54.8)	0	(0, 0)	1	(1, 1)	143	(56.5, 301.5)
incidence	both	Solomon Islands	country/territory	Liver cancer due to alcohol use	1.8	(1.1, 2.8)	1.7	(1.1, 2.7)	-5.6	(-43.7, 66.1)	2	(1, 3)	4	(3, 7)	111.4	(21.1, 286.2)
incidence	female	Portugal	country/territory	Liver cancer due to other causes	0.5	(0.3, 1.0)	0.5	(0.3, 0.9)	-5.6	(-55.1, 115.5)	35	(21, 73)	52	(27, 127)	48.8	(-36.7, 299.1)
incidence	female	Lithuania	country/territory	Liver cancer due to other causes	0.4	(0.3, 0.7)	0.4	(0.2, 0.6)	-5.6	(-59.0, 91.3)	10	(7, 18)	14	(7, 24)	31	(-51.7, 191.0)
incidence	female	Slovakia	country/territory	Liver cancer	4.4	(3.3, 7.1)	4.1	(2.4, 8.0)	-5.6	(-52.5, 101.9)	132	(98, 215)	190	(108, 393)	43.5	(-30.9, 224.2)
incidence	male	Russia	country/territory	Liver cancer	8.9	(7.6, 10.4)	8.4	(6.8, 11.4)	-5.6	(-28.1, 36.5)	5131	(4,291, 6,160)	6833	(5,398, 9,696)	33.2	(-1.2, 102.4)
incidence	male	Uzbekistan	country/territory	Liver cancer due to alcohol use	1	(0.7, 1.4)	1	(0.8, 1.3)	-5.6	(-36.3, 39.6)	42	(28, 60)	79	(62, 105)	87.4	(26.8, 176.4)
incidence	female	Bulgaria	country/territory	Liver cancer due to hepatitis C	1.7	(1.3, 3.4)	1.6	(1.2, 3.3)	-5.7	(-49.9, 87.7)	104	(76, 195)	131	(92, 296)	25.8	(-32.3, 178.9)
incidence	female	Cote d'Ivoire	country/territory	Liver cancer due to other causes	2.3	(1.2, 3.7)	2.2	(0.8, 4.5)	-5.7	(-58.0, 90.2)	49	(29, 74)	88	(34, 176)	79.9	(-24.5, 265.3)
incidence	male	Eastern Europe	region	Liver cancer due to hepatitis B	1.7	(1.4, 2.1)	1.6	(1.3, 2.1)	-5.7	(-29.9, 30.0)	1684	(1,331, 2,114)	1950	(1,501, 2,641)	15.8	(-15.4, 65.7)
incidence	male	Saudi Arabia	country/territory	Liver cancer	8.8	(4.5, 12.5)	8.3	(4.7, 11.8)	-5.7	(-36.7, 44.5)	210	(122, 301)	534	(356, 706)	154.5	(65.3, 295.5)
incidence	male	Saudi Arabia	country/territory	Liver cancer due to other causes	2.1	(1.0, 3.1)	2	(1.1, 2.9)	-5.7	(-36.4, 49.0)	46	(26, 67)	115	(74, 160)	150.2	(67.5, 289.0)
[truncated: 1,396 more rows]

## Sheet: Web table mortality
Metric	Sex	Location name	Location type	Cause	ASR 1990	95% UI ASR 1990	ASR 2015	95% UI ASR 2015	% change ASR 1990 2015	% change 95% UI	Absolute number 1990	95% UI absolute number 1990	Absolute number 2015	95% UI absolute number 2015	% change absolute number 1990 2015	% change absolute number 95% UI
mortality	both	Global	global	Liver cancer	14	(12.2, 15.0)	12.1	(11.2, 12.9)	-13.6	(-19.5, -4.2)	518374	(445,648, 557,608)	810483	(749,718, 862,771)	55.5	(44.5, 74.4)
mortality	both	Global	global	Liver cancer due to hepatitis B	5.2	(4.3, 5.7)	3.8	(3.5, 4.2)	-26.5	(-32.7, -14.3)	202225	(164,987, 222,068)	265292	(241,022, 290,521)	30.1	(19.0, 53.8)
mortality	both	Global	global	Liver cancer due to hepatitis C	2.7	(2.5, 2.9)	2.6	(2.4, 2.8)	-3.3	(-8.0, 3.4)	93020	(85,177, 100,266)	167062	(153,919, 177,892)	79.3	(70.3, 92.7)
mortality	both	Global	global	Liver cancer due to alcohol use	3.6	(3.1, 3.9)	3.7	(3.4, 4.0)	2.9	(-5.2, 13.4)	129188	(112,286, 142,062)	245246	(225,149, 266,579)	89.5	(74.1, 110.1)
mortality	both	Global	global	Liver cancer due to other causes	2.5	(2.1, 2.8)	2	(1.8, 2.2)	-21.8	(-27.3, -12.0)	93942	(78,847, 102,981)	132882	(119,765, 144,391)	40.3	(29.9, 59.9)
mortality	both	High SDI	SDI quintile	Liver cancer	7.3	(7.1, 7.5)	7.9	(7.6, 8.2)	8.5	(4.0, 12.7)	91143	(88,864, 93,713)	161263	(155,425, 166,880)	77.1	(69.9, 83.6)
mortality	both	High SDI	SDI quintile	Liver cancer due to hepatitis B	1.5	(1.4, 1.6)	1.6	(1.4, 1.8)	3.1	(-3.3, 12.2)	18489	(17,118, 20,052)	29781	(27,309, 33,082)	60.9	(51.2, 73.8)
mortality	both	High SDI	SDI quintile	Liver cancer due to hepatitis C	2.7	(2.6, 2.8)	3	(2.9, 3.2)	13	(8.3, 17.4)	33632	(32,264, 35,071)	64114	(60,956, 67,415)	90.7	(82.7, 98.4)
mortality	both	High SDI	SDI quintile	Liver cancer due to alcohol use	2.3	(2.2, 2.5)	2.4	(2.3, 2.6)	3.8	(-0.8, 8.1)	29385	(27,638, 30,998)	48678	(45,716, 51,555)	65.6	(58.5, 72.7)
mortality	both	High SDI	SDI quintile	Liver cancer due to other causes	0.8	(0.7, 0.8)	0.9	(0.8, 1.0)	17.9	(11.7, 23.4)	9637	(9,022, 10,281)	18691	(17,378, 20,001)	94.3	(83.6, 103.6)
mortality	both	High-middle SDI	SDI quintile	Liver cancer	18.6	(14.9, 20.4)	14.5	(12.9, 15.8)	-22.3	(-29.8, -9.2)	164542	(130,630, 181,303)	250235	(222,070, 273,907)	51.1	(35.8, 80.2)
mortality	both	High-middle SDI	SDI quintile	Liver cancer due to hepatitis B	7.5	(5.7, 8.5)	4.9	(4.3, 5.5)	-34.9	(-42.7, -19.4)	70579	(53,312, 79,651)	89153	(78,647, 99,732)	25	(9.9, 58.5)
mortality	both	High-middle SDI	SDI quintile	Liver cancer due to hepatitis C	2.6	(2.3, 2.8)	2.3	(2.1, 2.6)	-11	(-16.7, -3.0)	21052	(18,598, 22,883)	37922	(33,449, 41,414)	79.8	(68.0, 96.9)
mortality	both	High-middle SDI	SDI quintile	Liver cancer due to alcohol use	4.9	(4.0, 5.4)	4.9	(4.3, 5.4)	-1	(-11.1, 13.1)	41911	(33,910, 46,858)	82907	(73,152, 92,703)	97.1	(76.0, 128.1)
mortality	both	High-middle SDI	SDI quintile	Liver cancer due to other causes	3.5	(2.8, 3.9)	2.4	(2.1, 2.6)	-33.4	(-40.0, -19.9)	31000	(24,361, 34,608)	40253	(35,539, 44,519)	28.2	(15.4, 56.8)
mortality	both	Middle SDI	SDI quintile	Liver cancer	20.9	(18.3, 23.2)	15.8	(14.5, 17.5)	-24.5	(-32.8, -13.7)	195347	(166,391, 216,687)	286665	(261,999, 316,996)	46.3	(29.1, 70.4)
mortality	both	Middle SDI	SDI quintile	Liver cancer due to hepatitis B	8.8	(7.4, 9.8)	5.6	(5.0, 6.3)	-36.6	(-44.4, -25.3)	87860	(71,391, 98,362)	106963	(95,133, 120,851)	21.2	(5.9, 46.0)
mortality	both	Middle SDI	SDI quintile	Liver cancer due to hepatitis C	2.9	(2.5, 3.3)	2.3	(2.1, 2.6)	-19.8	(-27.8, -8.1)	24089	(20,968, 27,224)	39212	(35,093, 43,466)	62.6	(44.8, 86.4)
mortality	both	Middle SDI	SDI quintile	Liver cancer due to alcohol use	4.7	(4.0, 5.3)	4.8	(4.3, 5.4)	2.5	(-10.8, 18.9)	42043	(35,376, 47,846)	85894	(76,979, 97,489)	104.3	(76.8, 139.1)
mortality	both	Middle SDI	SDI quintile	Liver cancer due to other causes	4.6	(3.9, 5.1)	3.1	(2.8, 3.5)	-31.8	(-39.0, -21.9)	41355	(34,941, 46,387)	54596	(49,049, 60,932)	31.3	(16.7, 53.0)
mortality	both	Low-middle SDI	SDI quintile	Liver cancer	8.9	(7.5, 10.8)	7.5	(6.7, 8.7)	-15.2	(-29.4, 1.1)	46173	(38,017, 57,242)	74682	(66,182, 87,881)	62.3	(33.3, 97.7)
mortality	both	Low-middle SDI	SDI quintile	Liver cancer due to hepatitis B	3	(2.5, 3.8)	2.4	(2.0, 2.8)	-20.8	(-35.9, -4.1)	17684	(14,247, 22,795)	26113	(22,407, 32,140)	48.8	(17.9, 85.0)
mortality	both	Low-middle SDI	SDI quintile	Liver cancer due to hepatitis C	2	(1.7, 2.4)	1.9	(1.6, 2.1)	-8.9	(-21.6, 7.4)	9289	(7,498, 11,197)	16782	(14,290, 19,120)	80.8	(53.3, 114.7)
mortality	both	Low-middle SDI	SDI quintile	Liver cancer due to alcohol use	2.2	(1.7, 2.8)	1.9	(1.6, 2.4)	-10.5	(-28.8, 11.1)	10816	(8,541, 14,142)	18687	(15,479, 23,415)	74.1	(35.7, 121.6)
mortality	both	Low-middle SDI	SDI quintile	Liver cancer due to other causes	1.7	(1.4, 2.0)	1.4	(1.2, 1.5)	-18.8	(-30.0, -4.3)	8384	(6,743, 10,082)	13101	(11,564, 14,942)	56.3	(32.8, 86.0)
mortality	both	Low SDI	SDI quintile	Liver cancer	18.9	(15.4, 21.4)	16.6	(13.2, 19.7)	-12.8	(-26.8, 5.1)	20968	(16,805, 23,796)	37185	(30,001, 44,223)	76.6	(47.0, 114.8)
mortality	both	Low SDI	SDI quintile	Liver cancer due to hepatitis B	5.8	(4.5, 6.8)	4.9	(3.9, 5.9)	-15.8	(-29.3, 1.0)	7561	(5,736, 8,890)	13169	(10,444, 15,717)	73.6	(44.2, 111.6)
mortality	both	Low SDI	SDI quintile	Liver cancer due to hepatitis C	5.1	(4.2, 5.9)	4.6	(3.6, 5.7)	-9.9	(-25.8, 11.1)	4900	(3,980, 5,762)	8904	(6,897, 11,098)	81	(47.5, 124.3)
mortality	both	Low SDI	SDI quintile	Liver cancer due to alcohol use	4.9	(3.9, 5.8)	4.4	(3.4, 5.4)	-11	(-28.0, 13.0)	4982	(3,999, 5,872)	8961	(6,921, 11,234)	79.1	(43.4, 130.4)
mortality	both	Low SDI	SDI quintile	Liver cancer due to other causes	3.2	(2.5, 3.6)	2.7	(2.2, 3.2)	-14.3	(-26.2, 0.2)	3524	(2,803, 4,037)	6152	(4,947, 7,307)	74.1	(47.7, 106.2)
mortality	both	High-income North America	region	Liver cancer	3.1	(3.0, 3.2)	5	(4.8, 5.2)	59.1	(51.0, 66.5)	9889	(9,611, 10,169)	25507	(24,487, 26,493)	158.7	(145.2, 170.4)
mortality	both	High-income North America	region	Liver cancer due to hepatitis B	0.3	(0.3, 0.3)	0.5	(0.5, 0.5)	64.2	(55.2, 72.2)	897	(850, 940)	2395	(2,248, 2,536)	167.7	(152.7, 181.2)
mortality	both	High-income North America	region	Liver cancer due to hepatitis C	1	(1.0, 1.0)	1.5	(1.5, 1.6)	53.8	(45.7, 60.9)	3216	(3,084, 3,357)	8001	(7,580, 8,429)	149.4	(135.9, 161.0)
mortality	both	High-income North America	region	Liver cancer due to alcohol use	1.2	(1.1, 1.2)	1.8	(1.7, 1.9)	59	(49.9, 67.6)	3616	(3,455, 3,769)	9328	(8,813, 9,827)	159.1	(143.9, 172.8)
mortality	both	High-income North America	region	Liver cancer due to other causes	0.7	(0.7, 0.7)	1.1	(1.0, 1.2)	64.5	(56.0, 72.2)	2159	(2,063, 2,263)	5784	(5,421, 6,116)	168.3	(154.6, 181.4)
mortality	both	Canada	country/territory	Liver cancer	2.7	(2.5, 2.9)	3.7	(3.3, 4.1)	38.6	(20.2, 54.4)	799	(749, 850)	2051	(1,809, 2,280)	157.4	(123.5, 187.4)
mortality	both	Canada	country/territory	Liver cancer due to hepatitis B	0.2	(0.2, 0.3)	0.3	(0.3, 0.4)	37.8	(18.5, 52.4)	73	(65, 81)	179	(152, 204)	146.9	(115.4, 174.7)
mortality	both	Canada	country/territory	Liver cancer due to hepatitis C	0.9	(0.9, 1.0)	1.2	(1.1, 1.4)	33.3	(15.8, 50.1)	279	(257, 302)	701	(608, 797)	151.2	(118.0, 184.5)
mortality	both	Canada	country/territory	Liver cancer due to alcohol use	0.8	(0.7, 0.9)	1.2	(1.0, 1.3)	42.3	(20.7, 60.4)	243	(220, 266)	628	(540, 709)	159.7	(120.4, 193.0)
mortality	both	Canada	country/territory	Liver cancer due to other causes	0.7	(0.6, 0.8)	1	(0.8, 1.1)	42	(24.2, 58.6)	204	(187, 222)	544	(468, 617)	166.7	(131.7, 200.5)
mortality	both	Greenland	country/territory	Liver cancer	6.2	(4.8, 7.1)	7.5	(4.9, 8.7)	21.2	(-4.0, 43.0)	2	(1, 2)	3	(2, 4)	114.6	(62.8, 160.3)
mortality	both	Greenland	country/territory	Liver cancer due to hepatitis B	0.5	(0.4, 0.6)	0.6	(0.4, 0.7)	18.9	(-8.4, 43.0)	0	(0, 0)	0	(0, 0)	90.7	(36.1, 135.6)
mortality	both	Greenland	country/territory	Liver cancer due to hepatitis C	1.9	(1.4, 2.2)	2.3	(1.5, 2.7)	22.5	(-1.2, 45.1)	0	(0, 1)	1	(1, 1)	120.6	(73.8, 162.1)
mortality	both	Greenland	country/territory	Liver cancer due to alcohol use	2.5	(2.0, 3.0)	3	(2.0, 3.5)	20.6	(-7.6, 47.0)	1	(1, 1)	1	(1, 2)	120.5	(64.7, 175.1)
mortality	both	Greenland	country/territory	Liver cancer due to other causes	1.3	(1.0, 1.5)	1.6	(1.0, 1.9)	19.8	(-3.7, 40.3)	0	(0, 0)	1	(0, 1)	104.7	(53.7, 145.1)
mortality	both	United States	country/territory	Liver cancer	3.2	(3.1, 3.3)	5.1	(4.9, 5.3)	61.5	(52.9, 68.9)	9086	(8,823, 9,361)	23444	(22,533, 24,354)	158.9	(145.2, 171.1)
mortality	both	United States	country/territory	Liver cancer due to hepatitis B	0.3	(0.3, 0.3)	0.5	(0.5, 0.5)	67.1	(57.5, 75.6)	824	(783, 864)	2214	(2,080, 2,341)	169.4	(154.5, 183.4)
mortality	both	United States	country/territory	Liver cancer due to hepatitis C	1	(1.0, 1.0)	1.6	(1.5, 1.7)	56.3	(47.8, 63.7)	2936	(2,816, 3,064)	7297	(6,915, 7,679)	149.1	(135.3, 161.0)
mortality	both	United States	country/territory	Liver cancer due to alcohol use	1.2	(1.1, 1.2)	1.9	(1.8, 2.0)	61.1	(51.1, 70.3)	3372	(3,222, 3,514)	8696	(8,223, 9,155)	159.1	(142.6, 174.0)
mortality	both	United States	country/territory	Liver cancer due to other causes	0.7	(0.7, 0.7)	1.1	(1.1, 1.2)	67.2	(58.2, 75.2)	1954	(1,864, 2,052)	5237	(4,914, 5,528)	168.4	(153.7, 181.7)
mortality	both	Australasia	region	Liver cancer	2.2	(2.1, 2.3)	3.8	(3.4, 4.2)	73.9	(52.8, 91.9)	474	(446, 501)	1520	(1,355, 1,661)	221.1	(183.0, 255.7)
mortality	both	Australasia	region	Liver cancer due to hepatitis B	0.2	(0.2, 0.2)	0.4	(0.3, 0.4)	75.2	(56.2, 91.7)	44	(39, 49)	135	(116, 155)	210	(174.8, 240.1)
mortality	both	Australasia	region	Liver cancer due to hepatitis C	0.8	(0.7, 0.8)	1.5	(1.3, 1.7)	91.1	(68.5, 113.4)	166	(150, 183)	598	(518, 682)	261.4	(215.1, 308.9)
mortality	both	Australasia	region	Liver cancer due to alcohol use	1	(0.9, 1.1)	1.5	(1.3, 1.7)	54.6	(34.3, 71.6)	211	(194, 231)	588	(518, 655)	178.8	(143.6, 211.5)
mortality	both	Australasia	region	Liver cancer due to other causes	0.2	(0.2, 0.3)	0.5	(0.4, 0.6)	97.2	(72.5, 121.7)	53	(47, 60)	199	(170, 231)	271.8	(222.5, 325.8)
mortality	both	Australia	country/territory	Liver cancer	2.2	(2.1, 2.3)	3.9	(3.4, 4.3)	76.9	(52.3, 97.9)	396	(370, 421)	1301	(1,145, 1,445)	229	(182.2, 269.7)
mortality	both	Australia	country/territory	Liver cancer due to hepatitis B	0.2	(0.2, 0.2)	0.4	(0.3, 0.4)	77.6	(55.6, 96.5)	36	(31, 41)	113	(95, 134)	217	(177.1, 253.0)
mortality	both	Australia	country/territory	Liver cancer due to hepatitis C	0.8	(0.7, 0.9)	1.5	(1.3, 1.7)	93.1	(67.0, 117.6)	142	(126, 160)	523	(446, 607)	268.4	(215.0, 320.3)
mortality	both	Australia	country/territory	Liver cancer due to alcohol use	1	(0.9, 1.1)	1.5	(1.3, 1.7)	56.9	(33.5, 77.8)	173	(156, 191)	492	(425, 554)	184.9	(144.4, 224.1)
mortality	both	Australia	country/territory	Liver cancer due to other causes	0.3	(0.2, 0.3)	0.5	(0.4, 0.6)	100.7	(73.1, 127.8)	45	(39, 52)	172	(143, 203)	281.2	(226.6, 344.3)
mortality	both	New Zealand	country/territory	Liver cancer	2.2	(2.1, 2.4)	3.5	(3.1, 3.9)	58.3	(37.5, 79.7)	78	(72, 84)	219	(195, 244)	181.4	(143.8, 220.8)
mortality	both	New Zealand	country/territory	Liver cancer due to hepatitis B	0.2	(0.2, 0.3)	0.4	(0.3, 0.4)	62.7	(43.1, 82.6)	8	(7, 9)	22	(18, 26)	178.1	(141.6, 211.8)
mortality	both	New Zealand	country/territory	Liver cancer due to hepatitis C	0.7	(0.6, 0.7)	1.2	(1.0, 1.3)	76.1	(53.2, 102.1)	23	(21, 27)	75	(64, 85)	218.5	(175.4, 271.4)
mortality	both	New Zealand	country/territory	Liver cancer due to alcohol use	1.1	(1.0, 1.2)	1.5	(1.3, 1.7)	42.4	(20.7, 63.3)	38	(35, 42)	96	(83, 109)	151.5	(113.2, 189.7)
mortality	both	New Zealand	country/territory	Liver cancer due to other causes	0.2	(0.2, 0.3)	0.4	(0.4, 0.5)	77.5	(54.5, 103.5)	8	(7, 10)	27	(22, 32)	218.2	(172.8, 270.2)
mortality	both	High-income Asia Pacific	region	Liver cancer	17.4	(16.9, 17.9)	15	(14.3, 15.7)	-14.2	(-18.8, -8.8)	31433	(30,537, 32,340)	55163	(52,848, 57,583)	75.3	(66.3, 85.7)
mortality	both	High-income Asia Pacific	region	Liver cancer due to hepatitis B	3.7	(3.4, 4.0)	3.8	(3.4, 4.2)	2.2	(-8.4, 14.3)	6883	(6,337, 7,482)	11878	(10,809, 13,095)	72.5	(54.5, 93.1)
mortality	both	High-income Asia Pacific	region	Liver cancer due to hepatitis C	9.2	(8.9, 9.5)	7.6	(7.2, 7.9)	-18.2	(-21.6, -14.0)	16352	(15,788, 16,918)	30164	(28,811, 31,645)	84.1	(76.1, 94.0)
mortality	both	High-income Asia Pacific	region	Liver cancer due to alcohol use	3.6	(3.3, 3.9)	2.8	(2.6, 3.1)	-22.2	(-27.4, -15.9)	6625	(6,103, 7,195)	10026	(9,153, 10,986)	50.9	(40.8, 62.7)
mortality	both	High-income Asia Pacific	region	Liver cancer due to other causes	0.9	(0.8, 1.0)	0.8	(0.7, 0.9)	-9.4	(-14.2, -3.4)	1573	(1,438, 1,709)	3095	(2,829, 3,372)	96.6	(83.4, 111.5)
mortality	both	Brunei	country/territory	Liver cancer	14.1	(12.2, 16.7)	10.8	(9.4, 13.9)	-23.3	(-34.0, -10.0)	13	(11, 15)	29	(25, 36)	121.5	(91.9, 170.7)
mortality	both	Brunei	country/territory	Liver cancer due to hepatitis B	6.2	(5.1, 7.5)	4.7	(3.8, 6.1)	-25.1	(-35.4, -9.9)	6	(5, 8)	14	(12, 18)	115.7	(83.6, 172.2)
mortality	both	Brunei	country/territory	Liver cancer due to hepatitis C	5.3	(4.1, 6.7)	4.2	(3.3, 5.6)	-21.1	(-32.6, -7.3)	4	(3, 5)	10	(8, 13)	130.3	(98.1, 172.6)
mortality	both	Brunei	country/territory	Liver cancer due to alcohol use	1.3	(1.0, 1.6)	0.8	(0.6, 1.1)	-34.1	(-44.4, -20.8)	1	(1, 1)	2	(2, 3)	103.9	(71.2, 150.3)
mortality	both	Brunei	country/territory	Liver cancer due to other causes	1.3	(1.0, 1.7)	1.1	(0.9, 1.5)	-14.3	(-26.3, 1.4)	1	(1, 1)	3	(2, 4)	141.7	(109.2, 190.4)
mortality	both	Japan	country/territory	Liver cancer	16	(15.7, 16.4)	12.5	(12.0, 13.0)	-22.5	(-25.6, -18.8)	24316	(23,841, 24,834)	39259	(37,672, 40,902)	61.1	(54.4, 68.9)
mortality	both	Japan	country/territory	Liver cancer due to hepatitis B	1.7	(1.6, 1.8)	1.2	(1.1, 1.3)	-31.8	(-34.9, -28.5)	2667	(2,502, 2,826)	3283	(3,056, 3,511)	22.6	(16.1, 30.0)
mortality	both	Japan	country/territory	Liver cancer due to hepatitis C	10	(9.7, 10.3)	8.3	(7.9, 8.7)	-17.5	(-21.0, -13.3)	15102	(14,588, 15,598)	26972	(25,789, 28,254)	78.3	(70.2, 87.6)
mortality	both	Japan	country/territory	Liver cancer due to alcohol use	3.5	(3.2, 3.7)	2.3	(2.1, 2.5)	-34.6	(-38.1, -30.8)	5322	(4,844, 5,764)	6681	(6,151, 7,282)	25.1	(17.6, 33.6)
mortality	both	Japan	country/territory	Liver cancer due to other causes	0.8	(0.7, 0.9)	0.7	(0.7, 0.8)	-12.5	(-16.6, -7.4)	1224	(1,113, 1,336)	2324	(2,120, 2,547)	89.3	(76.9, 105.1)
mortality	both	Singapore	country/territory	Liver cancer	16.9	(15.5, 18.4)	12.3	(11.0, 13.8)	-27	(-36.4, -15.9)	315	(291, 342)	598	(530, 671)	89.7	(63.3, 119.6)
mortality	both	Singapore	country/territory	Liver cancer due to hepatitis B	10	(8.8, 11.2)	7	(6.0, 8.1)	-30.2	(-39.3, -19.3)	192	(171, 215)	341	(295, 394)	76.9	(53.1, 107.4)
mortality	both	Singapore	country/territory	Liver cancer due to hepatitis C	3.4	(2.7, 4.2)	2.7	(2.1, 3.4)	-20.3	(-31.0, -6.7)	60	(48, 74)	132	(102, 164)	120.6	(87.6, 161.2)
mortality	both	Singapore	country/territory	Liver cancer due to alcohol use	1.8	(1.4, 2.3)	1.3	(1.0, 1.6)	-29.1	(-39.5, -16.6)	33	(26, 41)	61	(48, 75)	80.6	(53.3, 113.8)
mortality	both	Singapore	country/territory	Liver cancer due to other causes	1.7	(1.3, 2.0)	1.3	(1.1, 1.6)	-19.8	(-30.3, -6.0)	30	(24, 37)	65	(52, 81)	116.7	(84.0, 158.7)
mortality	both	South Korea	country/territory	Liver cancer	24.1	(21.9, 26.5)	22.2	(20.1, 24.5)	-7.6	(-20.1, 5.9)	6789	(6,146, 7,491)	15277	(13,780, 16,835)	125.3	(93.3, 160.8)
mortality	both	South Korea	country/territory	Liver cancer due to hepatitis B	13.5	(11.9, 15.3)	11.9	(10.4, 13.6)	-11.8	(-24.0, 1.7)	4017	(3,549, 4,538)	8240	(7,201, 9,366)	105.3	(75.2, 139.8)
mortality	both	South Korea	country/territory	Liver cancer due to hepatitis C	4.7	(4.0, 5.6)	4.5	(3.8, 5.4)	-4.5	(-17.6, 9.4)	1186	(985, 1,429)	3051	(2,562, 3,639)	158.2	(120.4, 198.3)
mortality	both	South Korea	country/territory	Liver cancer due to alcohol use	4.6	(3.8, 5.7)	4.8	(3.9, 5.8)	3.2	(-12.0, 20.3)	1269	(1,023, 1,562)	3283	(2,682, 3,994)	159	(117.9, 203.9)
mortality	both	South Korea	country/territory	Liver cancer due to other causes	1.2	(0.9, 1.5)	1	(0.8, 1.3)	-13.2	(-25.2, 0.3)	318	(249, 400)	702	(559, 867)	121.8	(89.7, 159.5)
mortality	both	Western Europe	region	Liver cancer	5.4	(5.2, 5.5)	6.1	(5.8, 6.5)	14.7	(8.2, 20.9)	28077	(27,163, 28,956)	48648	(45,781, 51,287)	73.4	(63.5, 83.4)
mortality	both	Western Europe	region	Liver cancer due to hepatitis B	0.7	(0.6, 0.9)	0.9	(0.7, 1.1)	24.3	(16.7, 31.7)	3559	(2,957, 4,308)	6522	(5,387, 8,010)	83.2	(71.5, 95.8)
mortality	both	Western Europe	region	Liver cancer due to hepatitis C	2	(1.8, 2.1)	2.6	(2.4, 2.8)	31.2	(22.7, 39.7)	10661	(9,854, 11,481)	21616	(19,740, 23,417)	102.9	(88.8, 116.7)
mortality	both	Western Europe	region	Liver cancer due to alcohol use	2.3	(2.1, 2.4)	2.1	(1.8, 2.3)	-8.9	(-14.9, -3.5)	11762	(10,637, 12,724)	15709	(14,029, 17,323)	33.6	(25.1, 41.9)
mortality	both	Western Europe	region	Liver cancer due to other causes	0.4	(0.3, 0.5)	0.6	(0.5, 0.7)	48.5	(38.5, 58.0)	2095	(1,834, 2,389)	4801	(4,142, 5,470)	129.3	(113.4, 145.9)
mortality	both	Andorra	country/territory	Liver cancer	2.4	(1.9, 3.1)	2.8	(2.0, 3.4)	15.8	(-8.9, 44.9)	2	(1, 2)	4	(3, 5)	151.7	(98.3, 218.3)
mortality	both	Andorra	country/territory	Liver cancer due to hepatitis B	0.3	(0.2, 0.5)	0.4	(0.3, 0.7)	48.6	(16.3, 87.2)	0	(0, 0)	1	(0, 1)	216	(146.8, 312.0)
mortality	both	Andorra	country/territory	Liver cancer due to hepatitis C	0.5	(0.4, 0.6)	0.8	(0.6, 1.0)	70.6	(31.1, 116.5)	0	(0, 0)	1	(1, 2)	288.4	(195.0, 407.0)
mortality	both	Andorra	country/territory	Liver cancer due to alcohol use	1.5	(1.2, 2.0)	1.3	(0.9, 1.7)	-11.9	(-31.6, 12.4)	1	(1, 1)	2	(1, 3)	87.1	(43.9, 140.2)
mortality	both	Andorra	country/territory	Liver cancer due to other causes	0.1	(0.1, 0.1)	0.2	(0.1, 0.3)	88.6	(44.7, 139.3)	0	(0, 0)	0	(0, 0)	329.4	(226.3, 464.6)
mortality	both	Austria	country/territory	Liver cancer	5	(4.7, 5.3)	6	(5.5, 6.6)	20.4	(8.7, 34.6)	530	(493, 564)	925	(844, 1,017)	74.3	(56.3, 95.5)
mortality	both	Austria	country/territory	Liver cancer due to hepatitis B	0.7	(0.5, 1.1)	0.9	(0.6, 1.4)	24.1	(11.8, 39.0)	75	(49, 112)	135	(87, 205)	78.4	(59.8, 103.6)
mortality	both	Austria	country/territory	Liver cancer due to hepatitis C	1.2	(1.0, 1.5)	1.7	(1.4, 2.1)	37.6	(23.6, 55.0)	137	(114, 163)	278	(225, 336)	101.5	(78.4, 129.6)
mortality	both	Austria	country/territory	Liver cancer due to alcohol use	2.7	(2.3, 3.1)	3	(2.5, 3.5)	10.2	(-1.1, 24.2)	287	(246, 323)	454	(379, 531)	57.8	(40.7, 78.5)
mortality	both	Austria	country/territory	Liver cancer due to other causes	0.3	(0.2, 0.4)	0.4	(0.3, 0.5)	29.8	(16.7, 46.8)	30	(23, 40)	58	(44, 80)	91.7	(70.4, 122.2)
mortality	both	Belgium	country/territory	Liver cancer	3.7	(3.4, 4.0)	4.2	(3.8, 4.7)	14.5	(-0.0, 29.1)	522	(478, 567)	828	(734, 922)	59.1	(38.1, 81.3)
mortality	both	Belgium	country/territory	Liver cancer due to hepatitis B	0.6	(0.4, 0.9)	0.7	(0.5, 1.1)	12.4	(-2.1, 26.7)	87	(58, 127)	134	(87, 201)	52.9	(32.7, 74.2)
mortality	both	Belgium	country/territory	Liver cancer due to hepatitis C	1.1	(0.9, 1.3)	1.1	(0.9, 1.4)	3.8	(-10.7, 19.4)	156	(127, 187)	235	(189, 288)	49.9	(26.1, 77.2)
mortality	both	Belgium	country/territory	Liver cancer due to alcohol use	1.6	(1.4, 1.9)	2.1	(1.7, 2.4)	25.5	(8.5, 42.5)	232	(194, 270)	395	(325, 465)	70.5	(47.5, 93.7)
mortality	both	Belgium	country/territory	Liver cancer due to other causes	0.3	(0.2, 0.4)	0.3	(0.2, 0.4)	-1.5	(-15.5, 12.8)	46	(35, 60)	65	(48, 88)	41.5	(20.2, 66.4)
mortality	both	Cyprus	country/territory	Liver cancer	5.2	(4.1, 6.1)	4	(3.1, 4.6)	-22.8	(-35.4, -6.5)	35	(27, 40)	49	(38, 57)	41.5	(18.8, 71.2)
mortality	both	Cyprus	country/territory	Liver cancer due to hepatitis B	1	(0.6, 1.4)	0.8	(0.5, 1.2)	-18.9	(-31.8, -3.3)	6	(4, 9)	9	(6, 14)	44.9	(21.3, 73.2)
mortality	both	Cyprus	country/territory	Liver cancer due to hepatitis C	1.9	(1.5, 2.4)	1.5	(1.1, 1.9)	-20.4	(-33.7, -2.6)	13	(10, 16)	19	(14, 24)	47.9	(23.4, 81.4)
mortality	both	Cyprus	country/territory	Liver cancer due to alcohol use	1.8	(1.3, 2.4)	1.3	(0.9, 1.6)	-29	(-41.4, -13.5)	12	(9, 15)	16	(11, 20)	29.7	(7.2, 58.7)
mortality	both	Cyprus	country/territory	Liver cancer due to other causes	0.5	(0.4, 0.7)	0.4	(0.3, 0.6)	-17.7	(-31.9, -0.1)	3	(2, 5)	5	(3, 7)	51.1	(24.9, 83.6)
mortality	both	Denmark	country/territory	Liver cancer	2.4	(2.2, 2.5)	3.7	(3.3, 4.0)	55.9	(36.3, 75.6)	171	(158, 185)	349	(315, 386)	104.7	(77.1, 131.5)
mortality	both	Denmark	country/territory	Liver cancer due to hepatitis B	0.4	(0.3, 0.6)	0.6	(0.4, 0.9)	51.2	(32.3, 70.7)	26	(17, 39)	52	(34, 81)	98.5	(72.9, 125.9)
mortality	both	Denmark	country/territory	Liver cancer due to hepatitis C	0.7	(0.5, 0.8)	1.1	(0.9, 1.3)	61.4	(39.7, 84.8)	49	(41, 59)	102	(84, 125)	109.6	(79.9, 141.2)
mortality	both	Denmark	country/territory	Liver cancer due to alcohol use	1.2	(1.0, 1.3)	1.8	(1.5, 2.1)	55	(33.0, 75.8)	84	(72, 98)	172	(143, 201)	105.3	(75.4, 133.2)
mortality	both	Denmark	country/territory	Liver cancer due to other causes	0.2	(0.1, 0.2)	0.2	(0.2, 0.3)	48.3	(28.7, 70.0)	11	(9, 15)	22	(16, 30)	94.2	(66.0, 123.1)
mortality	both	Finland	country/territory	Liver cancer	2.4	(2.3, 2.6)	4.3	(3.9, 4.8)	78.8	(55.0, 100.5)	155	(144, 167)	450	(397, 501)	190.8	(150.4, 229.4)
mortality	both	Finland	country/territory	Liver cancer due to hepatitis B	0.4	(0.3, 0.6)	0.7	(0.5, 1.1)	75.1	(52.8, 96.2)	26	(17, 38)	72	(46, 109)	175.6	(135.7, 219.9)
mortality	both	Finland	country/territory	Liver cancer due to hepatitis C	0.9	(0.7, 1.0)	1.6	(1.3, 1.9)	86.1	(59.0, 113.5)	55	(46, 66)	173	(139, 210)	211.6	(163.4, 265.5)
mortality	both	Finland	country/territory	Liver cancer due to alcohol use	0.9	(0.8, 1.1)	1.6	(1.3, 1.9)	72.1	(48.2, 95.0)	60	(50, 71)	164	(130, 198)	174.2	(135.4, 210.9)
mortality	both	Finland	country/territory	Liver cancer due to other causes	0.2	(0.2, 0.3)	0.4	(0.3, 0.5)	83	(56.7, 110.6)	13	(10, 18)	41	(30, 54)	204.4	(153.6, 259.4)
mortality	both	France	country/territory	Liver cancer	7.4	(7.0, 8.0)	8.9	(7.9, 9.9)	19.2	(6.4, 34.2)	5429	(5,084, 5,821)	10044	(8,886, 11,204)	84.3	(63.3, 108.8)
mortality	both	France	country/territory	Liver cancer due to hepatitis B	1.2	(0.8, 1.9)	1.6	(1.0, 2.5)	33.6	(18.2, 51.2)	867	(539, 1,312)	1755	(1,110, 2,651)	102.2	(77.5, 135.7)
mortality	both	France	country/territory	Liver cancer due to hepatitis C	1.9	(1.5, 2.3)	3	(2.4, 3.7)	57.4	(40.5, 79.6)	1437	(1,167, 1,732)	3600	(2,918, 4,373)	149.5	(120.5, 192.7)
mortality	both	France	country/territory	Liver cancer due to alcohol use	3.8	(3.2, 4.4)	3.5	(2.7, 4.2)	-10.2	(-21.3, 3.5)	2778	(2,295, 3,203)	3761	(2,934, 4,575)	34.5	(17.8, 56.1)
mortality	both	France	country/territory	Liver cancer due to other causes	0.5	(0.3, 0.6)	0.8	(0.6, 1.1)	67.2	(48.4, 90.8)	348	(257, 461)	929	(668, 1,253)	165.4	(131.2, 212.9)
mortality	both	Germany	country/territory	Liver cancer	3.9	(3.5, 4.2)	4.9	(4.5, 5.4)	26.6	(10.8, 43.9)	4428	(3,992, 4,870)	8455	(7,653, 9,369)	90.4	(65.7, 118.7)
mortality	both	Germany	country/territory	Liver cancer due to hepatitis B	0.3	(0.3, 0.4)	0.4	(0.4, 0.5)	36.3	(19.8, 54.3)	354	(301, 412)	701	(588, 836)	97.3	(73.5, 126.3)
mortality	both	Germany	country/territory	Liver cancer due to hepatitis C	1.1	(0.9, 1.2)	1.6	(1.3, 1.8)	46	(25.5, 68.6)	1263	(1,082, 1,452)	2821	(2,411, 3,224)	123	(90.6, 163.0)
mortality	both	Germany	country/territory	Liver cancer due to alcohol use	2	(1.8, 2.3)	2.2	(1.9, 2.5)	7.8	(-6.4, 24.5)	2313	(2,048, 2,583)	3727	(3,212, 4,267)	60.5	(39.0, 87.3)
mortality	both	Germany	country/territory	Liver cancer due to other causes	0.4	(0.4, 0.5)	0.7	(0.6, 0.8)	59.5	(38.1, 84.3)	498	(413, 588)	1206	(1,005, 1,432)	141.3	(106.6, 182.8)
mortality	both	Greece	country/territory	Liver cancer	11.3	(10.5, 12.2)	9.6	(8.4, 10.8)	-14.9	(-26.0, -2.1)	1566	(1,450, 1,687)	2219	(1,916, 2,540)	41.4	(21.1, 65.8)
mortality	both	Greece	country/territory	Liver cancer due to hepatitis B	3.4	(2.9, 4.0)	3.3	(2.8, 3.9)	-4.3	(-16.4, 9.3)	468	(397, 541)	724	(594, 869)	54.2	(32.6, 80.2)
mortality	both	Greece	country/territory	Liver cancer due to hepatitis C	2.3	(1.9, 2.8)	2.4	(1.9, 3.0)	3.6	(-11.6, 22.3)	329	(272, 391)	606	(482, 754)	83.6	(54.9, 121.6)
mortality	both	Greece	country/territory	Liver cancer due to alcohol use	4.8	(4.0, 5.5)	3.1	(2.5, 3.8)	-35.5	(-44.7, -24.8)	669	(566, 768)	691	(554, 858)	3.1	(-12.5, 21.8)
mortality	both	Greece	country/territory	Liver cancer due to other causes	0.7	(0.5, 0.9)	0.8	(0.6, 1.1)	11	(-5.3, 31.0)	101	(75, 131)	198	(142, 269)	96.3	(63.4, 142.5)
mortality	both	Iceland	country/territory	Liver cancer	2.1	(1.9, 2.3)	2.5	(2.2, 2.8)	18.1	(1.5, 35.8)	6	(5, 6)	11	(10, 12)	99.9	(71.0, 130.7)
mortality	both	Iceland	country/territory	Liver cancer due to hepatitis B	0.4	(0.3, 0.6)	0.5	(0.3, 0.7)	12.9	(-2.3, 29.5)	1	(1, 2)	2	(1, 3)	90.7	(64.4, 118.8)
mortality	both	Iceland	country/territory	Liver cancer due to hepatitis C	0.9	(0.8, 1.1)	1	(0.8, 1.3)	12.8	(-4.2, 31.5)	2	(2, 3)	5	(4, 6)	92.3	(61.3, 126.6)
mortality	both	Iceland	country/territory	Liver cancer due to alcohol use	0.5	(0.4, 0.6)	0.7	(0.5, 0.9)	34.1	(14.2, 55.8)	1	(1, 2)	3	(2, 4)	123.5	(90.7, 160.2)
mortality	both	Iceland	country/territory	Liver cancer due to other causes	0.3	(0.2, 0.3)	0.3	(0.2, 0.4)	13.8	(-2.6, 32.3)	1	(1, 1)	1	(1, 2)	94.7	(63.4, 129.2)
mortality	both	Ireland	country/territory	Liver cancer	2.3	(2.1, 2.6)	3.7	(3.2, 4.1)	56.7	(34.5, 82.1)	87	(79, 96)	210	(185, 238)	142.3	(107.7, 182.2)
mortality	both	Ireland	country/territory	Liver cancer due to hepatitis B	0.4	(0.3, 0.6)	0.7	(0.4, 1.0)	48.7	(29.9, 71.5)	16	(11, 24)	38	(25, 55)	133.9	(102.5, 172.7)
mortality	both	Ireland	country/territory	Liver cancer due to hepatitis C	0.9	(0.7, 1.0)	1.3	(1.1, 1.6)	56.9	(32.1, 86.5)	32	(26, 38)	77	(62, 95)	142.3	(103.4, 189.5)
mortality	both	Ireland	country/territory	Liver cancer due to alcohol use	0.8	(0.7, 1.0)	1.3	(1.1, 1.6)	62.2	(37.7, 90.6)	30	(24, 37)	75	(60, 92)	148.1	(109.7, 192.2)
mortality	both	Ireland	country/territory	Liver cancer due to other causes	0.2	(0.2, 0.3)	0.3	(0.3, 0.4)	51.6	(29.6, 78.3)	8	(6, 11)	20	(14, 26)	136	(101.2, 179.0)
mortality	both	Israel	country/territory	Liver cancer	3.6	(3.2, 4.0)	3.7	(3.4, 4.1)	3.5	(-10.6, 20.4)	139	(125, 156)	333	(299, 369)	139	(106.6, 180.2)
mortality	both	Israel	country/territory	Liver cancer due to hepatitis B	0.8	(0.5, 1.1)	0.8	(0.5, 1.1)	0.7	(-12.8, 16.6)	29	(20, 43)	67	(44, 95)	127.5	(95.1, 164.5)
mortality	both	Israel	country/territory	Liver cancer due to hepatitis C	1.8	(1.5, 2.1)	1.8	(1.5, 2.1)	1.6	(-13.5, 19.9)	68	(56, 81)	163	(137, 191)	137.6	(101.1, 182.6)
mortality	both	Israel	country/territory	Liver cancer due to alcohol use	0.5	(0.4, 0.7)	0.6	(0.4, 0.7)	3.5	(-11.2, 19.9)	21	(16, 26)	48	(37, 62)	134.3	(98.6, 171.6)
mortality	both	Israel	country/territory	Liver cancer due to other causes	0.5	(0.4, 0.7)	0.6	(0.5, 0.8)	12.8	(-3.5, 31.4)	21	(16, 28)	55	(41, 72)	164.1	(122.8, 212.6)
mortality	both	Italy	country/territory	Liver cancer	9.6	(9.0, 10.2)	8.9	(8.0, 9.8)	-7.8	(-17.9, 4.3)	7800	(7,327, 8,284)	11660	(10,324, 13,119)	48.9	(31.2, 71.0)
mortality	both	Italy	country/territory	Liver cancer due to hepatitis B	0.8	(0.7, 1.0)	0.8	(0.7, 0.9)	-4.2	(-14.2, 8.1)	638	(519, 738)	940	(782, 1,102)	47.3	(29.7, 70.6)
mortality	both	Italy	country/territory	Liver cancer due to hepatitis C	4.9	(4.4, 5.4)	5.4	(4.8, 6.0)	10.3	(-2.3, 25.8)	4016	(3,588, 4,420)	7332	(6,400, 8,320)	81.8	(59.2, 110.9)
mortality	both	Italy	country/territory	Liver cancer due to alcohol use	3.3	(2.8, 3.7)	1.9	(1.5, 2.3)	-42.6	(-49.5, -33.0)	2645	(2,259, 2,997)	2311	(1,867, 2,776)	-12.9	(-24.2, 1.8)
mortality	both	Italy	country/territory	Liver cancer due to other causes	0.6	(0.5, 0.7)	0.8	(0.7, 0.9)	28.9	(13.9, 47.5)	500	(414, 580)	1077	(879, 1,294)	114.3	(85.0, 152.5)
mortality	both	Luxembourg	country/territory	Liver cancer	5	(4.6, 5.4)	5.2	(4.6, 5.7)	3.9	(-9.0, 17.2)	25	(23, 27)	41	(36, 45)	64.7	(43.8, 86.2)
mortality	both	Luxembourg	country/territory	Liver cancer due to hepatitis B	0.8	(0.5, 1.2)	0.9	(0.6, 1.3)	11.6	(-3.0, 25.6)	4	(3, 6)	7	(4, 10)	77.4	(53.0, 100.9)
mortality	both	Luxembourg	country/territory	Liver cancer due to hepatitis C	1.5	(1.2, 1.8)	1.8	(1.5, 2.2)	22.8	(5.4, 39.8)	7	(6, 9)	15	(12, 18)	98.9	(70.3, 127.3)
mortality	both	Luxembourg	country/territory	Liver cancer due to alcohol use	2.3	(1.9, 2.7)	2	(1.6, 2.4)	-13.9	(-26.2, -0.6)	12	(10, 13)	15	(12, 19)	32.3	(13.6, 52.0)
mortality	both	Luxembourg	country/territory	Liver cancer due to other causes	0.4	(0.3, 0.5)	0.4	(0.3, 0.6)	25.9	(9.7, 42.7)	2	(1, 2)	4	(3, 5)	106.7	(79.3, 138.1)
mortality	both	Malta	country/territory	Liver cancer	2.4	(2.2, 2.6)	2.7	(2.4, 3.0)	13.3	(-1.2, 30.1)	8	(8, 9)	20	(17, 22)	131.7	(102.0, 166.8)
mortality	both	Malta	country/territory	Liver cancer due to hepatitis B	0.5	(0.3, 0.7)	0.5	(0.4, 0.8)	9	(-4.5, 25.0)	2	(1, 3)	4	(2, 6)	108.6	(80.6, 143.7)
mortality	both	Malta	country/territory	Liver cancer due to hepatitis C	1.1	(0.9, 1.2)	1.2	(1.0, 1.4)	11.6	(-4.2, 30.5)	4	(3, 4)	9	(7, 10)	134.1	(102.0, 174.6)
mortality	both	Malta	country/territory	Liver cancer due to alcohol use	0.5	(0.4, 0.7)	0.6	(0.5, 0.8)	19.6	(2.0, 39.5)	2	(1, 2)	5	(4, 6)	148.2	(110.0, 190.0)
mortality	both	Malta	country/territory	Liver cancer due to other causes	0.3	(0.2, 0.4)	0.3	(0.3, 0.5)	13.7	(-1.7, 31.7)	1	(1, 1)	2	(2, 3)	130.7	(99.4, 166.8)
mortality	both	Netherlands	country/territory	Liver cancer	1.9	(1.7, 2.0)	3	(2.8, 3.3)	62.8	(43.7, 80.8)	336	(313, 361)	839	(766, 915)	150.2	(120.1, 178.4)
mortality	both	Netherlands	country/territory	Liver cancer due to hepatitis B	0.4	(0.2, 0.5)	0.6	(0.4, 0.8)	64	(44.9, 81.7)	62	(42, 90)	153	(100, 226)	144.5	(113.6, 174.5)
mortality	both	Netherlands	country/territory	Liver cancer due to hepatitis C	0.6	(0.5, 0.8)	1.1	(0.9, 1.3)	71.4	(50.5, 91.9)	118	(99, 140)	314	(265, 371)	166.5	(132.2, 199.6)
mortality	both	Netherlands	country/territory	Liver cancer due to alcohol use	0.7	(0.6, 0.8)	1	(0.8, 1.3)	51	(32.6, 69.9)	124	(101, 149)	289	(233, 348)	132.9	(104.8, 160.9)
mortality	both	Netherlands	country/territory	Liver cancer due to other causes	0.2	(0.1, 0.2)	0.3	(0.2, 0.4)	72.6	(51.9, 92.5)	31	(24, 40)	83	(61, 110)	164.9	(131.0, 198.0)
mortality	both	Norway	country/territory	Liver cancer	1.6	(1.5, 1.8)	2.6	(2.3, 2.8)	57.2	(36.9, 77.2)	99	(91, 107)	201	(181, 223)	103.4	(75.5, 131.8)
mortality	both	Norway	country/territory	Liver cancer due to hepatitis B	0.4	(0.2, 0.5)	0.5	(0.4, 0.7)	47.7	(28.8, 65.2)	20	(13, 28)	38	(26, 55)	95.7	(66.9, 123.3)
mortality	both	Norway	country/territory	Liver cancer due to hepatitis C	0.7	(0.6, 0.8)	1.1	(0.9, 1.3)	54.4	(33.9, 77.1)	44	(38, 52)	88	(72, 105)	98	(69.4, 131.1)
mortality	both	Norway	country/territory	Liver cancer due to alcohol use	0.4	(0.3, 0.5)	0.7	(0.5, 0.8)	74.7	(49.1, 99.1)	23	(18, 28)	50	(39, 63)	122.8	(87.7, 155.8)
mortality	both	Norway	country/territory	Liver cancer due to other causes	0.2	(0.2, 0.3)	0.3	(0.2, 0.4)	51.3	(31.0, 73.4)	12	(9, 16)	24	(18, 32)	99.1	(69.0, 133.7)
mortality	both	Portugal	country/territory	Liver cancer	4.7	(4.4, 5.1)	5.3	(4.8, 5.8)	12.4	(-0.6, 26.5)	599	(559, 645)	1003	(902, 1,112)	67.4	(48.0, 89.2)
mortality	both	Portugal	country/territory	Liver cancer due to hepatitis B	0.8	(0.6, 1.2)	1	(0.7, 1.5)	24.9	(9.2, 40.5)	99	(67, 144)	179	(117, 261)	80.3	(56.7, 104.0)
mortality	both	Portugal	country/territory	Liver cancer due to hepatitis C	1.4	(1.2, 1.7)	1.8	(1.5, 2.2)	27.9	(11.1, 46.0)	183	(152, 217)	363	(299, 433)	98.5	(72.1, 128.2)
mortality	both	Portugal	country/territory	Liver cancer due to alcohol use	2.1	(1.8, 2.5)	2	(1.6, 2.4)	-5.7	(-18.4, 7.3)	273	(229, 316)	372	(300, 447)	36.2	(17.7, 55.3)
mortality	both	Portugal	country/territory	Liver cancer due to other causes	0.4	(0.3, 0.5)	0.5	(0.3, 0.6)	30.5	(13.0, 49.4)	45	(34, 59)	90	(67, 119)	101.3	(74.5, 132.7)
mortality	both	Spain	country/territory	Liver cancer	6.8	(6.3, 7.2)	6.3	(5.7, 6.9)	-7.3	(-17.7, 4.5)	3429	(3,205, 3,648)	5209	(4,661, 5,785)	51.7	(33.1, 73.3)
mortality	both	Spain	country/territory	Liver cancer due to hepatitis B	0.7	(0.5, 0.8)	0.7	(0.5, 0.9)	4.3	(-8.4, 17.0)	319	(247, 394)	524	(417, 648)	64.5	(43.4, 88.7)
mortality	both	Spain	country/territory	Liver cancer due to hepatitis C	3.5	(3.1, 3.9)	3.7	(3.3, 4.2)	6.1	(-6.5, 20.1)	1808	(1,601, 2,027)	3216	(2,804, 3,653)	77.6	(55.0, 104.9)
mortality	both	Spain	country/territory	Liver cancer due to alcohol use	2.2	(1.8, 2.6)	1.4	(1.1, 1.7)	-36.7	(-45.0, -27.8)	1107	(913, 1,300)	1075	(871, 1,307)	-3.1	(-15.5, 11.0)
mortality	both	Spain	country/territory	Liver cancer due to other causes	0.4	(0.3, 0.5)	0.5	(0.4, 0.6)	19.8	(5.4, 35.8)	196	(158, 243)	395	(318, 490)	101.7	(74.1, 133.9)
mortality	both	Sweden	country/territory	Liver cancer	4.2	(3.9, 4.5)	3.7	(3.4, 4.0)	-13.2	(-21.9, -2.7)	587	(542, 633)	644	(590, 714)	9.4	(-2.8, 23.6)
mortality	both	Sweden	country/territory	Liver cancer due to hepatitis B	0.8	(0.7, 1.0)	0.7	(0.6, 0.8)	-13.4	(-21.8, -3.5)	102	(85, 125)	112	(92, 138)	9.1	(-1.9, 23.4)
mortality	both	Sweden	country/territory	Liver cancer due to hepatitis C	1.6	(1.4, 1.8)	1.4	(1.2, 1.6)	-13.7	(-23.6, -0.9)	231	(208, 257)	253	(224, 289)	9.3	(-4.3, 26.5)
mortality	both	Sweden	country/territory	Liver cancer due to alcohol use	1.4	(1.3, 1.6)	1.3	(1.1, 1.4)	-12.3	(-22.0, -0.3)	195	(175, 219)	215	(190, 244)	9.7	(-2.7, 25.5)
mortality	both	Sweden	country/territory	Liver cancer due to other causes	0.4	(0.4, 0.5)	0.4	(0.3, 0.4)	-13.4	(-23.0, -1.6)	58	(49, 67)	64	(54, 76)	10.1	(-3.2, 27.2)
mortality	both	Switzerland	country/territory	Liver cancer	4.3	(3.9, 4.7)	5.4	(4.9, 5.9)	25.9	(9.8, 43.1)	391	(356, 428)	745	(669, 825)	90.6	(66.0, 118.5)
mortality	both	Switzerland	country/territory	Liver cancer due to hepatitis B	0.7	(0.4, 1.0)	1	(0.6, 1.5)	42.8	(24.1, 63.1)	59	(38, 91)	126	(82, 194)	114.5	(85.7, 147.5)
mortality	both	Switzerland	country/territory	Liver cancer due to hepatitis C	1.1	(0.9, 1.3)	1.8	(1.5, 2.2)	66.7	(45.0, 94.5)	104	(85, 125)	265	(219, 316)	154.5	(120.3, 199.8)
mortality	both	Switzerland	country/territory	Liver cancer due to alcohol use	2.2	(1.9, 2.6)	2.1	(1.7, 2.6)	-5	(-18.6, 10.0)	204	(169, 237)	289	(233, 349)	41.2	(22.4, 64.8)
mortality	both	Switzerland	country/territory	Liver cancer due to other causes	0.3	(0.2, 0.3)	0.5	(0.3, 0.6)	75	(51.2, 101.3)	24	(18, 32)	64	(48, 85)	167.9	(131.6, 213.2)
mortality	both	United Kingdom	country/territory	Liver cancer	2.1	(2.0, 2.2)	4.1	(3.8, 4.2)	94.7	(81.9, 104.7)	1708	(1,646, 1,775)	4364	(4,149, 4,547)	156.8	(140.3, 170.4)
mortality	both	United Kingdom	country/territory	Liver cancer due to hepatitis B	0.4	(0.3, 0.5)	0.7	(0.6, 0.9)	93.3	(79.7, 104.0)	294	(245, 358)	742	(616, 890)	153.5	(135.3, 169.4)
mortality	both	United Kingdom	country/territory	Liver cancer due to hepatitis C	0.7	(0.6, 0.8)	1.5	(1.4, 1.6)	111.4	(96.7, 122.9)	594	(548, 646)	1665	(1,525, 1,794)	181.5	(160.6, 198.2)
mortality	both	United Kingdom	country/territory	Liver cancer due to alcohol use	0.8	(0.8, 0.9)	1.5	(1.3, 1.6)	79.3	(65.6, 89.6)	677	(621, 739)	1564	(1,415, 1,700)	132.4	(114.9, 146.1)
mortality	both	United Kingdom	country/territory	Liver cancer due to other causes	0.2	(0.2, 0.2)	0.4	(0.3, 0.4)	104.7	(90.3, 116.7)	143	(127, 163)	392	(338, 450)	175	(153.0, 193.9)
mortality	both	England	country/territory	Liver cancer	2	(2.0, 2.1)	4	(3.8, 4.2)	97.3	(84.3, 108.1)	1383	(1,333, 1,441)	3585	(3,400, 3,752)	160.3	(142.5, 174.9)
mortality	both	England	country/territory	Liver cancer due to hepatitis B	0.4	(0.3, 0.5)	0.7	(0.6, 0.9)	94.7	(80.5, 106.3)	238	(198, 287)	606	(503, 728)	156.5	(136.8, 173.5)
mortality	both	England	country/territory	Liver cancer due to hepatitis C	0.7	(0.6, 0.7)	1.5	(1.3, 1.6)	114.3	(98.2, 128.2)	482	(445, 525)	1373	(1,253, 1,486)	185.7	(164.1, 205.4)
mortality	both	England	country/territory	Liver cancer due to alcohol use	0.8	(0.7, 0.9)	1.5	(1.3, 1.6)	81.7	(68.8, 92.8)	548	(505, 600)	1284	(1,162, 1,397)	135.9	(119.0, 150.9)
mortality	both	England	country/territory	Liver cancer due to other causes	0.2	(0.2, 0.2)	0.4	(0.3, 0.4)	107.3	(91.4, 120.3)	116	(102, 132)	321	(276, 368)	179	(155.9, 199.0)
mortality	both	Northern Ireland	country/territory	Liver cancer	2.6	(2.4, 2.9)	4.2	(3.8, 4.7)	61	(37.2, 82.9)	50	(46, 55)	115	(103, 128)	130.9	(96.5, 165.1)
mortality	both	Northern Ireland	country/territory	Liver cancer due to hepatitis B	0.5	(0.4, 0.6)	0.8	(0.7, 1.0)	65.9	(43.3, 84.7)	9	(7, 11)	21	(17, 26)	136.4	(103.6, 165.6)
mortality	both	Northern Ireland	country/territory	Liver cancer due to hepatitis C	0.9	(0.8, 1.0)	1.5	(1.3, 1.8)	68.8	(43.6, 95.6)	18	(16, 20)	44	(38, 50)	145.2	(108.3, 188.4)
mortality	both	Northern Ireland	country/territory	Liver cancer due to alcohol use	1	(0.9, 1.1)	1.4	(1.2, 1.6)	48.6	(24.9, 70.4)	18	(16, 21)	39	(34, 44)	111.1	(76.7, 143.3)
mortality	both	Northern Ireland	country/territory	Liver cancer due to other causes	0.2	(0.2, 0.3)	0.4	(0.4, 0.5)	69.8	(46.3, 93.7)	5	(4, 5)	12	(10, 14)	146.4	(111.5, 184.5)
mortality	both	Scotland	country/territory	Liver cancer	2.5	(2.4, 2.7)	4.7	(4.2, 5.2)	87.5	(62.9, 111.1)	178	(165, 191)	430	(376, 476)	141.6	(107.9, 173.2)
mortality	both	Scotland	country/territory	Liver cancer due to hepatitis B	0.5	(0.4, 0.6)	0.9	(0.7, 1.1)	93.2	(68.7, 114.2)	31	(26, 38)	76	(61, 93)	144.4	(110.7, 173.2)
mortality	both	Scotland	country/territory	Liver cancer due to hepatitis C	0.8	(0.7, 0.9)	1.7	(1.4, 1.9)	102.8	(76.2, 131.1)	60	(54, 67)	159	(136, 182)	165.3	(129.4, 206.3)
mortality	both	Scotland	country/territory	Liver cancer due to alcohol use	1	(0.9, 1.1)	1.7	(1.5, 2.0)	69.4	(44.4, 92.0)	72	(64, 80)	155	(132, 177)	115.9	(84.7, 145.0)
mortality	both	Scotland	country/territory	Liver cancer due to other causes	0.2	(0.2, 0.2)	0.4	(0.4, 0.5)	100.3	(74.7, 126.0)	15	(13, 17)	39	(32, 46)	161.8	(125.4, 200.5)
mortality	both	Wales	country/territory	Liver cancer	2.2	(2.0, 2.4)	4.1	(3.8, 4.5)	86.9	(61.6, 110.4)	96	(88, 106)	235	(211, 260)	144.6	(109.3, 179.5)
mortality	both	Wales	country/territory	Liver cancer due to hepatitis B	0.4	(0.3, 0.5)	0.7	(0.6, 0.9)	85.8	(63.2, 107.8)	16	(13, 20)	39	(32, 47)	140.8	(108.0, 172.3)
mortality	both	Wales	country/territory	Liver cancer due to hepatitis C	0.7	(0.7, 0.9)	1.5	(1.3, 1.7)	100.7	(70.9, 130.5)	34	(29, 38)	90	(78, 103)	166.9	(123.9, 211.7)
mortality	both	Wales	country/territory	Liver cancer due to alcohol use	0.9	(0.8, 1.0)	1.5	(1.3, 1.7)	73.9	(49.0, 97.2)	39	(34, 43)	86	(74, 97)	123.4	(91.4, 154.5)
mortality	both	Wales	country/territory	Liver cancer due to other causes	0.2	(0.2, 0.2)	0.4	(0.3, 0.4)	94.4	(66.4, 120.9)	8	(7, 9)	21	(17, 24)	159.1	(116.8, 200.4)
mortality	both	Southern Latin America	region	Liver cancer	5.2	(4.7, 5.6)	5.1	(4.7, 5.5)	-0.1	(-10.6, 10.1)	2137	(1,956, 2,316)	3704	(3,413, 3,978)	73.7	(56.0, 91.8)
mortality	both	Southern Latin America	region	Liver cancer due to hepatitis B	0.3	(0.3, 0.3)	0.3	(0.3, 0.4)	7.2	(-4.4, 18.7)	131	(116, 147)	233	(206, 259)	77.1	(58.8, 95.7)
mortality	both	Southern Latin America	region	Liver cancer due to hepatitis C	1.8	(1.6, 1.9)	2.1	(1.9, 2.3)	16.5	(2.6, 30.9)	721	(657, 791)	1502	(1,364, 1,651)	108.6	(84.3, 135.0)
mortality	both	Southern Latin America	region	Liver cancer due to alcohol use	2.6	(2.4, 2.9)	2.2	(2.0, 2.4)	-17	(-26.5, -7.6)	1104	(1,003, 1,203)	1557	(1,423, 1,691)	41.5	(25.3, 56.8)
mortality	both	Southern Latin America	region	Liver cancer due to other causes	0.4	(0.4, 0.5)	0.6	(0.5, 0.7)	28.2	(14.6, 43.3)	181	(154, 209)	412	(356, 481)	127.6	(102.3, 156.3)
mortality	both	Argentina	country/territory	Liver cancer	5.1	(4.6, 5.6)	4.8	(4.3, 5.2)	-5.8	(-18.9, 7.6)	1481	(1,333, 1,625)	2224	(2,010, 2,436)	50.6	(29.9, 71.7)
mortality	both	Argentina	country/territory	Liver cancer due to hepatitis B	0.3	(0.2, 0.3)	0.3	(0.3, 0.4)	10.1	(-4.5, 24.5)	82	(70, 96)	138	(118, 160)	68	(45.9, 90.2)
mortality	both	Argentina	country/territory	Liver cancer due to hepatitis C	1.5	(1.3, 1.7)	1.8	(1.6, 2.1)	20.5	(2.1, 43.3)	437	(382, 495)	868	(764, 978)	98.7	(68.4, 136.3)
mortality	both	Argentina	country/territory	Liver cancer due to alcohol use	2.9	(2.6, 3.3)	2.1	(1.9, 2.4)	-26.5	(-37.1, -16.0)	860	(769, 955)	989	(883, 1,100)	15.3	(-1.4, 32.0)
mortality	both	Argentina	country/territory	Liver cancer due to other causes	0.4	(0.3, 0.4)	0.5	(0.4, 0.6)	38.2	(18.3, 61.2)	102	(85, 120)	229	(194, 271)	125.8	(94.0, 166.5)
mortality	both	Chile	country/territory	Liver cancer	6.5	(5.8, 7.3)	6.6	(5.9, 7.4)	1.2	(-13.9, 18.2)	575	(514, 641)	1344	(1,197, 1,505)	134.1	(99.8, 174.4)
mortality	both	Chile	country/territory	Liver cancer due to hepatitis B	0.5	(0.4, 0.5)	0.4	(0.3, 0.5)	-8	(-21.0, 5.8)	43	(37, 51)	85	(70, 100)	97.9	(68.7, 130.1)
mortality	both	Chile	country/territory	Liver cancer due to hepatitis C	2.9	(2.5, 3.3)	2.8	(2.5, 3.3)	-2	(-19.0, 17.2)	251	(219, 286)	579	(505, 674)	131.4	(91.3, 178.5)
mortality	both	Chile	country/territory	Liver cancer due to alcohol use	2.4	(2.1, 2.7)	2.5	(2.2, 2.9)	6.3	(-9.3, 24.0)	211	(185, 241)	515	(455, 576)	142.9	(108.8, 182.9)
mortality	both	Chile	country/territory	Liver cancer due to other causes	0.8	(0.7, 0.9)	0.8	(0.7, 1.0)	2.4	(-14.4, 21.7)	70	(58, 83)	165	(138, 198)	137.2	(97.2, 183.5)
mortality	both	Uruguay	country/territory	Liver cancer	2.3	(2.1, 2.6)	2.9	(2.6, 3.2)	23.7	(6.3, 42.3)	81	(74, 90)	137	(122, 153)	68.1	(44.0, 93.9)
mortality	both	Uruguay	country/territory	Liver cancer due to hepatitis B	0.2	(0.2, 0.2)	0.2	(0.2, 0.3)	21.5	(4.9, 39.4)	6	(5, 8)	10	(8, 12)	56.2	(34.8, 78.7)
mortality	both	Uruguay	country/territory	Liver cancer due to hepatitis C	0.9	(0.8, 1.1)	1.1	(1.0, 1.3)	18	(0.4, 37.2)	33	(29, 38)	56	(49, 64)	67.5	(41.8, 98.0)
mortality	both	Uruguay	country/territory	Liver cancer due to alcohol use	0.9	(0.8, 1.0)	1.2	(1.0, 1.3)	28.8	(8.5, 50.2)	32	(28, 36)	54	(47, 60)	67.5	(41.6, 93.9)
mortality	both	Uruguay	country/territory	Liver cancer due to other causes	0.3	(0.2, 0.3)	0.4	(0.3, 0.4)	27.3	(9.0, 46.6)	10	(8, 11)	17	(14, 21)	79.8	(52.6, 112.7)
mortality	both	Eastern Europe	region	Liver cancer	4.4	(3.9, 4.7)	4.3	(4.0, 4.6)	-1.6	(-9.6, 8.8)	10999	(9,793, 11,779)	13745	(12,651, 14,796)	24.8	(14.3, 38.5)
mortality	both	Eastern Europe	region	Liver cancer due to hepatitis B	0.9	(0.8, 1.0)	0.7	(0.6, 0.8)	-21.1	(-27.3, -12.3)	2221	(1,891, 2,579)	2119	(1,840, 2,419)	-4.7	(-12.8, 7.1)
mortality	both	Eastern Europe	region	Liver cancer due to hepatitis C	1.2	(1.1, 1.4)	1	(0.9, 1.1)	-17.4	(-25.1, -8.0)	3048	(2,708, 3,390)	3307	(2,925, 3,726)	8.3	(-2.3, 21.1)
mortality	both	Eastern Europe	region	Liver cancer due to alcohol use	1.8	(1.6, 2.0)	2.3	(2.1, 2.5)	25	(13.8, 39.5)	4619	(4,080, 5,048)	7279	(6,672, 7,931)	57.5	(42.8, 75.4)
mortality	both	Eastern Europe	region	Liver cancer due to other causes	0.4	(0.4, 0.5)	0.3	(0.3, 0.4)	-27	(-33.2, -19.4)	1111	(972, 1,241)	1041	(924, 1,162)	-6.4	(-15.0, 4.3)
mortality	both	Belarus	country/territory	Liver cancer	2.9	(2.5, 3.3)	3.4	(2.9, 3.9)	15.9	(-1.5, 34.0)	334	(289, 377)	476	(417, 547)	42.8	(21.9, 66.0)
mortality	both	Belarus	country/territory	Liver cancer due to hepatitis B	0.5	(0.4, 0.6)	0.4	(0.4, 0.5)	-8.3	(-21.2, 7.6)	56	(47, 67)	61	(50, 73)	7.7	(-8.3, 26.0)
mortality	both	Belarus	country/territory	Liver cancer due to hepatitis C	0.8	(0.7, 0.9)	0.6	(0.5, 0.7)	-20.5	(-33.1, -7.2)	88	(76, 104)	89	(75, 106)	1.4	(-15.6, 18.8)
mortality	both	Belarus	country/territory	Liver cancer due to alcohol use	1.4	(1.2, 1.6)	2.1	(1.8, 2.5)	53.7	(29.7, 79.7)	160	(135, 182)	302	(262, 347)	88.2	(58.2, 120.1)
mortality	both	Belarus	country/territory	Liver cancer due to other causes	0.3	(0.2, 0.3)	0.2	(0.2, 0.2)	-31.8	(-42.2, -21.2)	30	(26, 35)	25	(21, 30)	-15	(-28.6, -1.1)
mortality	both	Estonia	country/territory	Liver cancer	3.1	(2.8, 3.3)	3.7	(3.2, 4.1)	19.3	(4.6, 36.6)	58	(53, 62)	86	(75, 96)	47.9	(29.5, 69.6)
mortality	both	Estonia	country/territory	Liver cancer due to hepatitis B	0.5	(0.4, 0.5)	0.5	(0.4, 0.5)	-3	(-16.0, 9.9)	9	(8, 10)	10	(8, 11)	10.8	(-3.1, 27.5)
mortality	both	Estonia	country/territory	Liver cancer due to hepatitis C	0.7	(0.7, 0.8)	0.8	(0.7, 0.9)	3.1	(-11.7, 20.1)	14	(12, 15)	19	(16, 22)	34.5	(14.4, 59.2)
mortality	both	Estonia	country/territory	Liver cancer due to alcohol use	1.6	(1.5, 1.8)	2.3	(2.0, 2.5)	38.2	(20.2, 58.1)	31	(28, 34)	52	(45, 59)	70	(48.1, 96.3)
mortality	both	Estonia	country/territory	Liver cancer due to other causes	0.2	(0.2, 0.3)	0.2	(0.2, 0.3)	-11.4	(-23.2, 2.1)	5	(4, 5)	5	(4, 6)	13	(-3.0, 32.6)
mortality	both	Latvia	country/territory	Liver cancer	2.7	(2.5, 2.9)	3.6	(3.2, 3.9)	33.3	(17.7, 51.5)	86	(79, 93)	131	(118, 146)	52.6	(34.7, 74.2)
mortality	both	Latvia	country/territory	Liver cancer due to hepatitis B	0.5	(0.5, 0.6)	0.7	(0.6, 0.8)	36.6	(21.4, 54.1)	17	(15, 20)	25	(21, 28)	44.7	(28.0, 64.6)
mortality	both	Latvia	country/territory	Liver cancer due to hepatitis C	0.9	(0.8, 1.0)	1.2	(1.1, 1.4)	41.3	(23.4, 62.2)	28	(25, 32)	47	(41, 54)	68.4	(46.3, 96.2)
mortality	both	Latvia	country/territory	Liver cancer due to alcohol use	1	(0.9, 1.1)	1.2	(1.1, 1.3)	25.4	(10.0, 42.5)	31	(28, 34)	44	(39, 49)	42.6	(25.1, 62.7)
mortality	both	Latvia	country/territory	Liver cancer due to other causes	0.3	(0.3, 0.3)	0.4	(0.3, 0.5)	30.5	(15.3, 48.7)	10	(9, 11)	15	(13, 17)	52.2	(32.5, 76.6)
mortality	both	Lithuania	country/territory	Liver cancer	2.6	(2.4, 2.8)	3.3	(3.0, 3.6)	24.6	(10.9, 40.6)	107	(99, 116)	167	(151, 185)	56	(38.0, 76.3)
mortality	both	Lithuania	country/territory	Liver cancer due to hepatitis B	0.5	(0.5, 0.6)	0.5	(0.4, 0.5)	-13.9	(-22.7, -3.2)	22	(19, 25)	21	(18, 25)	-1.3	(-12.0, 11.1)
mortality	both	Lithuania	country/territory	Liver cancer due to hepatitis C	0.9	(0.8, 1.0)	0.7	(0.6, 0.8)	-21.4	(-31.2, -10.2)	36	(32, 40)	37	(32, 43)	2.9	(-10.7, 18.9)
mortality	both	Lithuania	country/territory	Liver cancer due to alcohol use	0.9	(0.8, 1.0)	1.9	(1.7, 2.1)	112.9	(89.3, 143.0)	37	(33, 40)	98	(88, 109)	166.7	(135.2, 203.2)
mortality	both	Lithuania	country/territory	Liver cancer due to other causes	0.3	(0.3, 0.4)	0.2	(0.2, 0.2)	-33.3	(-41.1, -24.5)	13	(11, 14)	11	(9, 12)	-15.9	(-26.2, -3.3)
mortality	both	Moldova	country/territory	Liver cancer	3.4	(3.1, 3.7)	8.3	(7.4, 9.1)	145.1	(112.2, 174.9)	137	(124, 149)	400	(360, 440)	194.9	(155.2, 231.5)
mortality	both	Moldova	country/territory	Liver cancer due to hepatitis B	0.4	(0.4, 0.5)	1.2	(1.0, 1.4)	195.3	(155.6, 231.2)	17	(15, 20)	58	(50, 68)	249.4	(202.2, 294.7)
mortality	both	Moldova	country/territory	Liver cancer due to hepatitis C	0.5	(0.4, 0.5)	1.5	(1.3, 1.8)	237.7	(193.1, 280.5)	18	(16, 21)	73	(64, 84)	306.6	(250.8, 358.4)
mortality	both	Moldova	country/territory	Liver cancer due to alcohol use	2.4	(2.2, 2.7)	5.1	(4.5, 5.6)	111	(82.7, 138.1)	97	(87, 107)	245	(220, 272)	155.4	(121.1, 188.2)
mortality	both	Moldova	country/territory	Liver cancer due to other causes	0.1	(0.1, 0.1)	0.5	(0.4, 0.5)	305	(254.4, 356.2)	5	(4, 5)	22	(19, 26)	378.9	(315.9, 438.0)
mortality	both	Russia	country/territory	Liver cancer	5.3	(4.7, 5.7)	4.8	(4.4, 5.3)	-8	(-17.4, 3.6)	8554	(7,671, 9,237)	10423	(9,459, 11,423)	21.9	(8.8, 38.2)
mortality	both	Russia	country/territory	Liver cancer due to hepatitis B	1.1	(0.9, 1.2)	0.8	(0.7, 0.9)	-27.8	(-34.9, -18.6)	1743	(1,481, 2,040)	1590	(1,368, 1,835)	-8.8	(-18.6, 3.6)
mortality	both	Russia	country/territory	Liver cancer due to hepatitis C	1.5	(1.3, 1.6)	1.1	(1.0, 1.3)	-22.9	(-31.9, -12.2)	2355	(2,069, 2,646)	2482	(2,156, 2,821)	5.4	(-7.2, 20.8)
mortality	both	Russia	country/territory	Liver cancer due to alcohol use	2.2	(1.9, 2.4)	2.6	(2.3, 2.8)	17.9	(5.5, 33.6)	3589	(3,146, 3,969)	5565	(5,023, 6,146)	54.8	(37.6, 77.0)
mortality	both	Russia	country/territory	Liver cancer due to other causes	0.5	(0.5, 0.6)	0.4	(0.3, 0.4)	-32.3	(-39.5, -23.5)	866	(758, 972)	786	(690, 890)	-9.5	(-19.5, 3.5)
mortality	both	Ukraine	country/territory	Liver cancer	2.7	(2.1, 3.1)	2.8	(2.5, 3.1)	3.6	(-10.8, 25.9)	1723	(1,367, 2,003)	2062	(1,850, 2,304)	19.3	(2.2, 44.0)
mortality	both	Ukraine	country/territory	Liver cancer due to hepatitis B	0.6	(0.4, 0.7)	0.5	(0.4, 0.6)	-9.7	(-22.5, 13.0)	357	(273, 425)	354	(299, 412)	-1.3	(-15.1, 24.6)
mortality	both	Ukraine	country/territory	Liver cancer due to hepatitis C	0.8	(0.7, 1.0)	0.7	(0.6, 0.8)	-7.7	(-22.3, 9.6)	509	(416, 612)	560	(478, 645)	10.2	(-8.1, 32.6)
mortality	both	Ukraine	country/territory	Liver cancer due to alcohol use	1	(0.8, 1.2)	1.3	(1.2, 1.5)	25.6	(7.7, 55.6)	674	(519, 778)	972	(865, 1,096)	44.1	(23.1, 78.6)
mortality	both	Ukraine	country/territory	Liver cancer due to other causes	0.3	(0.2, 0.4)	0.2	(0.2, 0.3)	-17.5	(-30.2, -2.0)	184	(148, 219)	177	(153, 203)	-3.8	(-19.1, 15.5)
mortality	both	Central Europe	region	Liver cancer	5.6	(5.4, 5.9)	5.5	(5.1, 5.7)	-1.3	(-9.6, 3.9)	7401	(7,173, 7,757)	10054	(9,369, 10,545)	36.8	(25.2, 44.0)
mortality	both	Central Europe	region	Liver cancer due to hepatitis B	0.9	(0.7, 1.1)	0.9	(0.7, 1.1)	1	(-7.3, 6.4)	1151	(905, 1,448)	1516	(1,186, 1,906)	32.4	(21.6, 40.5)
mortality	both	Central Europe	region	Liver cancer due to hepatitis C	1.7	(1.4, 2.0)	1.6	(1.3, 1.9)	-7.7	(-16.2, -2.2)	2213	(1,833, 2,652)	2920	(2,408, 3,492)	32.5	(19.8, 41.7)
mortality	both	Central Europe	region	Liver cancer due to alcohol use	2.5	(2.2, 2.7)	2.5	(2.3, 2.8)	2.3	(-6.9, 8.0)	3314	(2,994, 3,629)	4618	(4,137, 5,065)	40.4	(28.1, 48.2)
mortality	both	Central Europe	region	Liver cancer due to other causes	0.6	(0.5, 0.6)	0.5	(0.5, 0.6)	-1.6	(-10.4, 4.1)	723	(642, 811)	999	(868, 1,128)	38.8	(25.7, 48.2)
mortality	both	Albania	country/territory	Liver cancer	12.2	(11.0, 14.1)	8	(6.7, 11.4)	-35.3	(-45.6, -15.7)	244	(221, 285)	290	(239, 413)	16.6	(-2.5, 52.3)
mortality	both	Albania	country/territory	Liver cancer due to hepatitis B	2.9	(2.2, 3.9)	1.9	(1.4, 2.8)	-36.1	(-45.6, -18.7)	63	(48, 83)	68	(49, 103)	5.2	(-11.6, 35.6)
mortality	both	Albania	country/territory	Liver cancer due to hepatitis C	5.4	(4.5, 6.5)	3.3	(2.5, 4.7)	-40.7	(-50.6, -21.5)	104	(85, 126)	119	(89, 172)	11.7	(-7.3, 47.8)
mortality	both	Albania	country/territory	Liver cancer due to alcohol use	1.6	(1.3, 2.0)	1.6	(1.2, 2.3)	-4.6	(-22.4, 23.6)	32	(27, 41)	58	(44, 85)	76.1	(43.7, 128.2)
mortality	both	Albania	country/territory	Liver cancer due to other causes	2.2	(1.9, 2.7)	1.3	(1.0, 1.9)	-44.1	(-52.5, -25.6)	45	(38, 53)	46	(36, 66)	-0.4	(-15.5, 33.5)
mortality	both	Bosnia and Herzegovina	country/territory	Liver cancer	6	(5.4, 7.0)	6.8	(4.7, 8.0)	18.2	(-24.0, 37.9)	220	(199, 254)	395	(274, 469)	87.9	(23.1, 122.5)
mortality	both	Bosnia and Herzegovina	country/territory	Liver cancer due to hepatitis B	1	(0.8, 1.4)	1.4	(0.9, 1.8)	40	(-5.2, 62.8)	41	(30, 54)	77	(49, 105)	96.4	(34.6, 132.4)
mortality	both	Bosnia and Herzegovina	country/territory	Liver cancer due to hepatitis C	1.7	(1.3, 2.2)	2.5	(1.5, 3.3)	58.9	(-6.6, 88.5)	57	(44, 75)	147	(89, 192)	170.7	(60.4, 228.2)
mortality	both	Bosnia and Herzegovina	country/territory	Liver cancer due to alcohol use	2.8	(2.4, 3.3)	1.9	(1.4, 2.4)	-28.2	(-49.2, -14.9)	101	(87, 123)	114	(84, 139)	15.1	(-17.1, 37.4)
mortality	both	Bosnia and Herzegovina	country/territory	Liver cancer due to other causes	0.6	(0.5, 0.7)	1	(0.6, 1.2)	82.4	(4.9, 116.5)	21	(18, 25)	57	(34, 72)	190.5	(70.8, 247.8)
mortality	both	Bulgaria	country/territory	Liver cancer	7.6	(7.1, 8.4)	7.3	(6.5, 8.0)	-4.6	(-18.8, 7.6)	868	(797, 950)	938	(842, 1,039)	8.8	(-7.9, 23.2)
mortality	both	Bulgaria	country/territory	Liver cancer due to hepatitis B	1.2	(0.9, 1.5)	1.4	(1.1, 1.8)	20.4	(4.0, 36.2)	131	(98, 171)	168	(126, 218)	29.6	(10.9, 47.7)
mortality	both	Bulgaria	country/territory	Liver cancer due to hepatitis C	1.9	(1.5, 2.4)	2.1	(1.7, 2.6)	12.4	(-5.5, 28.9)	210	(162, 272)	282	(224, 352)	34.7	(13.6, 55.8)
mortality	both	Bulgaria	country/territory	Liver cancer due to alcohol use	4	(3.5, 4.5)	2.9	(2.5, 3.4)	-26.2	(-37.3, -15.7)	457	(402, 524)	379	(322, 440)	-16.7	(-28.9, -4.3)
mortality	both	Bulgaria	country/territory	Liver cancer due to other causes	0.6	(0.6, 0.7)	0.8	(0.7, 1.0)	31.8	(11.9, 49.6)	70	(61, 81)	108	(90, 129)	54.9	(31.6, 77.9)
mortality	both	Croatia	country/territory	Liver cancer	3.5	(3.2, 3.8)	6.4	(5.7, 7.0)	84.9	(57.9, 111.6)	199	(183, 216)	487	(432, 540)	147.3	(109.4, 183.7)
mortality	both	Croatia	country/territory	Liver cancer due to hepatitis B	0.6	(0.5, 0.8)	1.3	(1.0, 1.6)	104.5	(75.7, 131.3)	35	(28, 45)	91	(72, 112)	158.8	(119.8, 195.3)
mortality	both	Croatia	country/territory	Liver cancer due to hepatitis C	0.5	(0.4, 0.7)	1.1	(0.8, 1.3)	96.6	(64.4, 128.5)	30	(24, 38)	85	(68, 104)	181.6	(134.4, 230.5)
mortality	both	Croatia	country/territory	Liver cancer due to alcohol use	2	(1.8, 2.2)	3.4	(3.0, 3.9)	71	(44.6, 97.1)	116	(104, 129)	262	(227, 298)	126.6	(91.3, 161.5)
mortality	both	Croatia	country/territory	Liver cancer due to other causes	0.3	(0.3, 0.3)	0.6	(0.5, 0.7)	116.9	(81.6, 148.6)	17	(15, 19)	50	(42, 59)	204.4	(153.2, 253.6)
mortality	both	Czech Republic	country/territory	Liver cancer	6.3	(5.9, 6.7)	5.1	(4.6, 5.6)	-18.7	(-28.7, -9.1)	784	(736, 834)	906	(808, 997)	15.7	(1.7, 29.8)
mortality	both	Czech Republic	country/territory	Liver cancer due to hepatitis B	1.1	(0.8, 1.4)	0.9	(0.7, 1.1)	-16.8	(-27.7, -7.2)	129	(97, 168)	148	(110, 193)	15.5	(0.7, 29.6)
mortality	both	Czech Republic	country/territory	Liver cancer due to hepatitis C	1.5	(1.1, 1.8)	1.2	(0.9, 1.5)	-19.6	(-30.0, -6.7)	181	(140, 227)	212	(160, 271)	16.6	(1.1, 36.7)
mortality	both	Czech Republic	country/territory	Liver cancer due to alcohol use	3.2	(2.9, 3.6)	2.6	(2.2, 2.9)	-19.9	(-30.1, -10.1)	404	(358, 450)	458	(393, 521)	13.9	(-0.7, 27.8)
mortality	both	Czech Republic	country/territory	Liver cancer due to other causes	0.6	(0.5, 0.7)	0.5	(0.4, 0.6)	-13.6	(-25.0, -1.3)	70	(61, 81)	88	(73, 103)	24.5	(8.3, 43.4)
mortality	both	Hungary	country/territory	Liver cancer	7.3	(6.8, 7.8)	5.1	(4.4, 5.6)	-30.7	(-39.7, -21.4)	973	(901, 1,042)	851	(741, 943)	-12.5	(-23.7, -0.7)
mortality	both	Hungary	country/territory	Liver cancer due to hepatitis B	0.8	(0.6, 1.0)	0.6	(0.4, 0.8)	-25.1	(-36.0, -16.0)	104	(77, 135)	95	(69, 126)	-8.2	(-21.1, 4.0)
mortality	both	Hungary	country/territory	Liver cancer due to hepatitis C	1.9	(1.5, 2.3)	1.4	(1.1, 1.8)	-22.3	(-32.6, -10.8)	249	(195, 309)	250	(197, 309)	0.8	(-13.4, 16.0)
mortality	both	Hungary	country/territory	Liver cancer due to alcohol use	4.2	(3.7, 4.7)	2.6	(2.2, 3.0)	-36.9	(-45.7, -28.8)	562	(498, 630)	442	(375, 501)	-21.2	(-32.1, -11.2)
mortality	both	Hungary	country/territory	Liver cancer due to other causes	0.4	(0.4, 0.5)	0.4	(0.3, 0.4)	-15.8	(-26.8, -3.3)	58	(51, 66)	64	(52, 76)	9.4	(-5.1, 26.7)
mortality	both	Macedonia	country/territory	Liver cancer	9.1	(8.3, 10.7)	7.3	(6.3, 8.4)	-20.8	(-32.1, -7.1)	149	(134, 172)	192	(167, 222)	29.1	(10.6, 50.5)
mortality	both	Macedonia	country/territory	Liver cancer due to hepatitis B	1.7	(1.3, 2.3)	1.5	(1.1, 2.0)	-14	(-25.8, -0.1)	30	(23, 41)	40	(29, 53)	30.6	(13.0, 52.6)
mortality	both	Macedonia	country/territory	Liver cancer due to hepatitis C	3.2	(2.5, 4.0)	2.7	(2.1, 3.4)	-17.1	(-29.3, -2.6)	50	(39, 63)	70	(53, 89)	39.2	(18.8, 64.9)
mortality	both	Macedonia	country/territory	Liver cancer due to alcohol use	3	(2.6, 3.7)	2	(1.7, 2.5)	-32.8	(-43.2, -20.2)	50	(41, 60)	55	(44, 67)	10.5	(-6.8, 32.3)
mortality	both	Macedonia	country/territory	Liver cancer due to other causes	1.2	(1.0, 1.4)	1	(0.9, 1.3)	-9.6	(-22.2, 6.1)	19	(16, 22)	27	(22, 34)	45.8	(25.7, 71.7)
mortality	both	Montenegro	country/territory	Liver cancer	6.5	(5.6, 7.9)	5.2	(4.5, 6.7)	-19.3	(-33.4, -3.4)	36	(31, 44)	45	(38, 58)	23.3	(1.5, 47.1)
mortality	both	Montenegro	country/territory	Liver cancer due to hepatitis B	1.1	(0.8, 1.5)	0.9	(0.7, 1.3)	-15.2	(-29.2, -0.0)	6	(5, 9)	8	(6, 11)	20.3	(-0.0, 42.6)
mortality	both	Montenegro	country/territory	Liver cancer due to hepatitis C	2	(1.5, 2.6)	1.6	(1.2, 2.1)	-21	(-35.3, -5.4)	11	(8, 14)	14	(10, 18)	23.5	(0.4, 48.9)
mortality	both	Montenegro	country/territory	Liver cancer due to alcohol use	2.7	(2.2, 3.4)	2.1	(1.7, 2.8)	-21	(-35.9, -4.3)	15	(12, 19)	18	(15, 24)	23.1	(0.4, 49.2)
mortality	both	Montenegro	country/territory	Liver cancer due to other causes	0.7	(0.6, 0.9)	0.6	(0.5, 0.8)	-14.7	(-29.5, 1.2)	4	(3, 5)	5	(4, 6)	27.1	(4.9, 50.7)
mortality	both	Poland	country/territory	Liver cancer	4.4	(4.1, 4.7)	3.5	(3.2, 3.8)	-19.8	(-28.7, -10.5)	1699	(1,607, 1,807)	2077	(1,884, 2,280)	22.3	(8.4, 36.8)
mortality	both	Poland	country/territory	Liver cancer due to hepatitis B	0.8	(0.6, 1.0)	0.6	(0.4, 0.7)	-25	(-33.1, -16.7)	295	(222, 388)	322	(240, 416)	9.4	(-3.3, 22.4)
mortality	both	Poland	country/territory	Liver cancer due to hepatitis C	1.7	(1.4, 2.0)	1.1	(0.8, 1.3)	-37.1	(-44.8, -28.7)	642	(522, 770)	640	(505, 791)	-0.3	(-13.0, 14.4)
mortality	both	Poland	country/territory	Liver cancer due to alcohol use	1.3	(1.2, 1.5)	1.5	(1.3, 1.7)	10.8	(-2.5, 23.5)	528	(457, 605)	874	(757, 999)	65.6	(45.2, 85.9)
mortality	both	Poland	country/territory	Liver cancer due to other causes	0.6	(0.5, 0.7)	0.4	(0.3, 0.5)	-33.9	(-41.9, -24.9)	233	(200, 269)	240	(200, 285)	2.8	(-9.7, 18.4)
mortality	both	Romania	country/territory	Liver cancer	4.4	(4.1, 4.8)	8	(7.2, 8.8)	83.2	(58.4, 103.6)	1149	(1,062, 1,239)	2530	(2,267, 2,765)	122.9	(91.4, 148.1)
mortality	both	Romania	country/territory	Liver cancer due to hepatitis B	0.7	(0.5, 0.9)	1.1	(0.8, 1.5)	73.2	(52.0, 93.9)	171	(128, 230)	336	(247, 445)	97.5	(71.2, 124.3)
mortality	both	Romania	country/territory	Liver cancer due to hepatitis C	1	(0.8, 1.4)	1.9	(1.5, 2.4)	85.5	(60.1, 109.0)	267	(202, 356)	625	(482, 795)	136.3	(101.2, 171.9)
mortality	both	Romania	country/territory	Liver cancer due to alcohol use	2.4	(2.1, 2.7)	4.4	(3.8, 5.0)	83.1	(56.4, 105.5)	630	(550, 708)	1378	(1,182, 1,573)	121.8	(87.7, 150.7)
mortality	both	Romania	country/territory	Liver cancer due to other causes	0.3	(0.3, 0.4)	0.6	(0.5, 0.7)	93.7	(68.8, 115.5)	80	(70, 93)	191	(160, 221)	138.9	(105.7, 170.5)
mortality	both	Serbia	country/territory	Liver cancer	6.9	(5.7, 7.8)	5.7	(4.7, 6.4)	-17.3	(-29.4, -4.6)	680	(563, 774)	800	(668, 904)	18	(0.6, 36.4)
mortality	both	Serbia	country/territory	Liver cancer due to hepatitis B	0.9	(0.6, 1.2)	0.6	(0.5, 0.8)	-26.9	(-37.7, -15.6)	90	(64, 123)	84	(60, 112)	-6.3	(-21.5, 9.1)
mortality	both	Serbia	country/territory	Liver cancer due to hepatitis C	3.3	(2.6, 3.9)	2.3	(1.9, 2.8)	-28.2	(-39.0, -15.7)	318	(253, 377)	337	(270, 404)	5.5	(-10.4, 24.4)
mortality	both	Serbia	country/territory	Liver cancer due to alcohol use	1.9	(1.6, 2.3)	2.1	(1.7, 2.5)	11.2	(-5.9, 30.0)	194	(157, 230)	304	(247, 355)	56.6	(32.2, 82.6)
mortality	both	Serbia	country/territory	Liver cancer due to other causes	0.8	(0.6, 0.9)	0.5	(0.4, 0.6)	-31.4	(-41.6, -19.0)	77	(62, 92)	75	(61, 89)	-2.2	(-16.9, 15.5)
mortality	both	Slovakia	country/territory	Liver cancer	5.8	(5.1, 7.8)	4.9	(4.3, 5.6)	-11.6	(-35.6, 2.6)	306	(271, 410)	373	(327, 425)	25.9	(-8.0, 46.9)
mortality	both	Slovakia	country/territory	Liver cancer due to hepatitis B	0.8	(0.6, 1.1)	0.7	(0.5, 0.9)	-7.5	(-30.9, 6.5)	43	(31, 61)	55	(40, 71)	30.5	(-2.4, 50.1)
mortality	both	Slovakia	country/territory	Liver cancer due to hepatitis C	1.4	(1.0, 2.0)	1.3	(1.0, 1.6)	-2.6	(-31.3, 16.9)	71	(52, 103)	96	(72, 122)	40	(-0.1, 67.9)
mortality	both	Slovakia	country/territory	Liver cancer due to alcohol use	3.2	(2.7, 4.3)	2.5	(2.1, 2.9)	-18.7	(-39.9, -5.6)	169	(145, 227)	189	(159, 222)	15.6	(-14.8, 34.8)
mortality	both	Slovakia	country/territory	Liver cancer due to other causes	0.4	(0.4, 0.6)	0.4	(0.4, 0.5)	3.6	(-25.8, 22.1)	23	(19, 32)	33	(27, 40)	48	(6.6, 74.8)
mortality	both	Slovenia	country/territory	Liver cancer	4.2	(3.9, 4.5)	4.7	(3.9, 5.3)	11.8	(-9.3, 28.4)	94	(87, 101)	170	(142, 191)	81.3	(47.9, 107.8)
mortality	both	Slovenia	country/territory	Liver cancer due to hepatitis B	0.5	(0.4, 0.7)	0.7	(0.5, 0.9)	29	(4.0, 48.1)	12	(9, 16)	24	(17, 31)	96.2	(57.1, 126.4)
mortality	both	Slovenia	country/territory	Liver cancer due to hepatitis C	1	(0.7, 1.2)	1.2	(0.9, 1.5)	23.1	(2.6, 44.0)	21	(16, 27)	45	(34, 57)	111	(74.9, 150.5)
mortality	both	Slovenia	country/territory	Liver cancer due to alcohol use	2.4	(2.1, 2.7)	2.4	(2.0, 2.8)	0.3	(-19.5, 15.7)	54	(48, 60)	86	(69, 101)	60	(28.2, 85.0)
mortality	both	Slovenia	country/territory	Liver cancer due to other causes	0.3	(0.3, 0.3)	0.4	(0.3, 0.5)	36.9	(14.2, 59.8)	7	(6, 8)	15	(12, 18)	129.8	(90.9, 171.4)
mortality	both	Central Asia	region	Liver cancer	9.9	(8.5, 10.8)	9.4	(8.1, 10.2)	-4.1	(-12.0, 4.7)	4216	(3,619, 4,633)	5936	(5,127, 6,418)	41.1	(28.9, 54.5)
[truncated: 3,034 more rows]

## Sheet: Web table DALYs
Metric	Sex	Location name	Location type	Cause	ASR 1990	95% UI ASR 1990	ASR 2015	95% UI ASR 2015	% change ASR 1990 2015	% change 95% UI	Absolute number 1990	95% UI absolute number 1990	Absolute number 2015	95% UI absolute number 2015	% change absolute number 1990 2015	% change absolute number 95% UI
[truncated: 3,390 more rows]
